# Supplementary material for: Microbial metabolic networks in a complex electrogenic biofilm recovered from a stimulus-induced metatranscriptomics approach
Source: Sci Rep. 2015 Oct 7;5:14840. doi: 10.1038/srep14840 (PMC4595844; doi:10.1038/srep14840)
Supplement: Supplementary Data 1 [file srep14840-s2.xls]

## Sheet: Supplementary Data 1
Supplementary Data 1. mRNA expression levels (mRNA-RPKM) under three different conditions (MFC, SP, or OC) and averaged DNA existense levels (DNA-RPKMave) for each taxonomic group for microbial activity analysis in the electrogenic microbial community.
	* Data used for Fig. 3 are highlighted by red letter and yellow-filled column.
KEGG Module	KEGG orthology (KO)	KO description [EC number]	Whole community				Bin-genome DB1				Bin-genome DB2				Bin-genome DF1				Bin-genome DF2				Bin-genome DM1				Bin-genome Bet1				Bin-genome Bac1				Bin-genome Bac2				Bin-genome Unc1				Bin-genome Unc2				Bin-genome MS1
			mRNA-RPKM			DNA-RPKMave	mRNA-RPKM			DNA-RPKMave	mRNA-RPKM			DNA-RPKMave	mRNA-RPKM			DNA-RPKMave	mRNA-RPKM			DNA-RPKMave	mRNA-RPKM			DNA-RPKMave	mRNA-RPKM			DNA-RPKMave	mRNA-RPKM			DNA-RPKMave	mRNA-RPKM			DNA-RPKMave	mRNA-RPKM			DNA-RPKMave	mRNA-RPKM			DNA-RPKMave	mRNA-RPKM
			con. MFC	con. SP	con. OC		con. MFC	con. SP	con. OC		con. MFC	con. SP	con. OC		con. MFC	con. SP	con. OC		con. MFC	con. SP	con. OC		con. MFC	con. SP	con. OC		con. MFC	con. SP	con. OC		con. MFC	con. SP	con. OC		con. MFC	con. SP	con. OC		con. MFC	con. SP	con. OC		con. MFC	con. SP	con. OC		con. MFC	con. SP	con. OC
M00183 RNA polymerase, bacteria [PATH:map03020] [BR:ko03021 ko03400]
	K03040	rpoA; DNA-directed RNA polymerase subunit alpha [EC:2.7.7.6]	1523.51	2352.53	2681.31	325.763	40.6265	123.469	84.4105	23.2871	44.0218	64.7358	99.7799	5.95449	253.846	408.424	355.375	9.54542	492.76	461.124	473.833	4.53699	69.6833	294.241	478.063	5.35596	15.0202	13.2527	4.25561	13.9805	10.1939	13.4915	21.6614	10.3796	0	13.3314	0	5.2653	0	0	14.579	15.3698	0	0	0	7.77759	0	0	0
	K03043	rpoB; DNA-directed RNA polymerase subunit beta [EC:2.7.7.6]	1069.45	1258.33	1609.5	722.899	2.49234	13.1943	63.5529	20.6427	26.0358	43.7562	33.7216	4.94448	90.6199	85.3585	97.8422	7.35163	148.196	188.25	157.571	9.09337	16.9239	135.837	256.922	18.853	7.40634	6.53479	1.0492	11.5179	2.6645	10.5793	3.39714	8.69575	7.97472	4.69085	2.25944	4.77872	0	0	0	0	0	0	1.41714	13.7187	0	0	0
	K03046	rpoC; DNA-directed RNA polymerase subunit beta' [EC:2.7.7.6]	1183.79	1554.79	1650.57	970.8	6.24461	6.61172	92.3552	21.9135	32.6885	31.0604	45.9511	4.93044	101.051	95.5323	98.1689	11.1507	111.931	150.792	140.377	12.8287	59.8417	307.442	392.034	21.3911	12.1148	7.48243	3.08919	10.9599	4.69837	9.32733	13.9772	8.41939	5.89335	4.15988	2.00368	5.19509	0	0	0	0	0	0	0	14.2466	0	0	0
	K13797	rpoBC; DNA-directed RNA polymerase subunit beta-beta' [EC:2.7.7.6]	3.0916	0	0	20.5875	0	0	0	0	0	0	0	0	0	0	0	0	0	0	0	0	0	0	0	0	0	0	0	0	0	0	0	0	0	0	0	0	0	0	0	0	0	0	0	0	0	0	0
	K03060	rpoZ; DNA-directed RNA polymerase subunit omega [EC:2.7.7.6]	275.443	377.508	337.057	102.122	0	62.3981	30.0552	21.9791	0	65.8266	79.2666	6.29577	49.1967	0	83.632	7.40381	101.029	35.6561	51.5233	4.68249	23.2505	20.5145	19.7624	8.84021	0	0	0	7.2673	0	0	0	0	0	0	0	0	0	0	0	0	0	0	0	0	0	0	0
	K03048	rpoE; DNA-directed RNA polymerase subunit delta	0	0	7.21326	1.31438	0	0	0	0	0	0	0	0	0	0	0	0	0	0	0	0	0	0	0	0	0	0	0	0	0	0	0	0	0	0	0	0	0	0	0	0	0	0	0	0	0	0	0
		SUM	4055.29	5543.16	6285.65	2143.49	49.3635	205.673	270.374	87.8225	102.746	205.379	258.719	22.1252	494.714	589.315	635.018	35.4515	853.915	835.822	823.304	31.1415	169.699	758.034	1146.78	54.4402	34.5414	27.2699	8.394	43.7257	17.5568	33.3981	39.0358	27.4948	13.8681	22.1821	4.26312	15.2391	0	0	14.579	15.3698	0	0	1.41714	35.7429	0	0	0
M00184 RNA polymerase, archaea [PATH:map03020] [BR:ko03021]
	K03042	rpoA2; DNA-directed RNA polymerase subunit A" [EC:2.7.7.6]	369.75	300.151	314.278	75.545	0	0	0	0	0	0	0	0	0	0	0	0	0	0	0	0	0	0	0	0	0	0	0	0	0	0	0	0	0	0	0	0	0	0	0	0	0	0	0	0	369.75	298.725	314.278
	K03041	rpoA1; DNA-directed RNA polymerase subunit A' [EC:2.7.7.6]	451.387	286.267	351.217	68.7861	0	0	0	0	0	0	0	0	0	0	0	0	0	0	0	0	0	0	0	0	0	0	0	0	0	0	0	0	0	0	0	0	0	0	0	0	0	0	0	0	398.795	265.174	347.153
	K03044	rpoB1; DNA-directed RNA polymerase subunit B' [EC:2.7.7.6]	361.358	297.096	328.087	61.4427	0	0	0	0	0	0	0	0	0	0	0	0	0	0	0	0	0	0	0	0	0	0	0	0	0	0	0	0	0	0	0	0	0	0	0	0	0	0	0	0	361.358	297.096	328.087
	K03045	rpoB2; DNA-directed RNA polymerase subunit B" [EC:2.7.7.6]	255.065	230.607	192.71	53.515	0	0	0	0	0	0	0	0	0	0	0	0	0	0	0	0	0	0	0	0	0	0	0	0	0	0	0	0	0	0	0	0	0	0	0	0	0	0	0	0	255.065	230.607	192.71
	K13798	rpoB; DNA-directed RNA polymerase subunit B [EC:2.7.7.6]	0	0	0	0	0	0	0	0	0	0	0	0	0	0	0	0	0	0	0	0	0	0	0	0	0	0	0	0	0	0	0	0	0	0	0	0	0	0	0	0	0	0	0	0	0	0	0
	K03053	rpoH; DNA-directed RNA polymerase subunit H [EC:2.7.7.6]	152.565	134.612	194.515	67.9767	0	0	0	0	0	0	0	0	0	0	0	0	0	0	0	0	0	0	0	0	0	0	0	0	0	0	0	0	0	0	0	0	0	0	0	0	0	0	0	0	152.565	134.612	194.515
	K03055	rpoK; DNA-directed RNA polymerase subunit K [EC:2.7.7.6]	0	0	0	0	0	0	0	0	0	0	0	0	0	0	0	0	0	0	0	0	0	0	0	0	0	0	0	0	0	0	0	0	0	0	0	0	0	0	0	0	0	0	0	0	0	0	0
	K03058	rpoN; DNA-directed RNA polymerase subunit N [EC:2.7.7.6]	0	0	0	0	0	0	0	0	0	0	0	0	0	0	0	0	0	0	0	0	0	0	0	0	0	0	0	0	0	0	0	0	0	0	0	0	0	0	0	0	0	0	0	0	0	0	0
	K03047	rpoD; DNA-directed RNA polymerase subunit D [EC:2.7.7.6]	387.768	370.231	400.209	68.4139	0	0	0	0	0	0	0	0	0	0	0	0	0	0	0	0	0	0	0	0	0	0	0	0	0	0	0	0	0	0	0	0	0	0	0	0	0	0	0	0	358.672	361.674	391.966
	K03049	rpoE1; DNA-directed RNA polymerase subunit E' [EC:2.7.7.6]	195.499	227.377	294.573	65.0763	0	0	0	0	0	0	0	0	0	0	0	0	0	0	0	0	0	0	0	0	0	0	0	0	0	0	0	0	0	0	0	0	0	0	0	0	0	0	0	0	195.499	227.377	294.573
	K03050	rpoE2; DNA-directed RNA polymerase subunit E" [EC:2.7.7.6]	0	0	0	0	0	0	0	0	0	0	0	0	0	0	0	0	0	0	0	0	0	0	0	0	0	0	0	0	0	0	0	0	0	0	0	0	0	0	0	0	0	0	0	0	0	0	0
	K03056	rpoL; DNA-directed RNA polymerase subunit L [EC:2.7.7.6]	16.1646	58.1575	83.7712	70.9643	0	0	0	0	0	0	0	0	0	0	0	0	0	0	0	0	0	0	0	0	0	0	0	0	0	0	0	0	0	0	0	0	0	0	0	0	0	0	0	0	0	58.1575	70.0316
	K03059	rpoP; DNA-directed RNA polymerase subunit P [EC:2.7.7.6]	0	0	0	0	0	0	0	0	0	0	0	0	0	0	0	0	0	0	0	0	0	0	0	0	0	0	0	0	0	0	0	0	0	0	0	0	0	0	0	0	0	0	0	0	0	0	0
	K03051	rpoF; DNA-directed RNA polymerase subunit F [EC:2.7.7.6]	388.362	355.352	330.098	67.4386	0	0	0	0	0	0	0	0	0	0	0	0	0	0	0	0	0	0	0	0	0	0	0	0	0	0	0	0	0	0	0	0	0	0	0	0	0	0	0	0	388.362	355.352	330.098
	K03052	rpoG; DNA-directed RNA polymerase subunit G [EC:2.7.7.6]	0	0	0	0	0	0	0	0	0	0	0	0	0	0	0	0	0	0	0	0	0	0	0	0	0	0	0	0	0	0	0	0	0	0	0	0	0	0	0	0	0	0	0	0	0	0	0
	K03054	rpoI; DNA-directed RNA polymerase subunit I [EC:2.7.7.6]	0	0	0	0	0	0	0	0	0	0	0	0	0	0	0	0	0	0	0	0	0	0	0	0	0	0	0	0	0	0	0	0	0	0	0	0	0	0	0	0	0	0	0	0	0	0	0
		SUM	2577.92	2259.85	2489.46	599.159	0	0	0	0	0	0	0	0	0	0	0	0	0	0	0	0	0	0	0	0	0	0	0	0	0	0	0	0	0	0	0	0	0	0	0	0	0	0	0	0	2480.06	2228.77	2463.41
Sigma factors for Bacteria
	K03086	rpoD; RNA polymerase primary sigma factor	653.898	595.433	945.54	648.948	17.9532	65.5884	29.3855	42.4185	45.1744	33.1127	46.8639	12.4554	43.2246	20.3403	51.4358	8.19141	54.1399	100.315	73.6282	5.44429	17.2104	14.8614	49.6924	20.4719	22.4149	9.85774	8.33903	45.1593	5.69559	0	4.84111	18.1172	29.53	0	12.6632	10.8674	5.95539	5.25458	10.1239	7.48448	0	0	0	6.6935	0	0	0
	K03087	rpoS; RNA polymerase nonessential primary-like sigma factor	0	0	0	5.36315	0	0	0	0	0	0	0	0	0	0	0	0	0	0	0	0	0	0	0	0	0	0	0	0	0	0	0	0	0	0	0	0	0	0	0	0	0	0	0	3.75646	0	0	0
	K03088	rpoE; RNA polymerase sigma-70 factor, ECF subfamily	537.94	522.897	576.206	1332.08	52.4934	53.3469	22.309	62.728	0	0	0	0	17.6801	15.5995	27.0091	8.54917	0	0	0	0	0	0	0	0	9.02812	0	0	63.4437	16.3989	14.5397	13.7423	122.11	25.7113	7.71936	8.10478	79.2847	25.8394	7.79977	51.4047	78.0522	0	0	0	0	0	0	0
	K03089	rpoH; RNA polymerase sigma-32 factor	158.917	160.147	175.109	109.766	0	0	4.16951	17.0364	35.0472	26.5054	21.278	4.94761	17.6801	27.2992	33.8121	7.98815	10.575	23.3264	13.4827	4.51582	0	10.2572	0	6.42568	38.3258	14.4925	18.6149	14.7098	0	0	0	0	0	0	0	0	0	0	0	0	0	0	0	0	0	0	0
	K03090	sigB; RNA polymerase sigma-B factor	0	0	0	0	0	0	0	0	0	0	0	0	0	0	0	0	0	0	0	0	0	0	0	0	0	0	0	0	0	0	0	0	0	0	0	0	0	0	0	0	0	0	0	0	0	0	0
	K03091	sig3.4; RNA polymerase sporulation-specific sigma factor	0	6.99792	0	10.4062	0	0	0	0	0	0	0	0	0	0	0	0	0	0	0	0	0	0	0	0	0	0	0	0	0	0	0	0	0	0	0	0	0	0	0	0	0	0	0	0	0	0	0
	K03093	Sigma70; RNA polymerase sigma factor	0	0	0	2.14921	0	0	0	0	0	0	0	0	0	0	0	0	0	0	0	0	0	0	0	0	0	0	0	0	0	0	0	0	0	0	0	0	0	0	0	0	0	0	0	0	0	0	0
	K03092	rpoN; RNA polymerase sigma-54 factor	183.108	238.195	235.936	242.847	10.063	26.6364	8.55327	21.2106	0	0	0	5.62118	17.3547	24.4999	38.3527	7.44782	21.128	15.5348	35.9166	4.65832	3.50679	37.1295	23.8455	7.54935	3.3477	5.90752	0	13.7146	0	3.07506	0	9.82592	0	0	0	5.10914	3.60358	3.17952	0	8.05848	0	0	0	0	0	0	0
	K02405	fliA; RNA polymerase sigma factor for flagellar operon FliA	31.5065	69.6007	16.1026	151.174	12.6192	11.1342	0	20.68	0	6.13752	0	5.93517	6.42911	17.0177	0	5.87534	0	0	0	0	0	0	0	7.03562	0	0	0	8.16707	0	0	0	0	0	0	0	0	0	0	0	9.23074	0	0	0	0	0	0	0
Transcription-related genes
	K03580	hepA; ATP-dependent helicase HepA [EC:3.6.4.-]	35.8421	52.9001	37.2927	212.853	0	1.40221	0	20.0216	0	0	0	0	0	0	0	0	1.88378	14.9589	4.8035	5.65901	0	0	0	0	0	0	0	0	0	0	0	0	0	0	0	0	0	0	0	0	0	0	0	0	0	0	0
	K02600	nusA; N utilization substance protein A	904.034	1024.91	848.033	348.359	8.04401	53.2306	10.2558	23.756	10.9267	25.7091	30.9582	6.28955	49.1967	83.7143	113.501	8.52301	140.823	85.0141	59.848	4.53019	3.94718	73.1364	53.6801	6.36545	0	0	0	11.799	0	3.60857	3.47627	9.37186	0	0	0	5.79886	0	0	3.07602	7.84808	0	0	0	6.94522	596.976	485.414	388.024
	K03625	nusB; N utilization substance protein B	292.938	429.322	288.528	226.555	12.48	11.0114	10.6077	19.8079	0	10.328	0	3.92371	70.7202	69.3313	66.7894	7.20586	0	0	0	0	21.6215	76.3085	36.7555	5.28965	0	0	0	9.9955	0	0	0	10.0164	0	0	0	3.15752	11.8691	0	0	10.1107	0	0	0	8.20205	0	0	0
	K02601	nusG; transcriptional antiterminator NusG	1287.42	2231.84	1783.23	350.554	0	93.5972	22.5414	23.4097	65.6409	140.654	111.586	4.79381	164.443	233.183	314.488	7.89853	421.924	499.185	342.324	5.45534	28.6059	269.223	218.829	7.9102	0	0	0	0	0	16.3667	15.7667	10.4154	9.37727	0	7.97045	6.26814	0	0	0	0	0	0	0	6.11762	219.005	222.218	186.149
	K03599	sspA; RNA polymerase-associated protein	31.0329	26.8347	27.6438	26.2912	0	0	0	0	0	0	0	0	0	0	0	0	0	0	0	0	0	0	0	0	22.6305	12.91	6.21833	17.2462	0	0	0	0	0	0	0	0	0	0	0	0	0	0	0	0	0	0	0
	K06204	dksA; DnaK suppressor protein	480.26	586.942	570.553	266.438	40.4116	83.1975	68.6977	22.8181	0	0	0	14.4212	84.2624	53.4104	40.9263	14.3949	125.796	109.269	83.0777	14.8918	13.26	23.3993	105.925	15.4527	9.48204	0	0	15.6859	0	0	0	0	0	0	0	0	0	0	0	6.73303	0	0	0	7.87419	0	0	0
	K03624	greA; transcription elongation factor GreA	208.797	516.794	444.232	302.487	0	27.7325	17.8105	18.8686	10.4771	18.4883	8.90526	5.41942	38.7508	75.2197	65.8745	9.24461	75.6752	95.3857	73.5109	4.24542	8.65962	45.5081	58.5606	13.718	0	0	0	9.90803	0	0	0	18.7385	0	0	0	7.60056	0	0	8.85062	7.48785	0	0	0	0	0	0	0
	K04760	greB; transcription elongation factor GreB	0	0	0	0	0	0	0	0	0	0	0	0	0	0	0	0	0	0	0	0	0	0	0	0	0	0	0	0	0	0	0	0	0	0	0	0	0	0	0	0	0	0	0	0	0	0	0
	K03628	rho; transcription termination factor Rho	657.858	651.723	516.337	392.225	4.0508	53.6118	3.44308	21.155	19.7819	24.4356	30.2654	4.59448	69.1939	64.6427	72.6515	6.52158	117.465	122.726	107.857	9.9613	59.5539	52.5458	0	12.4964	3.57323	3.15275	0	13.6316	0	1.99941	3.85221	8.2438	2.88164	2.54254	4.89865	5.42525	0	0	6.86977	10.5185	0	0	0	6.78849	0	0	0
M00178 Ribosome, bacteria [PATH:map03010] [BR:ko03011]
	K02945	RP-S1, rpsA; small subunit ribosomal protein S1	1859.82	2443.71	2297.04	475.024	34.602	195.556	53.3498	46.3804	96.7124	122.489	150.808	11.0943	431.759	451.783	492.242	24.0443	311.82	394.032	339.352	12.6257	62.1303	235.353	235.087	12.7995	0	10.1529	4.89034	15.4698	12.7808	9.02142	17.3813	9.1252	9.26213	6.12915	3.93629	5.62044	2.52197	6.67558	8.57445	9.42923	0	0	0	0	0	0	0
	K02967	RP-S2, rpsB; small subunit ribosomal protein S2	1212.07	1853.42	1595.84	316.877	5.17465	141.537	13.195	17.9622	68.8089	106.245	131.593	6.17101	157.643	287.456	196.522	7.28904	146.124	183.475	85.9859	4.77696	20.3268	138.995	125.26	6.48585	0	0	0	13.2757	16.7495	4.92617	23.7278	9.70119	5.58318	0	4.74556	4.98996	0	5.52603	5.32344	8.16244	0	0	0	7.74365	355.763	385.833	346.488
	K02982	RP-S3, rpsC; small subunit ribosomal protein S3	2249.14	2882.31	2889.8	339.025	7.8578	27.7325	173.653	23.8471	67.2933	270.484	362.252	5.71855	422.329	302.323	331.878	6.78403	490.5	405.302	463.237	3.89634	71.7163	618.708	237.055	8.72254	27.9159	4.92617	0	4.70924	0	28.4706	21.9415	9.01287	0	0	0	3.76498	11.0934	4.89397	14.1436	6.83053	0	0	0	9.10002	495.274	387.891	496.651
	K02986	RP-S4, rpsD; small subunit ribosomal protein S4	2461.24	3222.81	3312.78	322.095	32.3293	185.412	68.6977	20.0113	72.7408	192.543	219.833	5.93873	412.198	427.873	398.447	6.51097	422.291	458.582	421.061	4.64531	80.8231	328.036	391.577	6.61646	8.08231	7.13122	6.86977	12.4725	0	7.37712	7.10666	8.00557	8.4024	0	0	5.41956	0	14.3307	6.90264	7.08477	0	0	0	8.01954	671.653	544.566	540.03
	K02988	RP-S5, rpsE; small subunit ribosomal protein S5	2278.64	2345.19	2904.28	309.998	50.2156	62.0289	179.264	23.1076	79.4052	140.122	210.914	3.68975	170.733	230.393	290.238	7.03716	386.209	421.468	492.402	3.78835	61.7195	372.12	262.3	7.70469	37.9282	8.36623	0	7.22823	9.64367	25.5265	8.19688	9.1885	0	0	0	4.61495	10.5421	9.30159	0	6.094	0	0	0	8.12361	764.974	471.062	623.117
	K02990	RP-S6, rpsF; small subunit ribosomal protein S6	877.907	1718.03	1527.48	217.051	32.4322	286.157	119.455	24.9316	39.0181	103.28	82.911	6.23631	163.201	191.994	332.92	8.04335	328.849	393.108	342.63	4.54959	60.3356	311.632	197.64	11.3382	13.3645	0	0	2.77827	14.3838	38.0734	48.9034	10.3297	14.2629	12.5845	0	7.50877	0	27.7325	0	5.8736	0	0	0	6.70633	0	0	0
	K02992	RP-S7, rpsG; small subunit ribosomal protein S7	2333.38	2811.97	2473.22	307.506	32.2269	331.737	27.3921	24.3591	171.877	322.259	210.006	6.02085	0	0	0	0	750.445	777.393	731.718	8.89014	0	0	0	0	0	0	0	0	0	18.4883	17.8105	7.11385	10.88	28.7991	9.24777	2.75983	0	0	0	0	0	0	0	10.0355	617.195	480.499	617.177
	K02994	RP-S8, rpsH; small subunit ribosomal protein S8	2765.07	3444.36	3239.47	314.829	61.0534	86.1902	228.333	23.0946	74.8803	132.137	180.331	5.92103	829.501	472.912	412.186	8.05369	331.8	281.495	271.175	4.9537	89.3308	664.329	444.727	10.9387	0	11.3451	21.8584	11.4945	24.2469	0	10.3047	9.73732	12.8582	11.3451	0	4.29262	0	21.433	10.7661	13.885	0	0	0	7.04805	642.911	771.468	480.884
	K02996	RP-S9, rpsI; small subunit ribosomal protein S9	2277.6	3199.94	2508.24	276.096	25.7165	215.557	32.7875	22.1983	41.9083	129.418	142.484	4.23285	514.329	601.291	546.459	9.12295	639.101	573.138	471.979	3.83754	77.7383	182.908	99.1135	8.05061	0	11.4317	0	10.1103	0	11.609	22.3667	9.78062	0	22.6902	10.9292	5.9448	12.8582	0	10.9292	13.0873	0	0	0	6.56647	470.78	502.829	579.167
	K02946	RP-S10, rpsJ; small subunit ribosomal protein S10	2784.75	4217.13	4014.16	330.145	32.6401	143.996	402.278	23.5775	80.8231	228.199	316.009	4.1034	570.516	830.577	569.787	6.95118	544.412	692.266	585.227	4.10221	0	409.709	285.808	7.24316	0	0	0	12.3573	0	0	56.5746	13.2711	0	14.6819	14.1436	5.31373	0	12.5845	0	8.42417	0	0	0	8.99666	694.344	544.566	891.821
	K02948	RP-S11, rpsK; small subunit ribosomal protein S11	1952.38	2480.48	2937.91	286.571	73.2641	140.059	83.0303	21.8603	66.8223	153.293	147.673	7.10141	473.661	325.051	257.217	8.81539	301.74	310.604	545.002	3.76912	86.7226	284.208	400.152	3.7772	0	0	10.9292	10.9279	13.056	11.5197	11.0973	9.03161	0	0	0	5.20363	25.9128	0	22.0252	7.21131	0	0	0	7.84197	481.12	683.923	590.692
	K02950	RP-S12, rpsL; small subunit ribosomal protein S12	2448.23	2355.95	2402.61	240.358	0	0	0	0	68.4389	157.002	186.149	4.71662	0	0	0	0	537.54	464.031	588.688	8.7178	0	0	0	0	0	0	0	0	13.4705	0	34.3489	8.04324	13.5783	11.9804	11.5412	5.12192	0	0	0	0	0	0	0	8.41512	577.549	603.182	581.068
	K02952	RP-S13, rpsM; small subunit ribosomal protein S13	2317.12	2891.73	3223.32	327.641	41.3972	109.577	117.289	25.6158	69.5609	184.126	153.725	4.32057	172.381	222.293	270.497	5.66559	551.963	511.36	586.444	5.1785	55.1963	304.381	234.578	9.49364	13.9122	36.8251	0	9.35862	13.4705	23.7707	22.8992	9.13913	13.3645	0	11.3595	5.37398	25.145	0	0	7.17962	0	0	0	7.69963	667.599	648.941	711.708
	K02954	RP-S14, rpsN; small subunit ribosomal protein S14	398.456	324.198	235.453	98.1425	0	0	0	0	0	0	0	0	0	0	0	0	0	0	0	0	0	0	0	0	12.8582	0	0	10.7625	0	33.279	0	7.2177	0	0	0	0	54.7512	24.1541	0	4.10122	0	0	0	2.44818	0	0	0
	K02956	RP-S15, rpsO; small subunit ribosomal protein S15	1665.32	2784.08	2284	295.8	0	81.3889	78.405	19.422	56.5762	183.035	208.383	6.2767	214.221	218.091	140.063	11.2154	565.762	881.894	705.296	3.96823	125.063	488.676	288.53	10.6322	0	0	0	13.1702	14.5067	0	0	8.4832	17.6801	15.5995	0	10.2384	0	0	0	8.79612	0	0	0	6.5661	406.952	551.731	539.94
	K02959	RP-S16, rpsP; small subunit ribosomal protein S16	1003.12	1530.81	1613.24	217.819	0	190.166	183.194	24.4131	60.6173	89.1402	137.395	4.82907	222.264	303.077	326.314	6.74169	0	0	0	0	0	80.9489	51.9874	8.3672	0	0	0	8.92524	0	12.7996	6.16518	8.53513	0	13.739	6.61767	5.63371	11.7054	0	0	16.8179	0	0	0	7.29475	0	0	0
	K02961	RP-S17, rpsQ; small subunit ribosomal protein S17	2218.2	2690.87	2500.55	311.231	50.4144	103.791	199.972	21.9438	57.862	51.053	65.5751	6.89904	540.045	663.689	442.632	5.12223	457.695	420.662	405.239	3.68895	87.489	293.336	148.727	11.3848	34.9956	15.4387	0	8.42798	0	0	0	11.4128	0	0	15.5124	7.23113	37.7175	0	0	8.4896	0	0	0	8.37052	530.402	414.502	540.994
	K02963	RP-S18, rpsR; small subunit ribosomal protein S18	893.014	1556.03	1271.26	170.56	0	131.653	47.5599	18.8659	90.2812	79.6572	153.474	5.32833	255.505	386.466	279.223	9.08711	242.469	259.78	294.419	4.4437	18.2504	225.438	15.5124	5.0787	17.3192	15.2812	0	12.2941	18.6515	0	31.7066	9.18097	0	0	0	4.47105	0	0	16.3938	10.6292	0	0	0	0	0	0	0
	K02965	RP-S19, rpsS; small subunit ribosomal protein S19	2729.3	3233.94	3194.85	326.116	73.795	16.2778	172.491	25.9013	92.2438	97.6666	235.215	6.71771	535.985	643.686	430.265	7.14236	492.76	466.98	310.248	4.77224	0	0	0	0	0	0	0	8.95791	36.5008	48.3082	0	14.4409	0	0	0	6.20662	0	0	0	6.68769	0	0	0	8.18567	491.967	531.741	595.878
	K02968	RP-S20, rpsT; small subunit ribosomal protein S20	1090.05	1723.15	1568.85	195.232	35.7323	362.566	45.5574	22.6517	0	65.8266	79.2666	5.40186	169.729	269.56	548.208	7.2895	323.293	499.185	257.616	6.32631	97.5452	103.28	99.4932	11.0685	0	0	0	7.49831	0	0	0	17.7839	0	0	0	2.07743	19.9681	17.6183	0	7.63845	0	0	0	7.22977	0	0	0
	K02970	RP-S21, rpsU; small subunit ribosomal protein S21	987.754	2153.02	1964.82	182.044	17.1443	287.41	43.7167	18.0612	0	138.236	110.973	5.44393	220.427	408.424	430.922	10.0402	387.951	855.746	968.638	6.77119	75.9979	178.813	215.321	15.3187	22.0427	0	0	14.3983	0	0	22.1946	5.84184	0	0	0	3.24112	0	0	0	0	0	0	0	5.97457	0	0	0
	K02863	RP-L1, rplA; large subunit ribosomal protein L1	2757.11	3411.69	3277.16	334.344	13.8554	158.924	129.544	24.8216	50.5574	223.04	214.863	5.3445	274.455	210.295	276.252	8.30934	594.408	644.517	444.361	4.66799	57.0516	201.352	169.724	5.6675	0	0	0	5.68678	35.8077	0	36.5228	7.75957	0	6.45498	24.8733	4.88725	0	0	0	0	0	0	0	7.06772	951.749	790.765	910.084
	K02886	RP-L2, rplB; large subunit ribosomal protein L2	2390.01	2673	2893.21	315.549	30.8597	65.3479	267.546	22.1921	61.7195	174.261	220.332	4.96929	386.025	335.193	302.071	4.94308	586.211	463.099	341.833	4.12302	47.9798	248.711	249.788	4.79956	0	5.12861	0	8.16744	0	5.44566	20.984	10.7156	0	5.44566	5.24601	5.51345	0	5.38689	10.3788	7.20904	0	0	0	7.56094	440.3	501.274	488.932
	K02906	RP-L3, rplC; large subunit ribosomal protein L3	2492.79	3140.66	3245.29	303.671	23.4648	34.5059	285.871	20.9149	109.502	269.146	239.334	3.61898	498.352	439.708	491.115	5.42228	622.857	583.909	516.178	4.47177	32.0243	204.854	231.369	3.52293	7.8578	13.8663	6.67894	10.8089	16.3989	0	20.908	7.78335	16.1646	14.2624	6.86977	5.00108	24.132	7.09742	13.6744	7.46408	0	0	0	6.98906	484.939	689.836	504.718
	K02926	RP-L4, rplD; large subunit ribosomal protein L4	1620.17	2583.9	2725.6	232.865	7.93124	90.973	235.948	21.1753	79.2507	139.85	179.63	6.22661	359.335	526.168	532.871	6.00936	424.321	388.788	402.278	3.55244	48.9602	280.792	228.882	3.54727	7.93124	0	0	9.41774	7.34756	6.48292	12.4905	8.48836	16.1646	0	6.86977	4.77166	8.16003	0	20.8075	9.21709	0	0	0	6.53765	0	0	0
	K02931	RP-L5, rplE; large subunit ribosomal protein L5	2709.34	3625.18	3300.03	348.322	25.9789	45.8435	117.767	23.1176	94.2937	216.314	280.516	5.89678	568.771	557.6	498.789	8.18012	348.887	432.627	336.619	5.34053	9.32575	345.59	332.92	6.96495	9.37727	0	7.97045	8.02834	0	0	53.4315	9.3096	9.27479	0	0	4.8087	9.42937	16.4586	8.01473	15.1276	0	0	0	6.66572	640.119	693.154	436.917
	K02933	RP-L6, rplF; large subunit ribosomal protein L6	1983.73	2116.57	2397.06	308.073	75.4349	99.837	216.398	25.7967	116.13	197.047	174.637	5.47829	330.028	232.953	360.663	7.61046	309.45	496.427	366.641	4.03093	37.7175	116.477	152.28	7.78197	9.53531	8.41323	8.10478	9.14087	18.349	8.09489	7.79812	8.33777	36.1125	7.96572	7.67368	5.00343	0	8.31975	0	7.32612	0	0	0	8.38865	608.118	488.507	439.739
	K02935	RP-L7, rplL; large subunit ribosomal protein L7/L12	1741.42	2611.98	3173.41	239.623	0	58.4983	439.558	22.3278	132.6	245.693	338.121	5.99031	210.516	348.269	447.334	5.50121	403.839	633.262	276.673	9.75991	82.7944	310.469	510.206	5.25436	73.795	16.2778	0	7.07888	13.056	23.0393	11.0973	9.69009	22.4806	0	28.662	6.39253	0	0	0	0	0	0	0	3.96462	0	0	0
	K02939	RP-L9, rplI; large subunit ribosomal protein L9	745.088	1527.58	1261.21	270.458	0	143.079	91.8886	26.9033	33.7209	109.093	76.4319	5.59884	147.59	130.222	143.369	7.74782	195.499	313.624	241.701	4.69736	45.5647	221.116	125.869	7.53425	0	0	0	11.6486	0	10.0507	9.68223	11.253	22.6305	0	0	4.15358	10.88	9.59971	0	10.0325	0	0	0	7.75202	0	0	0
	K02864	RP-L10, rplJ; large subunit ribosomal protein L10	2878.42	4492.15	4650.91	326.5	9.64367	110.615	434.435	23.058	106.08	280.792	270.497	4.94891	412.853	461.409	553.666	9.77155	408.091	646.486	575.484	4.61249	112.527	843.926	765.163	9.70854	0	0	0	0	28.6059	33.6529	16.2096	11.1617	0	17.2133	8.2911	5.23638	0	0	0	0	0	0	0	6.04761	695.69	722.657	612.288
	K02867	RP-L11, rplK; large subunit ribosomal protein L11	1879.42	2979.22	2812.25	306.991	23.9054	189.831	71.1166	19.4086	44.9612	168.599	238.85	5.44248	168.525	159.314	255.789	8.27249	467.038	381.927	367.925	3.19661	73.0139	392.602	280.082	15.7861	0	0	17.5933	5.61036	11.4681	30.3558	48.7382	8.24237	23.2505	10.2572	29.6435	6.05429	0	0	0	0	0	0	0	6.02143	559.106	554.976	441.282
	K02871	RP-L13, rplM; large subunit ribosomal protein L13	2458.53	3942.22	2876.65	310.275	47.4765	356.062	50.4424	24.0222	89.9224	168.599	171.972	4.31296	269.225	537.054	487.517	8.65537	535.453	695.294	489.471	4.68853	24.9601	220.229	222.762	5.44971	0	0	0	11.9101	11.1664	39.4093	18.9823	13.5633	0	0	18.9823	5.0621	0	26.2729	27.6719	14.8253	0	0	0	6.40629	830.839	848.266	615.397
	K02874	RP-L14, rplN; large subunit ribosomal protein L14	2321.77	3168.94	3660.85	295.476	50.2899	122.023	245.785	20.4517	54.7512	108.694	174.514	6.65712	597.445	563.081	669.39	6.77671	396.946	374.389	430.469	5.25207	80.8231	534.841	412.186	7.96902	20.2058	0	8.58721	8.67412	0	12.1752	11.7289	7.8639	13.7991	0	11.7289	5.98857	13.9122	12.275	11.6343	14.1048	0	0	0	6.2356	545.98	586.455	766.724
	K02876	RP-L15, rplO; large subunit ribosomal protein L15	1545.34	2002.73	2147.43	274.881	11.5462	50.9373	88.3256	21.0566	84.3372	167.429	215.054	4.58546	158.413	289.527	211.589	4.35713	313.882	266.688	335.96	5.38141	77.1494	243.11	271.668	6.03722	0	0	9.61768	8.26474	11.1664	0	0	8.69795	22.7824	0	0	3.44631	0	0	0	9.0436	0	0	0	8.17531	424.321	353.589	430.792
	K02878	RP-L16, rplP; large subunit ribosomal protein L16	2169.13	2667.03	2449.77	245.101	48.1499	84.9677	266.021	21.324	134.318	107.738	217.955	8.61828	402.953	301.666	342.5	6.23965	507.947	360.725	442.273	2.13705	71.7163	232.016	203.19	4.7056	0	0	0	4.26749	0	31.6385	0	7.34711	0	0	0	3.38861	24.075	21.2419	0	6.53472	0	0	0	8.36357	0	0	0
	K02879	RP-L17, rplQ; large subunit ribosomal protein L17	1150.19	1746.4	2125.74	233.69	52.629	174.134	201.3	23.4928	38.5747	79.4158	65.5751	5.79372	144.792	138.4	123.07	4.35609	389.541	392.801	366.575	4.98999	122.205	371.394	565.519	8.57644	0	30.6667	0	14.111	29.2635	0	16.5822	6.87913	0	0	0	5.33326	24.0024	28.4346	9.13071	13.6585	0	0	0	6.96203	0	0	0
	K02881	RP-L18, rplR; large subunit ribosomal protein L18	2762.58	2868.84	3309.01	293.841	82.7944	97.402	82.1021	20.3612	95.8145	241.541	186.149	4.93339	368.975	423.222	522.7	7.67032	383.258	253.618	290.857	4.47549	114.854	371.574	412.186	8.6671	12.8582	11.3451	0	9.7844	0	12.4796	0	9.96357	0	0	0	3.94864	0	24.0575	0	13.3199	0	0	0	9.5308	1065.52	682.22	913.679
	K02884	RP-L19, rplS; large subunit ribosomal protein L19	1042.51	1250.84	1265.86	218.705	0	0	77.6812	14.0124	48.1499	74.3467	81.8526	6.74217	282.881	324.47	276.508	6.01407	0	0	0	0	96.5935	158.278	199.391	9.11297	13.4705	0	0	11.5886	13.7991	12.1752	46.9155	9.09106	0	0	11.9227	5.57693	13.056	46.7342	22.1946	11.6102	0	0	0	6.43303	0	0	0
	K02887	RP-L20, rplT; large subunit ribosomal protein L20	1339.47	2262.17	2066.32	237.966	14.5067	153.595	308.259	23.905	114.103	226.521	193.97	6.32045	185.418	276.859	242.462	8.16165	287.444	374.389	186.149	3.4933	189.906	795.903	696.105	10.1291	14.144	24.9593	24.0442	15.2683	27.5981	0	11.7289	8.87288	0	0	12.5448	4.47969	14.5067	25.5992	12.3304	7.80984	0	0	0	2.92999	0	0	0
	K02888	RP-L21, rplU; large subunit ribosomal protein L21	1461.98	2315.08	2401.42	233.543	39.4718	290.224	55.9167	24.99	45.463	147.081	115.927	3.69281	153.303	164.248	195.456	8.42279	538.562	633.581	596.481	5.879	191.784	499.185	627.594	11.1021	0	13.8663	26.7158	7.93847	0	0	7.07182	7.13502	12.2992	10.8518	10.454	5.58034	0	0	0	8.83024	0	0	0	5.08492	0	0	0
	K02890	RP-L22, rplV; large subunit ribosomal protein L22	2354.51	3956.89	3073.18	222.624	0	66.8551	180.331	21.7838	152.909	202.372	285.931	5.0567	438.465	411.828	360.663	8.33973	621.328	414.502	347.782	4.43938	138.151	783.604	469.701	7.32528	0	0	0	11.7145	12.1235	10.6968	20.6093	9.18006	0	21.2419	10.2316	3.78297	29.0963	0	0	6.56452	0	0	0	8.55634	0	0	0
	K02892	RP-L23, rplW; large subunit ribosomal protein L23	2194.16	3058.25	3237.71	251.643	17.4978	0	267.709	29.913	123.76	155.995	285.525	5.26611	585.271	400.209	609.396	6.50105	512.722	545.984	450.829	3.25703	141.44	561.583	435.801	4.61298	30.5817	13.4915	0	6.93149	34.9956	15.4387	29.7454	11.7606	0	0	28.853	5.36727	0	15.2812	0	7.66822	0	0	0	5.55514	0	0	0
	K02895	RP-L24, rplX; large subunit ribosomal protein L24	1723.51	2121.51	1957.33	285.682	90.926	53.4841	77.2849	21.2558	28.7676	152.294	146.71	6.47287	238.462	74.2589	131.15	9.24436	0	0	0	0	29.0134	511.985	295.929	7.22308	0	0	13.6099	9.39702	0	27.7325	40.0737	7.59153	14.8885	26.2729	12.6548	3.63087	16.0121	28.2558	0	16.0487	0	0	0	9.01899	547.059	346.542	417.296
	K02897	RP-L25, rplY; large subunit ribosomal protein L25	1105.7	1532.51	1123.78	234.349	17.6801	155.995	67.6243	24.3086	129.936	143.307	144.955	5.60288	182.668	181.318	207.017	8.26845	341.043	391.884	229.206	5.46571	8.4024	185.341	14.2837	4.80147	8.87083	2.60898	0	12.6737	8.23925	7.26969	0	9.8579	0	7.71936	0	5.37755	6.81641	0	5.79378	7.59182	0	0	0	0	0	0	0
	K02899	RP-L27, rpmA; large subunit ribosomal protein L27	1313.09	2165.18	1585.66	200.896	45.8726	391.253	129.969	23.7381	39.4718	87.0672	83.8751	7.16327	135.011	119.124	180.331	6.06135	499.202	458.076	322.475	4.85769	157.887	504.99	503.251	10.3056	19.509	0	0	5.84118	19.509	17.2133	0	9.56532	0	0	0	4.89356	0	0	0	7.90666	0	0	0	6.56665	0	0	0
	K02902	RP-L28, rpmB; large subunit ribosomal protein L28	598.248	723.277	455.331	172.253	0	63.277	0	18.9898	0	0	0	0	354.657	335.274	236.853	7.8174	0	0	0	0	0	17.4134	0	7.05571	0	0	0	14.9757	0	0	0	0	0	18.4883	0	5.63453	0	0	0	7.74143	0	0	0	7.87559	0	0	0
	K02904	RP-L29, rpmC; large subunit ribosomal protein L29	2250.03	3139.38	3513.41	257.047	26.1121	46.0786	221.946	21.4374	53.8821	190.166	297.69	5.35819	430.298	358.57	507.976	10.22	553.463	553.444	658.602	3.42025	25.7165	317.663	240.442	10.516	26.1121	23.0393	22.1946	9.50814	24.9601	0	42.4309	10.0012	0	0	0	0	0	0	0	5.80549	0	0	0	7.36479	607.67	721.045	712.421
	K02907	RP-L30, rpmD; large subunit ribosomal protein L30	1407.8	1941.71	1730.73	247.919	0	44.0457	63.6464	35.0772	0	73.6503	212.85	4.13585	231.448	272.283	196.725	8.16726	334.314	408.424	196.725	3.28896	73.0015	402.569	387.81	6.5316	53.8821	23.7707	0	9.55142	0	0	47.3001	8.6631	0	16.1027	0	4.95374	0	0	0	7.92954	0	0	0	0	494.265	419.645	380.48
	K02909	RP-L31, rpmE; large subunit ribosomal protein L31	1084.02	1571.22	1356.81	224.094	0	55.465	17.8105	24.4897	0	60.5073	58.289	8.1442	181.852	231.765	171.744	6.99067	595.152	719.604	468.393	6.393	18.6515	115.197	79.2666	11.2862	0	0	18.4955	12.8689	0	0	46.5372	11.5471	0	30.5624	29.4419	3.61077	0	0	80.1473	11.2991	0	0	0	5.14244	0	0	0
	K02911	RP-L32, rpmF; large subunit ribosomal protein L32	384.848	1209.89	642.627	98.4919	0	0	0	0	0	0	0	0	98.3934	173.63	188.172	5.69102	0	0	0	0	0	349.43	168.309	6.84318	27.8244	24.5501	0	8.34221	0	0	0	0	0	0	0	0	0	0	0	0	0	0	0	6.228	0	0	0
	K02913	RP-L33, rpmG; large subunit ribosomal protein L33	200.037	780.831	759.972	91.9437	0	0	0	0	0	0	0	0	0	0	0	0	0	0	0	0	101.837	599.022	403.942	7.54166	0	0	0	13.925	0	0	0	0	0	0	0	2.55016	0	0	0	0	0	0	0	0	0	0	0
	K02914	RP-L34, rpmH; large subunit ribosomal protein L34	28.2881	483.75	194.549	39.2358	0	0	0	0	0	0	0	0	0	0	0	0	0	0	0	0	0	0	0	0	0	0	0	0	0	0	0	0	0	0	0	0	0	0	0	4.35117	0	0	0	0	0	0	0
	K02916	RP-L35, rpmI; large subunit ribosomal protein L35	829.828	1246.59	1211.42	175.161	23.2505	143.601	217.386	23.6219	120.01	166.395	116.578	7.86942	0	0	0	0	216.018	272.283	144.265	3.56982	81.7969	433.028	330.246	7.09885	77.1494	0	43.7167	13.1712	0	43.4074	0	12.272	0	0	0	5.1762	0	0	18.4955	7.86416	0	0	0	5.18335	0	0	0
	K02919	RP-L36, rpmJ; large subunit ribosomal protein L36	0	0	0	0.511521	0	0	0	0	0	0	0	0	0	0	0	0	0	0	0	0	0	0	0	0	0	0	0	0	0	0	0	0	0	0	0	0	0	0	0	0	0	0	0	0	0	0	0
	K07590	RP-L7A; large subunit ribosomal protein L7A	0	0	0	1.87969	0	0	0	0	0	0	0	0	0	0	0	0	0	0	0	0	0	0	0	0	0	0	0	0	0	0	0	0	0	0	0	0	0	0	0	0	0	0	0	0	0	0	0
		SUM	91725.6	127180	122841	13693.8	1385.27	6445.65	7179.23	1116.15	3538.86	7523.16	8773.55	276.403	15272.8	16214.9	16419.2	364.679	19599.6	21350.9	18692.6	223.144	3363.23	16595.1	13718.7	388.479	601.523	332.882	251.877	490.913	511.315	619.928	940.294	466.97	315.719	330.388	352.976	244.633	406.294	419.265	335.332	403.306	0	0	0	330.974	16764.2	15921.7	16206.4
M00179 Ribosome, archaea [PATH:map03010] [BR:ko03011]
	K02967	RP-S2, rpsB; small subunit ribosomal protein S2	1212.07	1853.42	1595.84	316.877	5.17465	141.537	13.195	17.9622	68.8089	106.245	131.593	6.17101	157.643	287.456	196.522	7.28904	146.124	183.475	85.9859	4.77696	20.3268	138.995	125.26	6.48585	0	0	0	13.2757	16.7495	4.92617	23.7278	9.70119	5.58318	0	4.74556	4.98996	0	5.52603	5.32344	8.16244	0	0	0	7.74365	355.763	385.833	346.488
	K02982	RP-S3, rpsC; small subunit ribosomal protein S3	2249.14	2882.31	2889.8	339.025	7.8578	27.7325	173.653	23.8471	67.2933	270.484	362.252	5.71855	422.329	302.323	331.878	6.78403	490.5	405.302	463.237	3.89634	71.7163	618.708	237.055	8.72254	27.9159	4.92617	0	4.70924	0	28.4706	21.9415	9.01287	0	0	0	3.76498	11.0934	4.89397	14.1436	6.83053	0	0	0	9.10002	495.274	387.891	496.651
	K02986	RP-S4, rpsD; small subunit ribosomal protein S4	2461.24	3222.81	3312.78	322.095	32.3293	185.412	68.6977	20.0113	72.7408	192.543	219.833	5.93873	412.198	427.873	398.447	6.51097	422.291	458.582	421.061	4.64531	80.8231	328.036	391.577	6.61646	8.08231	7.13122	6.86977	12.4725	0	7.37712	7.10666	8.00557	8.4024	0	0	5.41956	0	14.3307	6.90264	7.08477	0	0	0	8.01954	671.653	544.566	540.03
	K02988	RP-S5, rpsE; small subunit ribosomal protein S5	2278.64	2345.19	2904.28	309.998	50.2156	62.0289	179.264	23.1076	79.4052	140.122	210.914	3.68975	170.733	230.393	290.238	7.03716	386.209	421.468	492.402	3.78835	61.7195	372.12	262.3	7.70469	37.9282	8.36623	0	7.22823	9.64367	25.5265	8.19688	9.1885	0	0	0	4.61495	10.5421	9.30159	0	6.094	0	0	0	8.12361	764.974	471.062	623.117
	K02992	RP-S7, rpsG; small subunit ribosomal protein S7	2333.38	2811.97	2473.22	307.506	32.2269	331.737	27.3921	24.3591	171.877	322.259	210.006	6.02085	0	0	0	0	750.445	777.393	731.718	8.89014	0	0	0	0	0	0	0	0	0	18.4883	17.8105	7.11385	10.88	28.7991	9.24777	2.75983	0	0	0	0	0	0	0	10.0355	617.195	480.499	617.177
	K02994	RP-S8, rpsH; small subunit ribosomal protein S8	2765.07	3444.36	3239.47	314.829	61.0534	86.1902	228.333	23.0946	74.8803	132.137	180.331	5.92103	829.501	472.912	412.186	8.05369	331.8	281.495	271.175	4.9537	89.3308	664.329	444.727	10.9387	0	11.3451	21.8584	11.4945	24.2469	0	10.3047	9.73732	12.8582	11.3451	0	4.29262	0	21.433	10.7661	13.885	0	0	0	7.04805	642.911	771.468	480.884
	K02996	RP-S9, rpsI; small subunit ribosomal protein S9	2277.6	3199.94	2508.24	276.096	25.7165	215.557	32.7875	22.1983	41.9083	129.418	142.484	4.23285	514.329	601.291	546.459	9.12295	639.101	573.138	471.979	3.83754	77.7383	182.908	99.1135	8.05061	0	11.4317	0	10.1103	0	11.609	22.3667	9.78062	0	22.6902	10.9292	5.9448	12.8582	0	10.9292	13.0873	0	0	0	6.56647	470.78	502.829	579.167
	K02946	RP-S10, rpsJ; small subunit ribosomal protein S10	2784.75	4217.13	4014.16	330.145	32.6401	143.996	402.278	23.5775	80.8231	228.199	316.009	4.1034	570.516	830.577	569.787	6.95118	544.412	692.266	585.227	4.10221	0	409.709	285.808	7.24316	0	0	0	12.3573	0	0	56.5746	13.2711	0	14.6819	14.1436	5.31373	0	12.5845	0	8.42417	0	0	0	8.99666	694.344	544.566	891.821
	K02948	RP-S11, rpsK; small subunit ribosomal protein S11	1952.38	2480.48	2937.91	286.571	73.2641	140.059	83.0303	21.8603	66.8223	153.293	147.673	7.10141	473.661	325.051	257.217	8.81539	301.74	310.604	545.002	3.76912	86.7226	284.208	400.152	3.7772	0	0	10.9292	10.9279	13.056	11.5197	11.0973	9.03161	0	0	0	5.20363	25.9128	0	22.0252	7.21131	0	0	0	7.84197	481.12	683.923	590.692
	K02950	RP-S12, rpsL; small subunit ribosomal protein S12	2448.23	2355.95	2402.61	240.358	0	0	0	0	68.4389	157.002	186.149	4.71662	0	0	0	0	537.54	464.031	588.688	8.7178	0	0	0	0	0	0	0	0	13.4705	0	34.3489	8.04324	13.5783	11.9804	11.5412	5.12192	0	0	0	0	0	0	0	8.41512	577.549	603.182	581.068
	K02952	RP-S13, rpsM; small subunit ribosomal protein S13	2317.12	2891.73	3223.32	327.641	41.3972	109.577	117.289	25.6158	69.5609	184.126	153.725	4.32057	172.381	222.293	270.497	5.66559	551.963	511.36	586.444	5.1785	55.1963	304.381	234.578	9.49364	13.9122	36.8251	0	9.35862	13.4705	23.7707	22.8992	9.13913	13.3645	0	11.3595	5.37398	25.145	0	0	7.17962	0	0	0	7.69963	667.599	648.941	711.708
	K02954	RP-S14, rpsN; small subunit ribosomal protein S14	398.456	324.198	235.453	98.1425	0	0	0	0	0	0	0	0	0	0	0	0	0	0	0	0	0	0	0	0	12.8582	0	0	10.7625	0	33.279	0	7.2177	0	0	0	0	54.7512	24.1541	0	4.10122	0	0	0	2.44818	0	0	0
	K02956	RP-S15, rpsO; small subunit ribosomal protein S15	1665.32	2784.08	2284	295.8	0	81.3889	78.405	19.422	56.5762	183.035	208.383	6.2767	214.221	218.091	140.063	11.2154	565.762	881.894	705.296	3.96823	125.063	488.676	288.53	10.6322	0	0	0	13.1702	14.5067	0	0	8.4832	17.6801	15.5995	0	10.2384	0	0	0	8.79612	0	0	0	6.5661	406.952	551.731	539.94
	K02961	RP-S17, rpsQ; small subunit ribosomal protein S17	2218.2	2690.87	2500.55	311.231	50.4144	103.791	199.972	21.9438	57.862	51.053	65.5751	6.89904	540.045	663.689	442.632	5.12223	457.695	420.662	405.239	3.68895	87.489	293.336	148.727	11.3848	34.9956	15.4387	0	8.42798	0	0	0	11.4128	0	0	15.5124	7.23113	37.7175	0	0	8.4896	0	0	0	8.37052	530.402	414.502	540.994
	K02965	RP-S19, rpsS; small subunit ribosomal protein S19	2729.3	3233.94	3194.85	326.116	73.795	16.2778	172.491	25.9013	92.2438	97.6666	235.215	6.71771	535.985	643.686	430.265	7.14236	492.76	466.98	310.248	4.77224	0	0	0	0	0	0	0	8.95791	36.5008	48.3082	0	14.4409	0	0	0	6.20662	0	0	0	6.68769	0	0	0	8.18567	491.967	531.741	595.878
	K02984	RP-S3Ae, RPS3A; small subunit ribosomal protein S3Ae	646.585	570.497	336.619	82.9691	0	0	0	0	0	0	0	0	0	0	0	0	0	0	0	0	0	0	0	0	0	0	0	0	0	0	0	0	0	0	0	0	0	0	0	0	0	0	0	0	525.35	499.185	336.619
	K02987	RP-S4e, RPS4; small subunit ribosomal protein S4e	702.09	723.659	539.893	65.0749	0	0	0	0	0	0	0	0	0	0	0	0	0	0	0	0	0	0	0	0	0	0	0	0	0	0	0	0	0	0	0	0	0	0	0	0	0	0	0	0	702.09	679.613	515.647
	K02991	RP-S6e, RPS6; small subunit ribosomal protein S6e	178.662	247.716	216.94	51.1256	0	0	0	0	0	0	0	0	0	0	0	0	0	0	0	0	0	0	0	0	0	0	0	0	0	0	0	0	0	0	0	0	0	0	0	0	0	0	0	0	178.662	247.716	216.94
	K02995	RP-S8e, RPS8; small subunit ribosomal protein S8e	192.873	249.593	229.513	65.132	0	0	0	0	0	0	0	0	0	0	0	0	0	0	0	0	0	0	0	0	0	0	0	0	0	0	0	0	0	0	0	0	0	0	0	0	0	0	0	0	192.873	249.593	229.513
	K02962	RP-S17e, RPS17; small subunit ribosomal protein S17e	90.5219	179.707	76.9414	74.6014	0	0	0	0	0	0	0	0	0	0	0	0	0	0	0	0	0	0	0	0	0	0	0	0	0	0	0	0	0	0	0	0	0	0	0	0	0	0	0	0	90.5219	179.707	76.9414
	K02966	RP-S19e, RPS19; small subunit ribosomal protein S19e	678.914	808.68	596.296	54.2906	0	0	0	0	0	0	0	0	0	0	0	0	0	0	0	0	0	0	0	0	0	0	0	0	0	0	0	0	0	0	0	0	0	0	0	0	0	0	0	0	678.914	808.68	596.296
	K02974	RP-S24e, RPS24; small subunit ribosomal protein S24e	366.981	296.813	311.925	60.3672	0	0	0	0	0	0	0	0	0	0	0	0	0	0	0	0	0	0	0	0	0	0	0	0	0	0	0	0	0	0	0	0	0	0	0	0	0	0	0	0	366.981	296.813	311.925
	K02975	RP-S25e, RPS25; small subunit ribosomal protein S25e	0	0	0	0	0	0	0	0	0	0	0	0	0	0	0	0	0	0	0	0	0	0	0	0	0	0	0	0	0	0	0	0	0	0	0	0	0	0	0	0	0	0	0	0	0	0	0
	K02976	RP-S26e, RPS26; small subunit ribosomal protein S26e	0	0	0	0	0	0	0	0	0	0	0	0	0	0	0	0	0	0	0	0	0	0	0	0	0	0	0	0	0	0	0	0	0	0	0	0	0	0	0	0	0	0	0	0	0	0	0
	K02978	RP-S27e, RPS27; small subunit ribosomal protein S27e	0	0	0	0	0	0	0	0	0	0	0	0	0	0	0	0	0	0	0	0	0	0	0	0	0	0	0	0	0	0	0	0	0	0	0	0	0	0	0	0	0	0	0	0	0	0	0
	K02977	RP-S27Ae, RPS27A; small subunit ribosomal protein S27Ae	135.783	0	86.5591	61.026	0	0	0	0	0	0	0	0	0	0	0	0	0	0	0	0	0	0	0	0	0	0	0	0	0	0	0	0	0	0	0	0	0	0	0	0	0	0	0	0	135.783	0	86.5591
	K02979	RP-S28e, RPS28; small subunit ribosomal protein S28e	895.79	727.978	540.994	56.0317	0	0	0	0	0	0	0	0	0	0	0	0	0	0	0	0	0	0	0	0	0	0	0	0	0	0	0	0	0	0	0	0	0	0	0	0	0	0	0	0	895.79	727.978	540.994
	K02983	RP-S30e, RPS30; small subunit ribosomal protein S30e	0	0	0	0	0	0	0	0	0	0	0	0	0	0	0	0	0	0	0	0	0	0	0	0	0	0	0	0	0	0	0	0	0	0	0	0	0	0	0	0	0	0	0	0	0	0	0
	K02863	RP-L1, rplA; large subunit ribosomal protein L1	2757.11	3411.69	3277.16	334.344	13.8554	158.924	129.544	24.8216	50.5574	223.04	214.863	5.3445	274.455	210.295	276.252	8.30934	594.408	644.517	444.361	4.66799	57.0516	201.352	169.724	5.6675	0	0	0	5.68678	35.8077	0	36.5228	7.75957	0	6.45498	24.8733	4.88725	0	0	0	0	0	0	0	7.06772	951.749	790.765	910.084
	K02886	RP-L2, rplB; large subunit ribosomal protein L2	2390.01	2673	2893.21	315.549	30.8597	65.3479	267.546	22.1921	61.7195	174.261	220.332	4.96929	386.025	335.193	302.071	4.94308	586.211	463.099	341.833	4.12302	47.9798	248.711	249.788	4.79956	0	5.12861	0	8.16744	0	5.44566	20.984	10.7156	0	5.44566	5.24601	5.51345	0	5.38689	10.3788	7.20904	0	0	0	7.56094	440.3	501.274	488.932
	K02906	RP-L3, rplC; large subunit ribosomal protein L3	2492.79	3140.66	3245.29	303.671	23.4648	34.5059	285.871	20.9149	109.502	269.146	239.334	3.61898	498.352	439.708	491.115	5.42228	622.857	583.909	516.178	4.47177	32.0243	204.854	231.369	3.52293	7.8578	13.8663	6.67894	10.8089	16.3989	0	20.908	7.78335	16.1646	14.2624	6.86977	5.00108	24.132	7.09742	13.6744	7.46408	0	0	0	6.98906	484.939	689.836	504.718
	K02931	RP-L5, rplE; large subunit ribosomal protein L5	2709.34	3625.18	3300.03	348.322	25.9789	45.8435	117.767	23.1176	94.2937	216.314	280.516	5.89678	568.771	557.6	498.789	8.18012	348.887	432.627	336.619	5.34053	9.32575	345.59	332.92	6.96495	9.37727	0	7.97045	8.02834	0	0	53.4315	9.3096	9.27479	0	0	4.8087	9.42937	16.4586	8.01473	15.1276	0	0	0	6.66572	640.119	693.154	436.917
	K02933	RP-L6, rplF; large subunit ribosomal protein L6	1983.73	2116.57	2397.06	308.073	75.4349	99.837	216.398	25.7967	116.13	197.047	174.637	5.47829	330.028	232.953	360.663	7.61046	309.45	496.427	366.641	4.03093	37.7175	116.477	152.28	7.78197	9.53531	8.41323	8.10478	9.14087	18.349	8.09489	7.79812	8.33777	36.1125	7.96572	7.67368	5.00343	0	8.31975	0	7.32612	0	0	0	8.38865	608.118	488.507	439.739
	K02864	RP-L10, rplJ; large subunit ribosomal protein L10	2878.42	4492.15	4650.91	326.5	9.64367	110.615	434.435	23.058	106.08	280.792	270.497	4.94891	412.853	461.409	553.666	9.77155	408.091	646.486	575.484	4.61249	112.527	843.926	765.163	9.70854	0	0	0	0	28.6059	33.6529	16.2096	11.1617	0	17.2133	8.2911	5.23638	0	0	0	0	0	0	0	6.04761	695.69	722.657	612.288
	K02867	RP-L11, rplK; large subunit ribosomal protein L11	1879.42	2979.22	2812.25	306.991	23.9054	189.831	71.1166	19.4086	44.9612	168.599	238.85	5.44248	168.525	159.314	255.789	8.27249	467.038	381.927	367.925	3.19661	73.0139	392.602	280.082	15.7861	0	0	17.5933	5.61036	11.4681	30.3558	48.7382	8.24237	23.2505	10.2572	29.6435	6.05429	0	0	0	0	0	0	0	6.02143	559.106	554.976	441.282
	K02869	RP-L12, rpl12; large subunit ribosomal protein L12	359.041	316.791	402.278	65.7697	0	0	0	0	0	0	0	0	0	0	0	0	0	0	0	0	0	0	0	0	0	0	0	0	0	0	0	0	0	0	0	0	0	0	0	0	0	0	0	0	359.041	316.791	402.278
	K02871	RP-L13, rplM; large subunit ribosomal protein L13	2458.53	3942.22	2876.65	310.275	47.4765	356.062	50.4424	24.0222	89.9224	168.599	171.972	4.31296	269.225	537.054	487.517	8.65537	535.453	695.294	489.471	4.68853	24.9601	220.229	222.762	5.44971	0	0	0	11.9101	11.1664	39.4093	18.9823	13.5633	0	0	18.9823	5.0621	0	26.2729	27.6719	14.8253	0	0	0	6.40629	830.839	848.266	615.397
	K02874	RP-L14, rplN; large subunit ribosomal protein L14	2321.77	3168.94	3660.85	295.476	50.2899	122.023	245.785	20.4517	54.7512	108.694	174.514	6.65712	597.445	563.081	669.39	6.77671	396.946	374.389	430.469	5.25207	80.8231	534.841	412.186	7.96902	20.2058	0	8.58721	8.67412	0	12.1752	11.7289	7.8639	13.7991	0	11.7289	5.98857	13.9122	12.275	11.6343	14.1048	0	0	0	6.2356	545.98	586.455	766.724
	K02876	RP-L15, rplO; large subunit ribosomal protein L15	1545.34	2002.73	2147.43	274.881	11.5462	50.9373	88.3256	21.0566	84.3372	167.429	215.054	4.58546	158.413	289.527	211.589	4.35713	313.882	266.688	335.96	5.38141	77.1494	243.11	271.668	6.03722	0	0	9.61768	8.26474	11.1664	0	0	8.69795	22.7824	0	0	3.44631	0	0	0	9.0436	0	0	0	8.17531	424.321	353.589	430.792
	K02881	RP-L18, rplR; large subunit ribosomal protein L18	2762.58	2868.84	3309.01	293.841	82.7944	97.402	82.1021	20.3612	95.8145	241.541	186.149	4.93339	368.975	423.222	522.7	7.67032	383.258	253.618	290.857	4.47549	114.854	371.574	412.186	8.6671	12.8582	11.3451	0	9.7844	0	12.4796	0	9.96357	0	0	0	3.94864	0	24.0575	0	13.3199	0	0	0	9.5308	1065.52	682.22	913.679
	K02890	RP-L22, rplV; large subunit ribosomal protein L22	2354.51	3956.89	3073.18	222.624	0	66.8551	180.331	21.7838	152.909	202.372	285.931	5.0567	438.465	411.828	360.663	8.33973	621.328	414.502	347.782	4.43938	138.151	783.604	469.701	7.32528	0	0	0	11.7145	12.1235	10.6968	20.6093	9.18006	0	21.2419	10.2316	3.78297	29.0963	0	0	6.56452	0	0	0	8.55634	0	0	0
	K02892	RP-L23, rplW; large subunit ribosomal protein L23	2194.16	3058.25	3237.71	251.643	17.4978	0	267.709	29.913	123.76	155.995	285.525	5.26611	585.271	400.209	609.396	6.50105	512.722	545.984	450.829	3.25703	141.44	561.583	435.801	4.61298	30.5817	13.4915	0	6.93149	34.9956	15.4387	29.7454	11.7606	0	0	28.853	5.36727	0	15.2812	0	7.66822	0	0	0	5.55514	0	0	0
	K02895	RP-L24, rplX; large subunit ribosomal protein L24	1723.51	2121.51	1957.33	285.682	90.926	53.4841	77.2849	21.2558	28.7676	152.294	146.71	6.47287	238.462	74.2589	131.15	9.24436	0	0	0	0	29.0134	511.985	295.929	7.22308	0	0	13.6099	9.39702	0	27.7325	40.0737	7.59153	14.8885	26.2729	12.6548	3.63087	16.0121	28.2558	0	16.0487	0	0	0	9.01899	547.059	346.542	417.296
	K02904	RP-L29, rpmC; large subunit ribosomal protein L29	2250.03	3139.38	3513.41	257.047	26.1121	46.0786	221.946	21.4374	53.8821	190.166	297.69	5.35819	430.298	358.57	507.976	10.22	553.463	553.444	658.602	3.42025	25.7165	317.663	240.442	10.516	26.1121	23.0393	22.1946	9.50814	24.9601	0	42.4309	10.0012	0	0	0	0	0	0	0	5.80549	0	0	0	7.36479	607.67	721.045	712.421
	K02907	RP-L30, rpmD; large subunit ribosomal protein L30	1407.8	1941.71	1730.73	247.919	0	44.0457	63.6464	35.0772	0	73.6503	212.85	4.13585	231.448	272.283	196.725	8.16726	334.314	408.424	196.725	3.28896	73.0015	402.569	387.81	6.5316	53.8821	23.7707	0	9.55142	0	0	47.3001	8.6631	0	16.1027	0	4.95374	0	0	0	7.92954	0	0	0	0	494.265	419.645	380.48
	K02930	RP-L4e, RPL4; large subunit ribosomal protein L4e	490.622	421.187	456.464	58.0483	0	0	0	0	0	0	0	0	0	0	0	0	0	0	0	0	0	0	0	0	0	0	0	0	0	0	0	0	0	0	0	0	0	0	0	0	0	0	0	0	490.622	421.187	456.464
	K02936	RP-L7Ae, RPL7A; large subunit ribosomal protein L7Ae	605.234	557.23	469.701	60.3203	0	0	0	0	0	0	0	0	0	0	0	0	0	0	0	0	0	0	0	0	0	0	0	0	0	0	0	0	0	0	0	0	0	0	0	0	0	0	0	0	605.234	557.23	469.701
	K02866	RP-L10e, RPL10; large subunit ribosomal protein L10e	345.053	304.448	364.626	61.2834	0	0	0	0	0	0	0	0	0	0	0	0	0	0	0	0	0	0	0	0	0	0	0	0	0	0	0	0	0	0	0	0	0	0	0	0	0	0	0	0	345.053	304.448	364.626
	K02873	RP-L13e, RPL13; large subunit ribosomal protein L13e	0	0	0	0	0	0	0	0	0	0	0	0	0	0	0	0	0	0	0	0	0	0	0	0	0	0	0	0	0	0	0	0	0	0	0	0	0	0	0	0	0	0	0	0	0	0	0
	K02875	RP-L14e, RPL14; large subunit ribosomal protein L14e	0	0	0	0	0	0	0	0	0	0	0	0	0	0	0	0	0	0	0	0	0	0	0	0	0	0	0	0	0	0	0	0	0	0	0	0	0	0	0	0	0	0	0	0	0	0	0
	K02877	RP-L15e, RPL15; large subunit ribosomal protein L15e	551.876	651.437	490.502	56.8956	0	0	0	0	0	0	0	0	0	0	0	0	0	0	0	0	0	0	0	0	0	0	0	0	0	0	0	0	0	0	0	0	0	0	0	0	0	0	0	0	534.645	651.437	490.502
	K02883	RP-L18e, RPL18; large subunit ribosomal protein L18e	415.163	581.784	581.212	68.2314	0	0	0	0	0	0	0	0	0	0	0	0	0	0	0	0	0	0	0	0	0	0	0	0	0	0	0	0	0	0	0	0	0	0	0	0	0	0	0	0	415.163	581.784	581.212
	K02885	RP-L19e, RPL19; large subunit ribosomal protein L19e	721.346	514.785	613.127	68.9732	0	0	0	0	0	0	0	0	0	0	0	0	0	0	0	0	0	0	0	0	0	0	0	0	0	0	0	0	0	0	0	0	0	0	0	0	0	0	0	0	721.346	514.785	613.127
	K02889	RP-L21e, RPL21; large subunit ribosomal protein L21e	252.072	281.718	485.645	62.9223	0	0	0	0	0	0	0	0	0	0	0	0	0	0	0	0	0	0	0	0	0	0	0	0	0	0	0	0	0	0	0	0	0	0	0	0	0	0	0	0	252.072	281.718	485.645
	K02896	RP-L24e, RPL24; large subunit ribosomal protein L24e	915.995	903.287	641.179	60.4667	0	0	0	0	0	0	0	0	0	0	0	0	0	0	0	0	0	0	0	0	0	0	0	0	0	0	0	0	0	0	0	0	0	0	0	0	0	0	0	0	915.995	903.287	641.179
	K02908	RP-L30e, RPL30; large subunit ribosomal protein L30e	523.223	574.251	466.421	70.962	0	0	0	0	0	0	0	0	0	0	0	0	0	0	0	0	0	0	0	0	0	0	0	0	0	0	0	0	0	0	0	0	0	0	0	0	0	0	0	0	523.223	574.251	466.421
	K02910	RP-L31e, RPL31; large subunit ribosomal protein L31e	608.809	699.944	737.007	65.7871	0	0	0	0	0	0	0	0	0	0	0	0	0	0	0	0	0	0	0	0	0	0	0	0	0	0	0	0	0	0	0	0	0	0	0	0	0	0	0	0	608.809	699.944	737.007
	K02912	RP-L32e, RPL32; large subunit ribosomal protein L32e	719.884	664.375	621.631	69.8104	0	0	0	0	0	0	0	0	0	0	0	0	0	0	0	0	0	0	0	0	0	0	0	0	0	0	0	0	0	0	0	0	0	0	0	0	0	0	0	0	699.557	637.473	604.354
	K02915	RP-L34e, RPL34; large subunit ribosomal protein L34e	0	0	0	0	0	0	0	0	0	0	0	0	0	0	0	0	0	0	0	0	0	0	0	0	0	0	0	0	0	0	0	0	0	0	0	0	0	0	0	0	0	0	0	0	0	0	0
	K02917	RP-L35Ae, RPL35A; large subunit ribosomal protein L35Ae	0	0	0	0	0	0	0	0	0	0	0	0	0	0	0	0	0	0	0	0	0	0	0	0	0	0	0	0	0	0	0	0	0	0	0	0	0	0	0	0	0	0	0	0	0	0	0
	K02922	RP-L37e, RPL37; large subunit ribosomal protein L37e	0	0	0	0	0	0	0	0	0	0	0	0	0	0	0	0	0	0	0	0	0	0	0	0	0	0	0	0	0	0	0	0	0	0	0	0	0	0	0	0	0	0	0	0	0	0	0
	K02921	RP-L37Ae, RPL37A; large subunit ribosomal protein L37Ae	814.004	718.215	824.372	57.5494	0	0	0	0	0	0	0	0	0	0	0	0	0	0	0	0	0	0	0	0	0	0	0	0	0	0	0	0	0	0	0	0	0	0	0	0	0	0	0	0	814.004	718.215	824.372
	K02924	RP-L39e, RPL39; large subunit ribosomal protein L39e	0	0	0	0	0	0	0	0	0	0	0	0	0	0	0	0	0	0	0	0	0	0	0	0	0	0	0	0	0	0	0	0	0	0	0	0	0	0	0	0	0	0	0	0	0	0	0
	K02927	RP-L40e, RPL40; large subunit ribosomal protein L40e	0	0	0	0	0	0	0	0	0	0	0	0	0	0	0	0	0	0	0	0	0	0	0	0	0	0	0	0	0	0	0	0	0	0	0	0	0	0	0	0	0	0	0	0	0	0	0
	K02928	RP-L41e, RPL41; large subunit ribosomal protein L41e	0	0	0	0	0	0	0	0	0	0	0	0	0	0	0	0	0	0	0	0	0	0	0	0	0	0	0	0	0	0	0	0	0	0	0	0	0	0	0	0	0	0	0	0	0	0	0
	K02929	RP-L44e, RPL44; large subunit ribosomal protein L44e	0	0	0	0	0	0	0	0	0	0	0	0	0	0	0	0	0	0	0	0	0	0	0	0	0	0	0	0	0	0	0	0	0	0	0	0	0	0	0	0	0	0	0	0	0	0	0
	K02944	RP-LX, rplX; large subunit ribosomal protein LX	411.463	317.663	306.017	45.0991	0	0	0	0	0	0	0	0	0	0	0	0	0	0	0	0	0	0	0	0	0	0	0	0	0	0	0	0	0	0	0	0	0	0	0	0	0	0	0	0	411.463	317.663	306.017
		SUM	79821.9	100689	98194.5	10528	1015.87	3187.08	4577.04	667.569	2336.63	5337.52	6385.57	160.306	10970.6	10952.1	10721.6	212.151	13606.6	14010	12813.4	133.632	1830.88	10386.1	8247.64	209.614	306.103	194.519	134.014	266.431	346.686	408.757	651.837	294.175	218.619	230.313	242.527	149.161	270.602	235.629	141.464	238.471	0	0	0	224.745	28227.3	27091.2	26560.7
M00360 Aminoacyl-tRNA biosynthesis, prokaryotes [PATH:map00970]
	K01872	AARS, alaS; alanyl-tRNA synthetase [EC:6.1.1.7]	406.255	502.528	420.461	543.004	7.35552	16.2249	9.37802	19.6174	17.2996	6.78394	13.0705	4.96452	0	0	0	0	54.2511	25.6431	32.9373	6.09218	13.6952	19.3337	13.9687	25.6538	0	1.61898	3.11925	9.15782	0	1.68644	0	9.23747	0	0	0	5.5796	0	6.52364	3.48467	22.5816	0	0	0	0	135.298	185.102	138.18
	K01887	RARS, argS; arginyl-tRNA synthetase [EC:6.1.1.19]	268.516	356.505	235.813	385.467	6.06173	26.7421	5.15233	18.8444	12.2769	21.6645	5.21755	5.13788	14.8105	31.3624	20.1417	7.60657	0	0	0	0	0	0	0	0	0	0	0	11.8531	0	2.40378	0	8.13483	2.83827	0	2.41246	5.30648	0	0	2.10299	6.58259	0	0	0	6.21056	64.269	67.0162	64.5593
	K01893	NARS, asnS; asparaginyl-tRNA synthetase [EC:6.1.1.22]	109.252	94.2039	95.141	180.69	3.61125	9.55886	3.06947	18.2707	0	13.2234	3.18466	6.03702	55.2262	22.7395	18.7764	7.13247	18.1722	12.827	9.26757	5.35776	0	0	0	0	0	0	0	0	3.66584	0	3.11588	8.74424	0	0	0	4.63732	0	3.13296	0	9.221	0	0	0	6.25779	0	0	0
	K01876	DARS, aspS; aspartyl-tRNA synthetase [EC:6.1.1.12]	305.131	367.971	482.724	374.736	0	22.6902	9.71483	18.8532	0	0	0	0	0	0	0	0	53.9271	55.094	62.724	5.96698	0	0	0	0	0	0	0	9.73095	0	0	0	8.3306	0	0	0	5.19589	0	0	4.68393	7.151	0	0	0	7.7065	88.2165	90.2892	104.975
	K09759	aspC; nondiscriminating aspartyl-tRNA synthetase [EC:6.1.1.23]	0	0	0	0	0	0	0	0	0	0	0	0	0	0	0	0	0	0	0	0	0	0	0	0	0	0	0	0	0	0	0	0	0	0	0	0	0	0	0	0	0	0	0	0	0	0	0
	K01883	CARS, cysS; cysteinyl-tRNA synthetase [EC:6.1.1.16]	252.813	285.49	253.55	472.282	0	31.3822	4.67836	40.6061	0	11.6315	5.60253	6.09935	50.4907	62.338	60.0526	13.7605	68.8231	62.6103	72.9654	11.1385	4.67572	16.502	15.897	12.4982	0	0	0	12.983	0	0	0	9.73545	0	0	0	5.39823	3.65008	3.22055	0	8.65506	0	0	0	5.311	16.4785	18.1742	24.5111
	K01886	QARS, glnS; glutaminyl-tRNA synthetase [EC:6.1.1.18]	179.644	230.221	203.158	244.953	2.95694	7.82694	5.02666	17.737	5.66706	15.0006	9.63373	4.96729	20.5554	23.3183	54.9106	5.9994	19.8901	29.2491	16.9061	4.38787	4.19428	48.7744	29.3664	11.6822	3.03087	0	0	8.50559	0	5.13741	4.94906	10.5284	2.87189	2.53393	2.44104	4.69478	0	2.57755	0	8.51189	0	0	0	0	0	0	0
	K01885	EARS, gltX; glutamyl-tRNA synthetase [EC:6.1.1.17]	217.264	296.597	254.483	407.13	6.81641	27.0643	0	20.8748	6.81641	3.00714	14.4845	4.74511	21.6675	35.0492	52.181	6.60602	10.608	9.35972	13.5249	4.50287	5.09695	13.4915	2.16614	6.04158	0	0	0	12.2631	0	0	0	10.2543	0	0	0	5.45557	0	0	0	0	0	0	0	6.29139	26.4283	36.273	54.9106
	K09698	gltX1; nondiscriminating glutamyl-tRNA synthetase [EC:6.1.1.24]	0	0	0	0.631788	0	0	0	0	0	0	0	0	0	0	0	0	0	0	0	0	0	0	0	0	0	0	0	0	0	0	0	0	0	0	0	0	0	0	0	0	0	0	0	0	0	0	0
	K01878	glyQ; glycyl-tRNA synthetase alpha chain [EC:6.1.1.14]	134.422	157.032	283.631	133.845	11.7459	25.9093	19.9675	23.7924	17.6189	20.7274	9.98375	5.75172	40.8282	66.9011	59.4908	6.31373	0	0	0	0	10.8107	19.0771	55.1332	7.9682	0	0	0	8.41149	0	0	0	0	0	0	0	0	0	0	0	0	0	0	0	0	0	0	0
	K01879	glyS; glycyl-tRNA synthetase beta chain [EC:6.1.1.14]	202.041	260.961	232.167	178.556	2.44566	12.9472	6.23625	18.1636	0	0	0	0	56.008	58.0115	57.9544	7.22061	0	0	0	0	38.4174	55.138	69.3031	13.9314	0	2.57312	0	22.6962	0	0	0	0	0	0	0	0	0	0	0	0	0	0	0	0	0	0	0
	K14164	glyQS; glycyl-tRNA synthetase [EC:6.1.1.14]	2.41435	1.47834	0	13.6519	0	0	0	0	0	0	0	0	0	0	0	0	0	0	0	0	0	0	0	0	0	0	0	0	0	0	0	0	0	0	0	0	0	0	0	0	0	0	0	0	0	0	0
	K01880	GARS, glyS1; glycyl-tRNA synthetase [EC:6.1.1.14]	149.921	177.317	183.378	218.022	0	0	0	0	0	0	0	0	0	0	0	0	46.55	69.5068	63.9149	5.32298	0	0	0	0	0	0	0	0	0	2.7784	0	11.1632	0	0	2.82873	4.91582	0	0	0	9.54711	0	0	0	7.37161	31.6443	55.841	36.6776
	K01892	HARS, hisS; histidyl-tRNA synthetase [EC:6.1.1.21]	169.042	321.22	169.761	373.551	0	28.3226	3.41052	20.4771	3.93802	6.94921	16.7361	4.22261	0	0	0	0	56.3081	70.9742	17.093	6.34446	0	0	0	0	0	0	0	23.6912	0	0	0	9.84812	0	0	0	4.65589	0	2.59542	0	6.69156	0	0	0	25.9334	27.0638	20.4677	23.0036
	K01870	IARS, ileS; isoleucyl-tRNA synthetase [EC:6.1.1.5]	607.731	587.165	444.777	479.462	1.80562	49.3875	1.53474	18.7568	19.1292	16.8782	13.3031	4.91007	50.796	95.8188	66.9962	7.93563	71.8428	61.8039	71.7509	5.57574	16.5859	34.1462	14.0976	15.6656	0	0	1.53801	12.9064	1.46951	0	2.4981	9.63207	0	0	0	5.12369	1.58773	4.20268	1.34953	9.27897	0	0	0	0	147.451	113.13	123.967
	K01869	LARS, leuS; leucyl-tRNA synthetase [EC:6.1.1.4]	296.216	287.414	363.323	450.323	6.06896	10.7096	10.3169	20.5093	6.12739	9.01056	12.1523	5.3021	34.7505	38.7299	54.4104	7.38544	39.7801	43.4558	30.5919	4.85194	11.612	22.1987	27.9647	6.43034	1.95315	1.72331	0	10.0898	0	1.58808	3.05971	9.44553	1.75339	0	0	4.44087	3.97491	0	0	14.4042	0	0	0	7.51084	51.1124	34.2121	26.9655
	K04567	KARS, lysS; lysyl-tRNA synthetase, class II [EC:6.1.1.6]	251.831	468.525	412.912	327.822	0	54.1285	0	19.4289	6.76209	8.94953	28.7381	5.30305	43.4345	44.2192	48.2777	5.97699	89.1504	69.5834	49.5456	5.01515	3.3878	47.8261	46.0727	7.27863	0	1.79563	0	6.87007	0	2.97134	0	10.8081	0	0	0	5.52285	3.21456	0	0	8.33488	0	0	0	7.03159	0	0	0
	K04566	lysK; lysyl-tRNA synthetase, class I [EC:6.1.1.6]	69.815	78.733	96.4359	83.1678	0	0	0	0	0	0	0	0	0	0	0	0	0	0	0	0	0	0	0	0	0	0	0	0	0	0	0	0	0	0	0	0	0	0	0	0	0	0	0	0	54.3387	73.3266	78.7889
	K01874	MARS, metG; methionyl-tRNA synthetase [EC:6.1.1.10]	263.37	279.494	176.727	393.535	4.90545	21.641	10.4238	18.2333	15.3833	15.8352	2.17923	5.18351	38.8866	36.3288	25.2756	6.95554	18.2224	18.3749	15.4886	5.68567	11.9527	5.27308	15.2393	5.55545	0	2.01014	0	0.868318	2.42123	2.13631	0	10.8817	0	0	2.08175	6.42435	0	0	2.22976	7.19259	0	0	2.00647	6.14791	50.8459	23.4994	30.8699
	K01889	FARSA, pheS; phenylalanyl-tRNA synthetase alpha chain [EC:6.1.1.20]	620.092	807.803	682.06	325.776	0	37.8595	48.6287	21.5236	6.98471	30.8139	11.8737	4.00771	136.563	134.264	122.708	7.0752	168.791	215.118	171.365	3.89162	0	47.5414	61.0646	6.73072	0	0	0	14.0172	0	0	0	10.9253	0	4.35336	4.19375	4.59885	4.40853	3.88975	3.74715	7.29397	0	0	0	15.4541	82.2926	57.4819	46.6312
	K01890	FARSB, pheT; phenylalanyl-tRNA synthetase beta chain [EC:6.1.1.20]	447.459	641.688	642.666	416.828	2.098	12.9578	44.5813	19.7628	18.3822	21.6253	19.0965	5.8868	69.0634	75.7087	76.4908	6.98625	142.972	151.377	121.523	4.42102	4.0508	28.5929	15.4939	5.97672	0	0	0	8.92249	0	0	0	8.43902	0	1.81302	0	5.07456	0	1.88135	1.81238	7.35069	0	0	0	6.01923	53.0402	77.9977	67.6243
	K01881	PARS, proS; prolyl-tRNA synthetase [EC:6.1.1.15]	233.551	252.358	278.964	402.853	10.5258	9.28716	20.13	19.4308	20.8074	10.4908	17.6857	5.75795	33.6399	40.4745	31.1925	6.78166	40.5726	35.7981	37.3595	4.71514	12.9564	31.6726	15.2557	22.2428	0	0	0	9.5858	6.89954	0	2.93222	8.70137	0	0	0	5.2742	0	0	0	6.54361	0	0	0	7.0571	41.3972	63.92	87.9666
	K01875	SARS, serS; seryl-tRNA synthetase [EC:6.1.1.11]	280.288	314.968	323.078	338.876	0	12.5581	12.0977	17.6487	0	7.03078	0	5.28672	34.0213	53.365	32.1303	6.06804	59.6236	49.1002	40.5429	5.622	15.2565	53.8447	84.2898	7.91802	3.66584	0	0	9.41641	0	0	0	10.4205	0	0	0	4.77824	4.022	0	0	7.06016	0	0	0	7.11958	60.7379	44.6587	40.1533
	K01868	TARS, thrS; threonyl-tRNA synthetase [EC:6.1.1.3]	613.507	682.307	654.594	408.503	5.28749	95.6383	13.4827	18.4578	18.4202	37.1487	44.7334	5.26201	31.5285	44.0457	62.5298	6.46184	50.5461	32.8617	29.3957	5.76821	18.5931	70.3078	63.2148	7.24594	0	2.15476	4.15152	11.4531	5.13551	2.26559	2.18253	8.18298	5.05145	0	0	4.82878	10.4771	4.62208	2.22631	7.04575	0	0	0	6.0123	88.6447	71.3122	88.6422
	K01867	WARS, trpS; tryptophanyl-tRNA synthetase [EC:6.1.1.2]	216.339	249.076	218.772	365.239	5.2064	18.3749	4.42531	22.2218	4.87726	17.2133	16.5822	4.6529	19.8513	30.6517	46.4011	5.60305	20.1458	26.6627	0	4.58717	0	8.58198	8.26735	8.72781	0	0	0	5.03287	0	0	0	10.1207	0	0	4.34534	4.64978	4.93397	4.35336	0	6.85281	0	0	0	6.85986	50.9578	38.0441	33.3176
	K01866	YARS, tyrS; tyrosyl-tRNA synthetase [EC:6.1.1.1]	214.089	385.492	339.042	362.969	0	14.3307	6.90264	21.5789	7.91275	10.4724	16.8141	5.51507	31.651	27.9264	67.2565	8.61262	19.7819	38.3989	36.9911	4.53419	0	0	0	0	4.28608	3.78171	3.64306	7.73307	0	0	0	9.57938	0	3.35775	0	5.22144	0	0	3.06947	8.11016	0	0	0	7.12602	74.2562	121.676	94.674
	K01873	VARS, valS; valyl-tRNA synthetase [EC:6.1.1.9]	336.452	417.333	352.335	454.767	11.3785	15.0592	9.67141	19.8492	9.45037	1.66766	3.21303	5.94173	32.275	53.6038	53.2522	8.02362	41.9083	45.3805	48.5741	5.53338	4.53214	56.6859	25.0393	13.7054	0	0	0	11.4526	1.91351	0	1.62644	9.20081	0	3.39967	0	5.44019	0	0	0	8.02954	0	0	0	6.89424	90.4214	146.265	110.481
	K07587	sepRS; O-phosphoseryl-tRNA synthetase [EC:6.1.1.27]	137.691	136.285	79.8034	132.195	0	0	0	0	0	0	0	0	0	0	0	0	0	0	0	0	0	0	0	0	0	0	0	0	0	0	0	0	0	0	0	0	0	0	0	0	0	0	0	0	44.4219	68.5903	47.1969
	K11627	pylS; pyrrolysyl-tRNA synthetase [EC:6.1.1.26]	0	0	0	0	0	0	0	0	0	0	0	0	0	0	0	0	0	0	0	0	0	0	0	0	0	0	0	0	0	0	0	0	0	0	0	0	0	0	0	0	0	0	0	0	0	0	0
	K04568	poxA; lysyl-tRNA synthetase, class II [EC:6.1.1.6]	57.1534	111.041	112.646	128.362	0	5.05931	4.87382	20.8524	10.9857	0	14.0063	5.39264	0	23.9226	9.21822	4.88756	5.49283	0	4.66878	4.60402	0	9.9837	4.80884	6.30465	0	0	0	0	0	0	0	0	0	0	0	0	0	0	0	0	0	0	0	0	30.7201	57.5983	75.0701
	K01884	cysS1; cysteinyl-tRNA synthetase, unknown class [EC:6.1.1.16]	0	0	0	7.78382	0	0	0	0	0	0	0	0	0	0	0	0	0	0	0	0	0	0	0	0	0	0	0	0	0	0	0	0	0	0	0	0	0	0	0	0	0	0	0	0	0	0	0
		SUM	7042.3	8751.21	7992.4	8604.98	88.2696	565.66	253.703	475.491	208.839	286.124	278.291	110.328	816.048	998.779	1019.65	143.393	1097.36	1123.18	947.13	113.919	175.818	588.972	566.643	191.557	12.9359	15.6576	12.4518	227.641	21.5051	20.9673	20.3639	202.314	12.515	15.4577	18.3031	107.217	36.2689	36.9993	24.7062	176.439	0	0	2.00647	148.315	1310.04	1464.88	1399.17
M00335 Sec (secretion) system [PATH:map03070] [BR:ko02044]
	K03072	secD; preprotein translocase subunit SecD	640.68	710.658	700.618	331.764	0	0	0	0	0	0	0	0	94.9973	89.4063	67.2879	7.11589	67.6338	51.1499	32.8498	5.45125	18.9995	64.2608	83.4369	14.6178	0	0	0	20.2831	0	0	0	0	0	0	0	3.76589	5.91389	2.60898	0	9.1186	0	0	0	8.31142	150.933	125.634	142.813
	K03074	secF; preprotein translocase subunit SecF	383.554	482.535	435.001	242.625	0	0	0	0	0	0	0	0	38.9063	60.0738	57.8714	7.24548	14.6318	21.5166	62.1833	7.17082	10.7764	76.1886	18.3783	21.2526	5.35421	0	4.55095	0.314134	0	0	0	0	0	0	0	0	5.32064	0	13.5673	8.03815	0	0	0	8.77741	58.7111	65.9301	49.903
	K12257	secDF; SecD/SecF fusion protein	31.0311	71.3609	61.0907	76.2795	1.98281	22.7432	1.68534	20.4248	0	1.72529	4.98612	5.39232	0	0	0	0	0	0	0	0	0	0	0	0	0	0	0	0	8.36101	4.42627	12.792	10.3835	3.25151	2.86888	4.14555	5.6494	0	0	0	0	0	0	0	0	0	0	0
	K03073	secE; preprotein translocase subunit SecE	844.903	1870.56	1396.32	158.596	34.2886	272.283	29.1445	23.2557	20.4492	108.257	86.9067	4.95912	36.3704	53.4841	61.8279	2.8098	402.746	494.955	427.905	5.18149	26.941	451.644	297.69	9.14672	0	0	0	0	0	37.4389	0	7.19035	0	0	0	6.64353	0	0	0	0	0	0	0	6.76536	0	0	0
	K03075	secG; preprotein translocase subunit SecG	587.669	827.053	488.801	115.161	31.6264	83.7143	35.8423	17.1622	0	0	0	0	116.385	145.477	123.656	7.65343	258.361	341.937	175.884	12.3201	0	43.4074	0	4.52682	0	0	0	0	14.5067	0	12.3304	9.80765	0	0	0	5.55757	0	0	0	0	0	0	0	0	0	0	0
	K13301	secM; secretion monitor	0	0	0	0	0	0	0	0	0	0	0	0	0	0	0	0	0	0	0	0	0	0	0	0	0	0	0	0	0	0	0	0	0	0	0	0	0	0	0	0	0	0	0	0	0	0	0
	K03076	secY; preprotein translocase subunit SecY	1951.98	2165.19	2317.47	350.121	11.6518	23.9883	26.4101	19.7916	42.8214	92.7385	155.515	4.72705	241.921	271.051	310.072	6.87398	343.315	388.003	360.663	4.32892	59.1646	192.496	191.725	5.77527	7.62825	10.0959	9.72574	8.85801	3.83134	6.76097	9.76965	8.96071	3.68975	13.0222	0	6.10497	16.4397	6.74574	0	14.441	0	0	0	6.62196	378.291	327.867	307.31
	K03210	yajC; preprotein translocase subunit YajC	432.253	612.163	599.067	184.336	0	92.7689	12.7668	19.1078	0	10.5462	50.7976	5.54959	164.253	132.848	162.88	6.43796	73.1589	38.7299	74.6199	4.55001	13.7991	109.577	93.831	5.50504	0	0	0	9.01571	0	0	0	10.5028	0	0	0	4.57873	0	0	12.8808	8.6953	0	0	0	0	0	0	0
	K03217	yidC, spoIIIJ, OXA1; preprotein translocase subunit YidC	339.229	507.466	451.359	305.377	0	33.5659	17.4113	20.2849	3.03087	16.0452	12.8808	4.88171	39.6847	37.7082	49.2992	8.57549	105.377	85.0538	63.9473	11.3119	3.13152	69.0754	26.6172	6.69809	3.48519	3.07506	0	10.586	0	2.24858	0	8.48519	0	0	0	5.25684	0	0	0	8.7348	0	0	0	7.22646	0	0	0
	K03070	secA; preprotein translocase subunit SecA	224.892	335.348	285.904	583.277	2.00152	12.3619	27.2198	20.7324	1.95315	8.61654	9.96077	5.69104	22.1736	24.9	39.4074	7.72597	26.2051	21.3428	17.1336	5.74295	11.6412	26.7054	25.7263	11.7129	0	1.64748	0	12.8159	1.53462	1.35403	2.60877	9.63331	1.51408	1.33591	1.28693	6.09409	2.76431	0	0	22.8036	0	0	0	7.42515	0	0	0
	K03110	ftsY; fused signal recognition particle receptor	184.906	214.102	208.157	277.242	0	4.01489	3.8677	18.3878	0	0	0	5.14485	27.2292	28.0291	38.5736	7.20672	13.9122	4.09168	3.94167	4.69619	0	8.54119	5.48537	5.24318	0	0	0	0.756402	0	0	0	0	0	4.39166	4.23065	3.97929	5.54669	0	0	9.09316	0	0	0	6.86054	132.947	109.482	94.1679
	K03071	secB; preprotein translocase subunit SecB	88.4961	146.334	87.7136	58.8106	33.7768	59.6042	14.3547	21.5555	0	0	0	0	0	0	0	0	44.1112	37.2882	54.6679	17.2666	0	0	0	0	10.608	0	0	0.979271	0	0	0	0	0	0	0	0	0	0	0	0	0	0	0	0	0	0	0
	K03106	SRP54, ffh; signal recognition particle subunit SRP54	602.006	986.158	715.594	354.866	0	59.3744	31.7765	22.2015	23.0923	63.1014	35.6525	7.85274	93.4629	118.749	203.369	6.55824	0	0	0	0	3.40137	66.0245	28.9109	7.99164	0	0	0	13.2541	3.83134	3.38049	6.5131	8.54571	0	3.36529	0	4.42541	4.17024	0	3.5446	14.8444	0	0	0	7.07162	177.444	146.352	144.265
		SUM	6311.6	8928.93	7747.1	3038.46	115.328	664.419	200.479	202.904	91.347	301.03	356.7	44.1984	875.384	961.726	1114.24	68.203	1349.45	1484.07	1273.8	78.0202	147.855	1107.92	771.801	92.4701	27.0757	14.8184	14.2767	76.8626	32.065	55.6092	44.0139	73.5092	8.45534	24.984	9.66313	52.0557	40.1554	9.35473	29.9927	95.7689	0	0	0	59.0599	898.325	775.265	738.459
M00260 DNA polymerase III complex, bacteria [PATH:map03030 map03430 map03440] [BR:ko03032 ko03400]
	K02337	DPO3A1, dnaE; DNA polymerase III subunit alpha [EC:2.7.7.7]	236.298	185.835	153.202	657.366	1.39579	4.92617	4.74556	20.3564	11.5266	2.54254	0	4.42212	35.0679	30.9412	32.1914	7.07647	38.9352	29.264	26.9655	5.367	7.28449	12.8546	7.42997	14.4733	0	0	1.25013	10.0845	0	0	0	8.80742	0	2.0901	0	9.96713	0	0	0	15.4529	0	0	0	7.19441	0	0	0
	K03763	DPO3A2, polC; DNA polymerase III subunit alpha, Gram-positive type [EC:2.7.7.7]	8.93308	0	0	12.7544	0	0	0	0	0	0	0	0	0	0	0	0	0	0	0	0	0	0	0	0	0	0	0	0	0	0	0	0	0	0	0	0	0	0	0	0	0	0	0	0	0	0	0
	K02342	DPO3E, dnaQ; DNA polymerase III subunit epsilon [EC:2.7.7.7]	24.0206	16.0114	5.09171	321.297	0	0	0	18.8933	0	0	0	0	0	0	0	0	0	0	0	5.23602	0	0	0	0	2.99521	0	5.09171	17.1622	6.60422	0	0	16.3864	0	0	0	8.85304	6.01874	0	0	8.16861	0	0	0	18.5601	0	0	0
	K14159	rnhA-dnaQ; ribonuclease HI / DNA polymerase III subunit epsilon [EC:3.1.26.4 2.7.7.7]	0	0	0	0	0	0	0	0	0	0	0	0	0	0	0	0	0	0	0	0	0	0	0	0	0	0	0	0	0	0	0	0	0	0	0	0	0	0	0	0	0	0	0	0	0	0	0
	K02345	DPO3T, holE; DNA polymerase III subunit theta [EC:2.7.7.7]	0	0	0	0	0	0	0	0	0	0	0	0	0	0	0	0	0	0	0	0	0	0	0	0	0	0	0	0	0	0	0	0	0	0	0	0	0	0	0	0	0	0	0	0	0	0	0
	K02338	DPO3B, dnaN; DNA polymerase III subunit beta [EC:2.7.7.7]	319.196	322.935	265.615	365.714	4.42001	11.6997	0	19.3303	0	15.8892	11.48	6.04332	62.8624	79.2357	72.5142	8.64575	58.9724	40.0416	46.2473	10.7302	0	12.0125	27.0015	5.20469	0	0	7.34174	4.42471	4.45482	0	7.57297	7.86023	0	0	0	4.83317	4.45482	3.93059	11.3595	10.0757	0	0	0	10.8595	0	0	0
	K02340	DPO3D1, holA; DNA polymerase III subunit delta [EC:2.7.7.7]	104.12	72.2875	177.76	207.051	11.0934	3.26265	3.14303	19.8081	3.61895	3.19308	6.15203	5.19617	29.6351	26.1478	27.4791	5.77031	28.0875	10.621	27.2842	5.18999	5.08169	4.4837	4.31932	6.14873	0	0	0	9.37248	4.93397	0	0	8.70254	0	0	0	5.0476	0	0	0	6.72492	0	0	0	0	0	0	0
	K02341	DPO3D2, holB; DNA polymerase III subunit delta' [EC:2.7.7.7]	125.188	134.913	95.3083	145.547	0	0	0	0	0	0	7.75619	4.14374	38.6846	46.9319	45.2113	7.59759	0	0	0	0	5.12775	9.04867	4.35846	7.81268	0	0	0	4.22195	0	0	0	9.64464	0	0	0	4.90762	0	0	0	6.83199	0	0	0	0	0	0	0
	K02343	DPO3G, dnaX; DNA polymerase III subunit gamma/tau [EC:2.7.7.7]	223.758	432.742	295.501	483.026	2.79159	40.2651	7.11835	34.8842	0	24.9177	4.80084	4.62816	61.877	168.832	121.235	14.999	28.5738	27.7325	17.0009	5.04682	0	0	0	0	0	3.84976	3.70862	10.2177	0	0	2.36889	8.26843	0	0	0	5.0305	0	0	3.33947	6.50127	4.68863	0	0	24.4082	43.7695	42.9099	33.0694
	K02339	DPO3C, holC; DNA polymerase III subunit chi [EC:2.7.7.7]	0	35.0591	15.5124	28.7148	0	0	0	0	0	0	0	0	0	0	0	0	0	0	0	0	0	18.9564	0	9.72339	0	0	0	9.86828	0	0	0	0	0	0	0	0	0	0	0	0	0	0	0	0	0	0	0
	K02344	DPO3P, holD; DNA polymerase III subunit psi [EC:2.7.7.7]	0	0	0	0	0	0	0	0	0	0	0	0	0	0	0	0	0	0	0	0	0	0	0	0	0	0	0	0	0	0	0	0	0	0	0	0	0	0	0	0	0	0	0	0	0	0	0
		SUM	1041.51	1199.78	1007.99	2221.47	19.7008	60.1536	15.0069	113.272	15.1455	46.5425	30.189	24.4335	228.127	352.089	298.631	44.0892	154.569	107.659	117.498	31.57	17.4939	57.3558	43.1092	43.3628	2.99521	3.84976	17.3922	65.352	15.993	0	9.94186	59.6697	0	2.0901	0	38.6391	10.4736	3.93059	14.6989	53.7554	4.68863	0	0	61.0222	43.7695	42.9099	33.0694
M00264 DNA polymerase II complex, archaea [BR:ko03032]
	K02322	DPB1; DNA polymerase II large subunit [EC:2.7.7.7]	40.2746	42.9146	36.4487	62.9676	0	0	0	0	0	0	0	0	0	0	0	0	0	0	0	0	0	0	0	0	0	0	0	0	0	0	0	0	0	0	0	0	0	0	0	0	0	0	0	0	40.2746	32.997	29.3421
	K02323	DPB2; DNA polymerase II small subunit [EC:2.7.7.7]	13.1065	20.2372	28.3146	95.9813	0	0	0	0	0	0	0	0	0	0	0	0	0	0	0	0	0	0	0	0	0	0	0	0	0	0	0	0	0	0	0	0	0	0	0	0	0	0	0	0	13.1065	20.2372	25.0654
		SUM	53.381	63.1518	64.7633	158.949	0	0	0	0	0	0	0	0	0	0	0	0	0	0	0	0	0	0	0	0	0	0	0	0	0	0	0	0	0	0	0	0	0	0	0	0	0	0	0	0	53.381	53.2342	54.4074
Replication-related genes
	K02313	dnaA; chromosomal replication initiator protein	253.163	164.349	252.474	373.747	15.2565	6.73059	9.72574	20.7047	6.68223	17.6877	25.5588	6.00694	21.9005	28.9849	58.9471	6.32398	32.2951	22.1626	9.15001	4.14928	3.55081	9.39888	18.1086	5.98338	0	0	0	5.15428	0	3.13953	3.02443	15.4132	0	3.05001	0	5.26548	3.62668	3.1999	3.08259	9.12236	0	0	0	6.17269	0	0	0
	K02314	dnaB; replicative DNA helicase [EC:3.6.4.12]	256.187	478.229	390.888	625.206	3.70586	45.7768	15.7495	22.4225	0	9.20628	5.91251	5.0225	46.6287	65.8266	50.2022	6.75257	58.908	55.2244	65.7173	5.82287	0	39.3231	41.0382	6.60672	0	0	0	19.7352	3.25151	0	0	8.84061	0	2.91353	0	5.90596	0	3.09412	0	9.83128	2.54085	2.24521	0	34.6159	0	0	0
	K02315	dnaC; DNA replication protein DnaC	36.174	5.87277	5.65746	59.7114	0	0	0	0	0	0	0	0	0	0	0	0	0	0	0	0	0	0	0	0	0	0	0	0	0	0	0	0	0	0	0	0	0	0	0	0	0	0	0	0	0	0	0
	K02316	dnaG; DNA primase [EC:2.7.7.-]	217.104	292.269	317.305	685.255	0	2.4311	4.68393	18.4707	0	0	0	3.86064	27.87	23.1469	74.4138	15.5732	31.0135	39.8021	21.5679	5.25899	2.81941	0	4.79286	6.59491	0	0	0	11.5174	0	0	0	0	0	0	0	20.6786	0	2.47121	0	7.83438	0	0	0	10.401	0	0	0
	K03587	ftsI; cell division protein FtsI (penicillin-binding protein 3) [EC:2.4.1.129]	182.766	235.47	181.276	299.574	12.7233	2.24521	10.8145	18.3688	2.69839	9.5234	6.88069	4.68926	33.9457	27.4552	26.4486	7.87394	17.5885	28.451	14.9498	4.69796	16.6509	17.6298	8.49174	5.2979	0	2.43505	0	0.189461	0	0	0	9.07066	0	0	0	5.42383	0	0	0	7.22624	0	0	0	4.89674	0	0	0
	K03110	ftsY; fused signal recognition particle receptor	184.906	214.102	208.157	277.242	0	4.01489	3.8677	18.3878	0	0	0	5.14485	27.2292	28.0291	38.5736	7.20672	13.9122	4.09168	3.94167	4.69619	0	8.54119	5.48537	5.24318	0	0	0	0.756402	0	0	0	0	0	4.39166	4.23065	3.97929	5.54669	0	0	9.09316	0	0	0	6.86054	132.947	109.482	94.1679
	K09811	ftsX; cell division transport system permease protein	20.7009	67.8834	51.0322	115.9	0	9.69291	0	19.1288	0	15.1779	4.87382	5.28724	0	20.4444	19.6949	7.24494	0	0	4.82492	4.46845	0	0	4.84111	5.88672	0	0	0	0.312831	0	5.11111	0	9.69502	0	0	0	0	0	0	0	5.3294	0	0	0	0	0	0	0
	K09812	ftsE; cell division transport system ATP-binding protein	111.347	115.554	99.1288	130.756	0	0	5.4235	15.8645	14.3231	6.3188	6.08714	5.77718	24.5983	27.1296	41.816	7.34613	6.81641	0	5.79378	4.4884	6.10534	10.7738	0	7.15447	0	0	0	0.582347	0	5.94268	0	9.86095	0	0	0	4.25899	0	0	0	0	0	0	0	0	0	0	0
	K03110	ftsY; fused signal recognition particle receptor	184.906	214.102	208.157	277.242	0	4.01489	3.8677	18.3878	0	0	0	5.14485	27.2292	28.0291	38.5736	7.20672	13.9122	4.09168	3.94167	4.69619	0	8.54119	5.48537	5.24318	0	0	0	0.756402	0	0	0	0	0	4.39166	4.23065	3.97929	5.54669	0	0	9.09316	0	0	0	6.86054	132.947	109.482	94.1679
	K03531	ftsZ; cell division protein FtsZ	978.75	885.604	893.643	372.821	8.36101	29.5085	3.55333	19.4293	20.5483	10.8781	10.4793	4.74413	136.25	178.608	181.986	6.84649	69.277	50.9373	55.6124	6.32176	53.1787	54.7409	64.0341	8.08003	4.12965	0	0	9.49267	0	0	0	9.53269	0	0	0	9.49303	0	2.38464	2.29722	6.65604	0	0	0	7.11246	454.4	368.932	417.308
	K03589	ftsQ; cell division protein FtsQ	160.782	147.327	199.558	170.905	5.54669	9.78794	18.8582	19.3432	5.02156	4.43064	4.2682	5.04387	99.1116	87.4485	105.303	9.08452	26.3554	23.254	22.4014	5.01794	5.52862	4.87803	4.69919	7.32388	0	0	0	2.46695	0	0	0	11.515	0	0	0	5.2421	0	0	0	0	0	0	0	0	0	0	0
	K03590	ftsA; cell division protein FtsA	336.593	365.197	337.995	271.249	0	3.60857	10.4288	21.5599	7.59412	10.0507	12.9096	4.9396	130.247	136.468	148.763	7.13072	54.0802	44.0457	63.6464	5.99741	15.7156	24.2659	23.3763	11.9559	0	11.4267	0	21.6784	0	0	3.08259	8.92172	0	0	0	4.32543	0	0	0	5.26612	0	0	0	5.42967	0	0	0
	K03588	ftsW/spoVE; cell division protein FtsW	81.7829	100.166	32.4699	185.252	0	0	0	0	0	0	0	0	8.61566	22.8054	14.6462	6.17344	30.8597	7.77951	3.74715	5.23059	0	0	0	0	0	0	0	3.29728	0	0	0	9.57284	0	0	0	4.72981	0	0	3.5101	7.50355	0	0	0	0	0	0	0
M00157 F-type ATPase, bacteria [PATH:map00190]
	K02112	ATPF1B, atpD; F-type H+-transporting ATPase subunit beta [EC:3.6.3.14]	2782.22	2640.77	2642.26	365.045	21.0356	53.8233	78.8798	38.1484	165.413	203.058	152.823	5.34579	622.991	496.085	681.857	18.5068	510.271	443.838	381.426	4.28541	67.7065	288.837	220.783	15.4704	21.4071	28.5082	13.7315	14.9123	3.37433	2.97725	2.86809	9.79493	6.55323	11.5641	5.57008	5.85436	7.14647	3.15275	3.03716	7.48708	0	0	0	6.79764	0	0	0
	K02111	ATPF1A, atpA; F-type H+-transporting ATPase subunit alpha [EC:3.6.3.14]	2463.47	2983.16	3084.08	423.154	33.4111	35.3753	73.8198	40.1391	133.645	79.5945	164.712	5.27283	597.069	541.606	516.047	8.77944	585.049	477.804	426.141	8.55237	99.6332	386.33	368.982	21.503	23.9712	24.3843	20.9814	21.7095	6.35688	8.41323	5.40319	12.453	0	5.59834	0	5.50196	3.36096	2.96546	5.71347	7.92095	0	2.91921	0	7.26171	0	0	0
	K02115	ATPF1G, atpG; F-type H+-transporting ATPase subunit gamma [EC:3.6.3.14]	1803.83	2099.7	1987.58	322.898	5.8326	30.6412	39.433	42.8473	127.008	122.249	53.9768	6.32906	523.994	381.927	435.7	7.77945	315.131	365.852	300.748	5.77368	80.0241	477.755	507.43	14.3123	5.75351	14.7785	9.63591	20.024	11.4681	5.05931	0	11.9763	0	0	4.87382	4.96644	0	5.21796	5.02666	7.76585	0	0	0	6.81652	0	0	0
	K02113	ATPF1D, atpH; F-type H+-transporting ATPase subunit delta [EC:3.6.3.14]	1765.73	1896.09	1390.94	208.345	27.8244	65.4669	47.3001	23.4224	74.606	90.5116	55.4866	7.55936	468.522	444.587	390.718	9.18899	415.481	444.587	330.608	3.92941	80.3977	275.865	220.194	14.5704	5.14329	0	0	11.9491	9.22438	0	0	12.2507	0	0	0	5.55532	0	0	0	10.7509	0	0	0	4.23094	0	0	0
	K02114	ATPF1E, atpC; F-type H+-transporting ATPase subunit epsilon [EC:3.6.3.14]	1679.88	1726.5	1873.91	234.583	0	10.6968	133.961	43.0401	86.7226	87.4485	105.303	5.21684	618.297	663.203	700.717	8.87696	635.113	599.022	465.372	4.85038	48.1499	138.072	173.937	10.5926	12.3889	10.9311	31.5909	17.0263	0	0	0	10.633	0	0	0	6.19368	0	0	0	7.90107	0	0	0	5.73721	0	0	0
	K02110	ATPF0C, atpE; F-type H+-transporting ATPase subunit c [EC:3.6.3.14]	4315.59	5887.26	6730.97	242.651	158.222	139.603	317.872	45.4963	325.742	272.283	320.589	5.95112	1731.88	1709.65	2693.37	18.2469	655.388	711.709	742.751	5.81986	152.565	1295.64	891.526	15.5606	18.8587	29.3638	16.0295	22.8051	0	0	0	0	0	0	0	2.67486	0	0	0	0	0	0	0	6.57454	0	0	0
	K02108	ATPF0A, atpB; F-type H+-transporting ATPase subunit a [EC:3.6.3.14]	1983.73	1852.8	1402.81	293.681	0	73.9533	17.8105	37.7061	154.939	93.2088	101.764	4.4417	656.867	558.916	558.981	18.3295	553.463	455.778	282.258	5.72669	60.3479	199.674	109	12.408	33.4809	18.1156	11.6343	23.3048	0	0	0	9.43549	0	7.25208	0	5.80034	0	0	0	5.98945	0	0	0	5.53787	0	0	0
	K02109	ATPF0B, atpF; F-type H+-transporting ATPase subunit b [EC:3.6.3.14]	2730.94	2714.47	2534.89	347.398	14.0485	79.0037	45.6287	58.9624	178.054	121.372	124.804	10.0197	1378.41	1204.22	1212.92	36.3443	351.07	394.093	277.141	10.223	120.374	303.759	369.677	21.4039	42.5842	14.9061	31.0248	10.9289	0	8.70672	33.55	11.2392	0	0	26.23	5.63081	0	9.24417	0	7.45206	0	0	0	0	0	0	0
		SUM	19525.4	21800.8	21647.4	2437.75	260.374	488.563	754.705	329.762	1246.13	1069.73	1079.46	50.1364	6598.03	6000.2	7190.31	126.052	4020.97	3892.68	3206.44	49.1608	709.198	3365.93	2861.53	125.821	163.588	140.988	134.628	142.66	30.4237	25.1565	41.8213	77.7826	6.55323	24.4146	36.6739	42.1778	10.5074	20.5803	13.7773	55.2674	0	2.91921	0	42.9564	0	0	0
M00159 V-type ATPase, prokaryotes [PATH:map00190]
	K02117	ATPVA, ntpA; V-type H+-transporting ATPase subunit A [EC:3.6.3.14]	694.03	579.956	646.584	222.317	0	0	0	0	0	0	0	0	0	0	0	0	0	0	0	0	0	0	0	0	0	0	0	0	0	0	0	0	0	0	0	0	0	0	0	0	0	0	0	0	536.748	427.507	429.096
	K02118	ATPVB, ntpB; V-type H+-transporting ATPase subunit B [EC:3.6.3.14]	602.356	447.957	485.413	191.202	0	0	0	0	0	0	0	0	0	0	0	0	0	0	0	0	0	0	0	0	0	0	0	0	0	0	0	0	0	0	0	0	0	0	0	0	0	0	0	0	431.513	339.488	391.228
	K02119	ATPVC, ntpC; V-type H+-transporting ATPase subunit C [EC:3.6.3.14]	577.255	573.974	541.08	78.9918	0	0	0	0	0	0	0	0	0	0	0	0	0	0	0	0	0	0	0	0	0	0	0	0	0	0	0	0	0	0	0	0	0	0	0	0	0	0	0	0	504.471	519.984	472.869
	K02120	ATPVD, ntpD; V-type H+-transporting ATPase subunit D [EC:3.6.3.14]	461.819	441.68	388.026	156.009	0	0	0	0	0	0	0	0	0	0	0	0	0	0	0	0	0	0	0	0	0	0	0	0	0	0	0	0	0	0	0	0	0	0	0	0	0	0	0	0	411.963	341.675	280.127
	K02121	ATPVE, ntpE; V-type H+-transporting ATPase subunit E [EC:3.6.3.14]	621.847	521.649	628.296	104.233	0	0	0	0	0	0	0	0	0	0	0	0	0	0	0	0	0	0	0	0	0	0	0	0	0	0	0	0	0	0	0	0	0	0	0	0	0	0	0	0	524.934	494.039	587.472
	K02122	ATPVF, ntpF; V-type H+-transporting ATPase subunit F [EC:3.6.3.14]	501.213	308.32	410.166	71.1453	0	0	0	0	0	0	0	0	0	0	0	0	0	0	0	0	0	0	0	0	0	0	0	0	0	0	0	0	0	0	0	0	0	0	0	0	0	0	0	0	449.282	264.274	381.878
	K02123	ATPVI, ntpI; V-type H+-transporting ATPase subunit I [EC:3.6.3.14]	307.475	359.251	308.529	146.683	0	0	0	0	0	0	0	0	0	0	0	0	0	0	0	0	0	0	0	0	0	0	0	0	0	0	0	0	0	0	0	0	0	0	0	0	0	0	0	0	256.929	256.462	244.854
	K02124	ATPVK, ntpK; V-type H+-transporting ATPase subunit K [EC:3.6.3.14]	521.28	767.525	608.075	104.894	0	0	0	0	0	0	0	0	0	0	0	0	0	0	0	0	0	0	0	0	0	0	0	0	0	0	0	0	0	0	0	0	0	0	0	0	0	0	0	0	472.662	720.343	566.104
		SUM	4287.27	4000.31	4016.17	1075.48	0	0	0	0	0	0	0	0	0	0	0	0	0	0	0	0	0	0	0	0	0	0	0	0	0	0	0	0	0	0	0	0	0	0	0	0	0	0	0	0	3588.5	3363.77	3353.63
Oxydative stress response
	K03781	katE; catalase [EC:1.11.1.6]	144.284	76.311	115.084	108.054	13.8272	12.2	2.93819	19.3312	0	0	0	0	56.1546	16.5586	34.0975	16.2789	0	0	0	0	25.2142	9.59971	4.62388	15.9811	0	0	0	0	0	0	0	11.1138	0	0	0	0	0	0	0	0	0	0	0	0	0	0	0
	K03782	katG; catalase-peroxidase [EC:1.11.1.21]	127.919	66.2453	176.478	174.09	0	0	0	0	2.14575	1.89324	3.64767	5.2126	0	0	0	0	16.9729	0	0	7.56434	21.0034	18.2851	4.74556	24.6728	7.16154	0	36.5228	13.4868	0	0	0	0	0	0	1.96815	5.55809	0	0	3.87289	7.44416	0	0	0	0	0	0	0
	K07217	Mn-containing catalase	0	0	0	0	0	0	0	0	0	0	0	0	0	0	0	0	0	0	0	0	0	0	0	0	0	0	0	0	0	0	0	0	0	0	0	0	0	0	0	0	0	0	0	0	0	0	0
	K00518	sodN; nickel superoxide dismutase [EC:1.15.1.1]	0	0	0	6.5305	0	0	0	0	0	0	0	0	0	0	0	0	0	0	0	0	0	0	0	0	0	0	0	0	0	0	0	0	0	0	0	0	0	0	0	0	0	0	0	0	0	0	0
	K04564	SOD2; superoxide dismutase, Fe-Mn family [EC:1.15.1.1]	823.117	636.704	755.273	402.75	0	8.75763	8.43656	20.6024	0	0	0	0	76.2047	48.8998	64.7721	7.431	0	0	0	0	0	0	0	0	0	3.52366	3.39447	9.80558	0	0	6.32742	17.7228	0	0	0	5.86606	0	0	0	24.6838	0	0	0	10.016	0	0	0
	K04565	SOD1; superoxide dismutase, Cu-Zn family [EC:1.15.1.1]	17.3828	0	7.63308	13.4099	0	0	0	0	0	0	0	0	0	0	0	0	0	0	0	0	0	0	0	0	0	0	0	0	0	0	0	0	0	0	0	0	0	0	0	0	0	0	0	0	0	0	0
	K04569	CCS; copper chaperone for superoxide dismutase	0	0	0	0	0	0	0	0	0	0	0	0	0	0	0	0	0	0	0	0	0	0	0	0	0	0	0	0	0	0	0	0	0	0	0	0	0	0	0	0	0	0	0	0	0	0	0
	K05919	superoxide reductase [EC:1.15.1.2]	2768.41	2065.43	2275.86	290.076	90.0076	136.141	43.7167	24.8343	207.831	40.7498	88.3256	4.05318	195.648	159.229	191.102	17.1	339.457	311.031	310.725	4.93773	42.7887	44.0457	54.5541	4.89802	0	0	0	0	0	0	11.1833	10.3725	0	0	0	0	0	0	0	0	0	0	0	0	1301.03	1110.86	1257.64
	K13631	soxS; AraC family transcriptional regulator, transcriptional activator of the superoxide response regulon	0	0	0	0.242644	0	0	0	0	0	0	0	0	0	0	0	0	0	0	0	0	0	0	0	0	0	0	0	0	0	0	0	0	0	0	0	0	0	0	0	0	0	0	0	0	0	0	0
	K16627	SOD3; superoxide dismutase, Cu-Zn family [EC:1.15.1.1]	0	0	0	0	0	0	0	0	0	0	0	0	0	0	0	0	0	0	0	0	0	0	0	0	0	0	0	0	0	0	0	0	0	0	0	0	0	0	0	0	0	0	0	0	0	0	0
	K07648	arcB; two-component system, OmpR family, aerobic respiration control sensor histidine kinase ArcB [EC:2.7.13.3]	12.48	0	23.5459	79.0968	0	0	0	0	0	0	0	0	0	0	0	0	12.48	0	15.9116	5.3145	0	0	0	0	0	0	1.44265	10.8141	0	0	0	0	0	0	0	0	0	0	0	0	0	0	0	4.89929	0	0	0
	K07773	arcA; two-component system, OmpR family, aerobic respiration control protein ArcA	0	0	0	1.1082	0	0	0	0	0	0	0	0	0	0	0	0	0	0	0	0	0	0	0	0	0	0	0	0	0	0	0	0	0	0	0	0	0	0	0	0	0	0	0	0	0	0	0
		SUM	3893.6	2844.69	3353.87	1075.36	103.835	157.099	55.0915	64.7679	209.977	42.643	91.9733	9.26579	328.008	224.687	289.971	40.8099	368.91	311.031	326.637	17.8166	89.0063	71.9305	63.9235	45.5519	7.16154	3.52366	41.36	34.1065	0	0	17.5108	39.2091	0	0	1.96815	11.4241	0	0	3.87289	32.1279	0	0	0	14.9153	1301.03	1110.86	1257.64
[truncated: 65 more columns]
