# Supplementary material for: Microbial metabolic networks in a complex electrogenic biofilm recovered from a stimulus-induced metatranscriptomics approach
Source: Sci Rep. 2015 Oct 7;5:14840. doi: 10.1038/srep14840 (PMC4595844; doi:10.1038/srep14840)
Supplement: Supplementary Data 2 [file srep14840-s3.xls]

## Sheet: Supplementary Data 2
Supplementary Data 2. mRNA expression levels (mRNA-RPKM) under three different conditions (MFC, SP, or OC) and averaged DNA existense levels (DNA-RPKMave) for each taxonomic group for metabolic pathway analysis in the electrogenic microbial community.
	* Data used for Fig. 4 are highlighted by red letter and yellow-filled column.
KEGG Module (Reaction order or Reaction summary)	KEGG orthology (KO)	KO description [EC number]	Whole community				Bin-genome DB1				Bin-genome DB2				Bin-genome DF1				Bin-genome DF2				Bin-genome DM1				Bin-genome Bet1				Bin-genome Bac1				Bin-genome Bac2				Bin-genome Unc1				Bin-genome Unc2				Bin-genome MS1
			mRNA-RPKM			DNA-RPKMave	mRNA-RPKM			DNA-RPKMave	mRNA-RPKM			DNA-RPKMave	mRNA-RPKM			DNA-RPKMave	mRNA-RPKM			DNA-RPKMave	mRNA-RPKM			DNA-RPKMave	mRNA-RPKM			DNA-RPKMave	mRNA-RPKM			DNA-RPKMave	mRNA-RPKM			DNA-RPKMave	mRNA-RPKM			DNA-RPKMave	mRNA-RPKM			DNA-RPKMave	mRNA-RPKM
			con. MFC	con. SP	con. OC		con. MFC	con. SP	con. OC		con. MFC	con. SP	con. OC		con. MFC	con. SP	con. OC		con. MFC	con. SP	con. OC		con. MFC	con. SP	con. OC		con. MFC	con. SP	con. OC		con. MFC	con. SP	con. OC		con. MFC	con. SP	con. OC		con. MFC	con. SP	con. OC		con. MFC	con. SP	con. OC		con. MFC	con. SP	con. OC
M00567 Methanogenesis, CO2 => methane [PATH:map00680]
1	K00200	fwdA, fmdA; formylmethanofuran dehydrogenase subunit A [EC:1.2.99.5]	390.5	251.412	274.627	65.1449	0	0	0	0	0	0	0	0	0	0	0	0	0	0	0	0	0	0	0	0	0	0	0	0	0	0	0	0	0	0	0	0	0	0	0	0	0	0	0	0	358.934	243.046	271.975
1	K00201	fwdB, fmdB; formylmethanofuran dehydrogenase subunit B [EC:1.2.99.5]	513.445	356.641	470.215	128.078	0	0	0	0	0	0	0	0	0	0	0	0	0	0	0	0	0	0	0	0	0	0	0	0	0	0	0	0	0	0	0	0	0	0	0	0	0	0	0	0	486.504	356.641	470.215
1	K00202	fwdC, fmdC; formylmethanofuran dehydrogenase subunit C [EC:1.2.99.5]	380.762	355.688	385.223	126.473	0	0	0	0	0	0	0	0	0	0	0	0	0	0	0	0	0	0	0	0	0	0	0	0	0	0	0	0	0	0	0	0	0	0	0	0	0	0	0	0	356.124	355.688	373.776
1	K00203	fwdD, fmdD; formylmethanofuran dehydrogenase subunit D [EC:1.2.99.5]	407.525	313.536	280.587	121.801	0	0	0	0	0	0	0	0	0	0	0	0	0	0	0	0	0	0	0	0	0	0	0	0	0	0	0	0	0	0	0	0	0	0	0	0	0	0	0	0	407.525	313.536	280.587
1	K00204	fwdH; formylmethanofuran dehydrogenase subunit H [EC:1.2.99.5]	0	0	0	0	0	0	0	0	0	0	0	0	0	0	0	0	0	0	0	0	0	0	0	0	0	0	0	0	0	0	0	0	0	0	0	0	0	0	0	0	0	0	0	0	0	0	0
1	K00205	fwdF, fmdF; formylmethanofuran dehydrogenase subunit F [EC:1.2.99.5]	467.505	415.649	371.571	139.141	0	0	0	0	0	0	0	0	0	0	0	0	0	0	0	0	0	0	0	0	0	0	0	0	0	0	0	0	0	0	0	0	0	0	0	0	0	0	0	0	467.505	391.036	358.841
1	K11261	fmdE; formylmethanofuran dehydrogenase subunit E [EC:1.2.99.5]	83.9153	108.865	143.116	277.332	0	14.4691	0	16.7822	0	0	0	6.00806	6.78914	23.9609	11.5412	13.2222	8.32003	0	14.1436	5.59075	0	0	0	0	0	0	0	0	0	0	0	0	0	0	0	3.5223	0	0	0	0	0	0	0	0	7.82159	18.3749	26.5519
1	K11260	fwdG; formylmethanofuran dehydrogenase subunit G [EC:1.2.99.5]	132.256	116.693	103.047	56.9465	0	0	0	0	0	0	0	0	0	0	0	0	0	0	0	0	0	0	0	0	0	0	0	0	0	0	0	0	0	0	0	0	0	0	0	0	0	0	0	0	132.256	116.693	103.047
2	K00672	ftr; formylmethanofuran--tetrahydromethanopterin N-formyltransferase [EC:2.3.1.101]	386.355	306.825	301.731	73.1052	0	0	0	0	0	0	0	0	0	0	0	0	0	0	0	0	0	0	0	0	0	0	0	0	0	0	0	0	0	0	0	0	0	0	0	0	0	0	0	0	356.22	295.813	280.516
3	K01499	mch; methenyltetrahydromethanopterin cyclohydrolase [EC:3.5.4.27]	309.123	300.479	181.967	64.6522	0	0	0	0	0	0	0	0	0	0	0	0	0	0	0	0	0	0	0	0	0	0	0	0	0	0	0	0	0	0	0	0	0	0	0	0	0	0	0	0	303.835	295.813	169.2
4	K00319	mtd; methylenetetrahydromethanopterin dehydrogenase [EC:1.5.99.9]	1030.72	778.729	844.607	68.2394	0	0	0	0	0	0	0	0	0	0	0	0	0	0	0	0	0	0	0	0	0	0	0	0	0	0	0	0	0	0	0	0	0	0	0	0	0	0	0	0	1030.72	778.729	844.607
-	K13942	hmd; 5,10-methenyltetrahydromethanopterin hydrogenase [EC:1.12.98.2]	0	0	0	0	0	0	0	0	0	0	0	0	0	0	0	0	0	0	0	0	0	0	0	0	0	0	0	0	0	0	0	0	0	0	0	0	0	0	0	0	0	0	0	0	0	0	0
5	K00320	mer; coenzyme F420-dependent N5,N10-methenyltetrahydromethanopterin reductase [EC:1.5.99.11]	1348.64	1364.82	1027.92	72.7955	0	0	0	0	0	0	0	0	0	0	0	0	0	0	0	0	0	0	0	0	0	0	0	0	0	0	0	0	0	0	0	0	0	0	0	0	0	0	0	0	1315.53	1306.38	999.771
H2ase	K00440	frhA; coenzyme F420 hydrogenase alpha subunit [EC:1.12.98.1]	0	0	0	0	0	0	0	0	0	0	0	0	0	0	0	0	0	0	0	0	0	0	0	0	0	0	0	0	0	0	0	0	0	0	0	0	0	0	0	0	0	0	0	0	0	0	0
H2ase	K00441	frhB; coenzyme F420 hydrogenase beta subunit [EC:1.12.98.1]	1698.49	1357.06	1280.91	187.6	0	0	0	0	0	0	0	0	30.3531	40.8945	21.942	13.8071	0	0	0	0	0	0	0	0	0	0	0	0	0	0	0	0	0	0	0	5.66555	0	0	0	0	0	0	0	0	1588.84	1257.42	1181.56
H2ase	K00442	frhD; coenzyme F420 hydrogenase delta subunit	49.1967	36.6793	42.7346	24.3334	0	0	0	0	0	0	8.48619	4.27625	0	0	15.2662	7.3323	0	0	0	0	0	0	0	0	0	0	0	0	0	0	0	0	0	0	0	0	0	0	0	0	0	0	0	0	0	0	0
H2ase	K00443	frhG; coenzyme F420 hydrogenase gamma subunit [EC:1.12.98.1]	0	0	13.6099	10.2959	0	0	0	0	0	0	0	0	0	0	0	0	0	0	0	0	0	0	0	0	0	0	0	0	0	0	0	0	0	0	0	0	0	0	0	0	0	0	0	0	0	0	0
6	K00577	mtrA; tetrahydromethanopterin S-methyltransferase subunit A [EC:2.1.1.86]	652.555	678	643.828	81.0584	0	0	0	18.0332	0	0	0	0	0	0	0	0	0	0	0	0	0	0	0	0	0	0	0	0	0	0	0	0	0	0	0	0	0	0	0	0	0	0	0	0	617.195	631.201	643.828
6	K00578	mtrB; tetrahydromethanopterin S-methyltransferase subunit B [EC:2.1.1.86]	0	0	0	0	0	0	0	0	0	0	0	0	0	0	0	0	0	0	0	0	0	0	0	0	0	0	0	0	0	0	0	0	0	0	0	0	0	0	0	0	0	0	0	0	0	0	0
6	K00579	mtrC; tetrahydromethanopterin S-methyltransferase subunit C [EC:2.1.1.86]	867.092	759.629	710.872	60.7265	0	0	0	0	0	0	0	0	0	0	0	0	0	0	0	0	0	0	0	0	0	0	0	0	0	0	0	0	0	0	0	0	0	0	0	0	0	0	0	0	867.092	759.629	710.872
6	K00580	mtrD; tetrahydromethanopterin S-methyltransferase subunit D [EC:2.1.1.86]	1030.51	788.737	943.177	56.2346	0	0	0	0	0	0	0	0	0	0	0	0	0	0	0	0	0	0	0	0	0	0	0	0	0	0	0	0	0	0	0	0	0	0	0	0	0	0	0	0	946.693	751.761	925.366
6	K00581	mtrE; tetrahydromethanopterin S-methyltransferase subunit E [EC:2.1.1.86]	1101.38	1055.99	950.796	72.6039	0	0	0	0	0	0	0	0	0	0	0	0	0	0	0	0	0	0	0	0	0	0	0	0	0	0	0	0	0	0	0	0	0	0	0	0	0	0	0	0	950.695	943.081	894.809
6	K00582	mtrF; tetrahydromethanopterin S-methyltransferase subunit F [EC:2.1.1.86]	0	0	0	0	0	0	0	0	0	0	0	0	0	0	0	0	0	0	0	0	0	0	0	0	0	0	0	0	0	0	0	0	0	0	0	0	0	0	0	0	0	0	0	0	0	0	0
6	K00583	mtrG; tetrahydromethanopterin S-methyltransferase subunit G [EC:2.1.1.86]	1078.48	967.171	961.768	53.0135	0	0	0	0	0	0	0	0	0	0	0	0	0	0	0	0	0	0	0	0	0	0	0	0	0	0	0	0	0	0	0	0	0	0	0	0	0	0	0	0	1078.48	967.171	961.768
6	K00584	mtrH; tetrahydromethanopterin S-methyltransferase subunit H [EC:2.1.1.86]	850.812	655.302	743.729	70.1518	0	0	0	0	0	0	0	0	0	0	0	0	0	0	0	0	0	0	0	0	0	0	0	0	0	0	0	0	0	0	0	0	0	0	0	0	0	0	0	0	824.7	614.984	732.632
7	K00399	mcrA; methyl-coenzyme M reductase alpha subunit [EC:2.8.4.1]	2513.29	2282.99	2428.8	64.4677	0	0	0	0	0	0	0	0	0	0	0	0	0	0	0	0	0	0	0	0	0	0	0	0	0	0	0	0	0	0	0	0	0	0	0	0	0	0	0	0	2513.29	2282.99	2428.8
7	K00401	mcrB; methyl-coenzyme M reductase beta subunit [EC:2.8.4.1]	3285.07	3322.92	3330.73	64.0799	0	0	0	0	0	0	0	0	0	0	0	0	0	0	0	0	0	0	0	0	0	0	0	0	0	0	0	0	0	0	0	0	0	0	0	0	0	0	0	0	3285.07	3322.92	3330.73
7	K00402	mcrG; methyl-coenzyme M reductase gamma subunit [EC:2.8.4.1]	2289.99	2347.36	2324.27	58.6079	0	0	0	0	0	0	0	0	0	0	0	0	0	0	0	0	0	0	0	0	0	0	0	0	0	0	0	0	0	0	0	0	0	0	0	0	0	0	0	0	2289.99	2347.36	2324.27
CoM	K03388	hdrA; heterodisulfide reductase subunit A [EC:1.8.98.1]	6412.48	5318.7	5246.45	1264.85	53.8191	179.269	127.849	125.125	397.987	416.57	347.779	36.7026	511.354	435.105	502.43	36.3486	799.205	705.859	643	45.6748	24.675	38.8711	38.8215	30.2678	2.23034	3.93576	15.7289	25.5279	23.7846	20.6936	7.54183	26.2768	0	0	0	9.51484	0	0	8.27766	13.7635	0	0	0	0	71.0686	59.017	63.9599
CoM	K03389	hdrB; heterodisulfide reductase subunit B [EC:1.8.98.1]	575.302	422.061	326.588	292.127	0	0	0	0	27.2876	9.63058	4.63875	5.11558	11.507	10.1529	0	6.93355	0	0	0	0	0	6.51111	6.2724	6.42813	28.3827	10.0171	9.64984	10.9969	14.303	8.41323	7.2726	15.1854	4.2012	3.70682	0	9.74453	0	0	0	5.61673	0	0	0	0	46.7143	0	26.4707
CoM	K03390	hdrC; heterodisulfide reductase subunit C [EC:1.8.98.1]	731.685	618.933	655.577	284.241	0	0	0	0	0	0	0	0	14.8885	13.1364	6.32742	5.43759	0	0	0	0	0	0	0	5.0677	8.12098	14.3307	0	13.1787	25.7532	8.36623	27.614	23.3974	0	0	0	8.06881	8.70403	7.67977	7.39821	6.55025	0	0	0	0	49.3397	60.947	58.7126
		SUM	20867.6	18921.2	18759.8	1996.88	0	14.4691	0	34.8154	0	0	8.48619	10.2843	37.1423	64.8554	48.7494	34.3616	8.32003	0	14.1436	5.59075	0	0	0	0	0	0	0	0	0	0	0	0	0	0	0	9.18786	0	0	0	0	0	0	0	0	20185	18350.3	18313.7
Dissimilaroty Sulfate Reduction (Sat/Apr/Dsr)
1	K00958	sat/met3; sulfate adenylyltransferase [EC:2.7.7.4]	4823.77	4518.49	4136.94	174.791	83.2233	436.099	361.415	41.4826	460.012	405.879	337.068	6.47889	1551.5	1394.74	1350.63	26.182	3.00405	5.30108	5.10673	5.60069	0	0	0	0	15.1358	10.8959	10.4626	27.7888	0	0	0	0	0	0	0	0	0	0	0	0	0	0	0	0	0	0	0
2	K00394	aprA; adenylylsulfate reductase, subunit A [EC:1.8.99.2]	12349.9	12965.3	13933.7	151.066	156.595	311.991	345.635	23.9187	599.338	631.017	590.759	4.70611	6002.29	6511.8	7015.3	22.2161	2152.68	1869.13	1766.14	10.153	0	0	0	0	58.0916	57.9411	38.6425	11.4391	0	0	0	0	0	0	0	0	0	0	0	0	0	0	0	0	0	0	0
2	K00395	aprB; adenylylsulfate reductase, subunit B [EC:1.8.99.2]	6525.07	6309.37	5925.73	91.3074	272.99	261.81	302.654	23.5174	650.024	743.467	552.505	7.14946	0	0	0	0	1977.94	1922.06	1806.15	4.79099	0	0	0	0	0	43.677	44.6181	19.4436	0	0	0	0	0	0	0	0	0	0	0	0	0	0	0	0	0	0	0
3	K11180	dsrA; sulfite reductase, dissimilatory-type alpha subunit [EC:1.8.99.3]	5624.94	5289.04	5322.41	106.705	63.5985	150.808	111.493	20.1911	603.393	642.3	602.208	6.20695	1658.53	1504.39	1788.49	8.49843	1178.88	1016.44	943.272	5.79363	0	0	0	0	21.2604	9.37926	12.0472	12.5023	0	0	0	0	0	0	0	0	0	0	0	0	0	0	0	0	0	0	0
3	K11181	dsrB; sulfite reductase, dissimilatory-type beta subunit [EC:1.8.99.3]	5519.73	4827.93	5207.96	95.6148	40.5188	107.252	191.333	22.9094	756.303	822.491	754.963	5.0116	1639.68	1454.54	1909.72	7.99051	1644.25	1255.76	1115.8	6.78818	0	0	0	0	4.57489	16.1461	7.7771	10.2567	0	0	0	0	0	0	0	0	0	0	0	0	0	0	0	0	0	0	0
3	K11179	dsrC/dsrD/TusE; tRNA 2-thiouridine synthesizing protein E [EC:2.8.1.-]	3630.2	3943.64	3963.62	234.709	143.718	459.596	345.25	46.2187	500.093	427.873	502.352	17.9211	960.728	1045.46	1088.79	7.38114	880.667	762.906	734.936	4.06469	0	0	0	0	0	35.3469	0	40.5965	0	0	0	0	15.5714	0	0	4.67492	0	12.4796	0	8.15194	0	0	0	0	0	0	0
-	K06039	dsrE; uncharacterized protein involved in oxidation of intracellular sulfur	111.174	147.136	199.717	184.423	23.9054	89.1708	20.319	67.0681	0	0	0	0	12.5725	11.093	10.6863	6.84031	33.064	0	37.4715	5.41431	0	0	0	0	0	0	24.2462	8.71973	0	0	0	5.9893	0	0	0	0	0	0	0	9.92686	0	0	0	0	0	0	0
		SUM	38584.8	38000.9	38690.1	1038.62	784.549	1816.73	1678.1	245.306	3569.16	3673.03	3339.86	47.4741	11825.3	11922	13163.6	79.1086	7870.49	6831.6	6408.88	42.6055	0	0	0	0	99.0627	173.386	137.794	130.747	0	0	0	5.9893	15.5714	0	0	4.67492	0	12.4796	0	18.0788	0	0	0	0	0	0	0
M00530 Dissimilatory nitrate reduction, nitrate => ammonia [PATH:map00910]
1	K00370	narG; nitrate reductase 1, alpha subunit [EC:1.7.99.4]	105.938	75.8063	106.331	129.689	0	0	0	0	0	0	0	0	10.6748	0	0	5.51324	2.63349	1.1618	0	5.41644	0	0	0	0	0	0	0	0	0	0	0	0	0	0	0	0	0	0	0	0	0	0	0	0	0	0	0
1	K00371	narH; nitrate reductase 1, beta subunit [EC:1.7.99.4]	187.342	187.168	109.758	109.261	0	0	0	0	0	0	0	0	27.9898	9.85234	19.0451	21.9466	0	3.13953	0	6.51887	0	0	0	0	0	0	0	0	0	0	0	0	0	0	0	0	0	0	0	0	0	0	0	0	0	0	0
1	K00374	narI; nitrate reductase 1, gamma subunit [EC:1.7.99.4]	29.4668	56.7885	30.4806	43.5995	0	0	0	0	0	0	0	0	0	0	0	0	0	0	0	6.09063	0	0	0	0	6.73526	11.8854	0	9.32709	0	0	0	0	0	0	0	0	0	0	0	0	0	0	0	0	0	0	0
1	K00373	narJ; nitrate reductase 1, delta subunit	50.529	39.7515	29.848	33.7404	0	0	0	0	0	0	0	0	0	0	0	0	0	7.75935	0	6.79502	0	0	0	0	0	0	0	0	0	0	0	0	0	0	0	0	0	0	0	0	0	0	0	0	0	0	0
1'	K15878	narB; rieske iron-sulphur protein	0	0	0	0	0	0	0	0	0	0	0	0	0	0	0	0	0	0	0	0	0	0	0	0	0	0	0	0	0	0	0	0	0	0	0	0	0	0	0	0	0	0	0	0	0	0	0
1'	K15879	narC; cytochrome b-561	0	0	0	0	0	0	0	0	0	0	0	0	0	0	0	0	0	0	0	0	0	0	0	0	0	0	0	0	0	0	0	0	0	0	0	0	0	0	0	0	0	0	0	0	0	0	0
1'	K08345	narZ; nitrate reductase 2, alpha subunit [EC:1.7.99.4]	0	0	0	0	0	0	0	0	0	0	0	0	0	0	0	0	0	0	0	0	0	0	0	0	0	0	0	0	0	0	0	0	0	0	0	0	0	0	0	0	0	0	0	0	0	0	0
1'	K08346	narY; nitrate reductase 2, beta subunit [EC:1.7.99.4]	0	0	0	1.60502	0	0	0	0	0	0	0	0	0	0	0	0	0	0	0	0	0	0	0	0	0	0	0	0	0	0	0	0	0	0	0	0	0	0	0	0	0	0	0	0	0	0	0
1'	K08347	narV; nitrate reductase 2, gamma subunit [EC:1.7.99.4]	0	0	0	0	0	0	0	0	0	0	0	0	0	0	0	0	0	0	0	0	0	0	0	0	0	0	0	0	0	0	0	0	0	0	0	0	0	0	0	0	0	0	0	0	0	0	0
1'	K08361	narW; nitrate reductase 2, delta subunit	0	0	0	0	0	0	0	0	0	0	0	0	0	0	0	0	0	0	0	0	0	0	0	0	0	0	0	0	0	0	0	0	0	0	0	0	0	0	0	0	0	0	0	0	0	0	0
1"	K02567	napA; periplasmic nitrate reductase NapA [EC:1.7.99.4]	99.2097	33.3539	16.3963	29.8891	0	0	0	0	2.12692	3.75327	1.80783	5.19032	0	0	0	0	0	0	0	0	0	0	0	0	49.4934	26.2392	14.5885	13.2387	0	0	0	0	0	0	0	0	0	0	0	0	0	0	0	0	0	0	0
1"	K02568	napB; cytochrome c-type protein NapB	0	36.2939	28.4909	12.8803	0	0	0	0	0	0	0	0	0	0	0	0	0	0	0	0	0	0	0	0	0	24.685	0	6.35752	0	0	0	0	0	0	0	0	0	0	0	0	0	0	0	0	0	0	0
2	K00362	nirB; nitrite reductase (NAD(P)H) large subunit [EC:1.7.1.4]	270.373	230.741	238.432	186.276	0	0	0	0	0	0	0	0	0	0	0	0	15.5714	13.739	6.61767	4.85728	0	0	0	0	0	0	0	9.18338	0	0	0	0	0	0	0	0	0	0	0	0	0	0	0	5.90171	0	0	0
2	K00363	nirD; nitrite reductase (NAD(P)H) small subunit [EC:1.7.1.4]	756.188	691.561	610.618	195.465	0	0	0	0	0	0	0	0	0	0	0	0	0	0	0	0	0	0	0	0	0	0	0	3.04622	0	0	0	0	0	0	0	0	0	0	0	0	0	0	0	0	704.932	665.055	610.618
2	K00366	nirA; ferredoxin-nitrite reductase [EC:1.7.7.1]	6.30961	0	0	1.23649	0	0	0	0	0	0	0	0	0	0	0	0	0	0	0	0	0	0	0	0	0	0	0	0	0	0	0	0	0	0	0	0	0	0	0	0	0	0	0	0	0	0	0
2	K03385	nrfA; cytochrome c-552 [EC:1.7.2.2]	135.803	127.124	94.8321	137.758	54.9728	57.5983	29.2035	21.4283	0	0	0	0	0	0	0	0	0	0	0	0	19.7359	0	0	11.1294	0	0	0	0	0	0	0	9.13346	0	0	0	4.60657	0	0	0	0	0	0	0	0	0	0	0
2	K15876	nrfH; cytochrome c-type protein	125.973	120.647	103.933	79.6103	79.9768	101.928	60.4252	18.3487	0	0	0	0	0	0	0	0	0	0	0	0	9.27479	0	0	6.14885	0	0	0	0	0	0	0	0	0	0	0	5.94518	0	0	0	0	0	0	0	0	0	0	0
		SUM	1505.36	1351.46	1170.35	743.641	0	0	0	0	2.12692	3.75327	1.80783	5.19032	38.6646	9.85234	19.0451	27.4599	18.2049	25.7997	6.61767	29.6782	0	0	0	0	56.2286	62.8095	14.5885	41.1529	0	0	0	0	0	0	0	0	0	0	0	0	0	0	0	5.90171	704.932	665.055	610.618
M00155 Cytochrome c oxidase, prokaryotes [PATH:map00190]
	K02275	coxB; cytochrome c oxidase subunit II [EC:1.9.3.1]	33.7427	41.7775	11.6009	93.0387	0	0	0	0	25.083	22.1314	7.10666	5.7589	0	0	0	0	0	0	0	0	0	0	0	7.53761	0	0	0	10.1735	0	0	0	0	0	12.808	0	9.5376	0	0	0	0	0	0	0	0	0	0	0
	K02274	coxA; cytochrome c oxidase subunit I [EC:1.9.3.1]	19.0804	0	11.8897	96.2666	0	0	0	0	0	0	0	0	0	0	0	0	0	0	0	0	0	0	0	5.76048	0	0	0	11.6761	0	0	0	0	0	0	0	4.54704	3.28295	0	0	7.81812	0	0	0	0	0	0	0
	K02276	coxC; cytochrome c oxidase subunit III [EC:1.9.3.1]	12.8667	4.04745	3.89906	74.7628	0	0	0	0	0	0	0	0	0	0	0	0	0	0	0	0	0	0	0	0.76912	8.27944	0	0	22.8305	0	0	0	0	0	0	0	5.1253	0	0	0	0	0	0	0	0	0	0	0
	K15408	coxAC; cytochrome c oxidase subunit I+III [EC:1.9.3.1]	0	0	0	0	0	0	0	0	0	0	0	0	0	0	0	0	0	0	0	0	0	0	0	0	0	0	0	0	0	0	0	0	0	0	0	0	0	0	0	0	0	0	0	0	0	0	0
	K02277	coxD, ctaF; cytochrome c oxidase subunit IV [EC:1.9.3.1]	0	0	0	23.8929	0	0	0	0	0	0	0	0	0	0	0	0	0	0	0	0	0	0	0	0	0	0	0	0	0	0	0	0	0	0	0	0	0	0	0	0	0	0	0	0	0	0	0
M00156 Cytochrome c oxidase, cbb3-type [PATH:map00190]
	K00404	ccoN; cytochrome c oxidase cbb3-type subunit I [EC:1.9.3.1]	89.6113	88.13	59.0715	101.807	0	0	0	0	0	0	0	0	47.5134	34.9352	15.7054	6.44565	10.7878	6.34557	0	5.2806	0	0	0	0	13.4438	11.8618	28.5674	11.3052	0	0	0	0	0	2.10036	0	11.4704	0	0	2.0319	8.3003	0	0	0	0	0	0	0
	K00405	ccoO; cytochrome c oxidase cbb3-type subunit II	88.3316	53.9283	26.1516	79.0521	0	0	0	0	0	0	0	0	54.7512	17.5666	8.4613	5.63209	5.28749	13.9958	0	4.9252	0	0	0	0	8.27944	7.30515	14.0747	10.5176	0	0	0	0	0	0	0	0	0	0	0	0	0	0	0	0	0	0	0
	K15862	ccoNO; cytochrome c oxidase cbb3-type subunit I/II [EC:1.9.3.1]	0	0	0	0	0	0	0	0	0	0	0	0	0	0	0	0	0	0	0	0	0	0	0	0	0	0	0	0	0	0	0	0	0	0	0	0	0	0	0	0	0	0	0	0	0	0	0
	K00407	ccoQ; cytochrome c oxidase cbb3-type subunit IV	0	0	0	1.95875	0	0	0	0	0	0	0	0	0	0	0	0	0	0	0	0	0	0	0	0	0	0	0	0	0	0	0	0	0	0	0	0	0	0	0	0	0	0	0	0	0	0	0
	K00406	ccoP; cytochrome c oxidase cbb3-type subunit III	57.9024	47.596	39.2576	50.4881	0	0	0	0	0	0	0	0	0	0	0	0	0	0	0	0	0	0	0	0	25.9524	9.15936	8.82356	9.3926	0	0	0	0	8.44421	0	0	10.3341	0	0	0	8.42084	0	0	0	0	0	0	0
M00151 Cytochrome bc1 complex respiratory unit [PATH:map00190]
	K00412	CYTB, petB; ubiquinol-cytochrome c reductase cytochrome b subunit	26.0533	62.6865	36.0573	92.7172	0	10.0845	0	21.0236	0	4.79986	4.62388	6.25765	0	0	0	0	0	0	0	0	0	0	0	0	3.91983	3.45856	0	25.3848	0	0	0	0	0	0	0	0	4.50208	3.9723	0	7.20126	0	0	0	0	0	0	0
	K00413	CYC1, CYT1, petC; ubiquinol-cytochrome c reductase cytochrome c1 subunit	14.2629	15.4722	23.9215	23.2616	0	0	0	0	0	0	0	0	0	0	0	0	0	0	0	0	0	0	0	0	14.2629	0	0	11.8503	0	0	0	0	0	0	0	0	0	0	0	0	0	0	0	0	0	0	0
	K00410	fbcH; ubiquinol-cytochrome c reductase cytochrome b/c1 subunit	0	0	0	0	0	0	0	0	0	0	0	0	0	0	0	0	0	0	0	0	0	0	0	0	0	0	0	0	0	0	0	0	0	0	0	0	0	0	0	0	0	0	0	0	0	0	0
	K00411	UQCRFS1, RIP1, petA; ubiquinol-cytochrome c reductase iron-sulfur subunit [EC:1.10.2.2]	0	0	0	28.6479	0	0	0	0	0	0	0	0	0	0	0	0	0	0	0	0	0	0	0	0	0	0	0	20.1787	0	0	0	0	0	0	0	0	0	0	0	0	0	0	0	0	0	0	0
	K03886	MQCRA, qcrA, bfcA, petC; menaquinol-cytochrome c reductase iron-sulfur subunit [EC:1.10.2.-]	0	0	0	0	0	0	0	0	0	0	0	0	0	0	0	0	0	0	0	0	0	0	0	0	0	0	0	0	0	0	0	0	0	0	0	0	0	0	0	0	0	0	0	0	0	0	0
	K03887	MQCRB, qcrB, bfcB, petB; menaquinol-cytochrome c reductase cytochrome b subunit	0	0	0	0	0	0	0	0	0	0	0	0	0	0	0	0	0	0	0	0	0	0	0	0	0	0	0	0	0	0	0	0	0	0	0	0	0	0	0	0	0	0	0	0	0	0	0
	K03888	MQCRC, qcrC, bfcC, petD; menaquinol-cytochrome c reductase cytochrome b/c subunit	0	0	0	0	0	0	0	0	0	0	0	0	0	0	0	0	0	0	0	0	0	0	0	0	0	0	0	0	0	0	0	0	0	0	0	0	0	0	0	0	0	0	0	0	0	0	0
	K03890	qcrA; ubiquinol-cytochrome c reductase iron-sulfur subunit	0	0	0	0	0	0	0	0	0	0	0	0	0	0	0	0	0	0	0	0	0	0	0	0	0	0	0	0	0	0	0	0	0	0	0	0	0	0	0	0	0	0	0	0	0	0	0
	K03891	qcrB; ubiquinol-cytochrome c reductase cytochrome b subunit	0	0	0	1.46161	0	0	0	0	0	0	0	0	0	0	0	0	0	0	0	0	0	0	0	0	0	0	0	0	0	0	0	0	0	0	0	0	0	0	0	0	0	0	0	0	0	0	0
	K03889	qcrC; ubiquinol-cytochrome c reductase cytochrome c subunit	0	0	0	0	0	0	0	0	0	0	0	0	0	0	0	0	0	0	0	0	0	0	0	0	0	0	0	0	0	0	0	0	0	0	0	0	0	0	0	0	0	0	0	0	0	0	0
		SUM	341.851	313.638	211.849	667.356	0	10.0845	0	21.0236	25.083	26.9312	11.7305	12.0166	102.265	52.5018	24.1667	12.0777	16.0753	20.3414	0	10.2058	0	0	0	14.0672	74.1378	31.7849	51.4656	133.309	0	0	0	0	8.44421	14.9084	0	41.0144	7.78504	3.9723	2.0319	31.7405	0	0	0	0	0	0	0
Multiheme c-type cytochrome (>2 CXXCH domain)
	CytC Family ID
Key EET path	2890	class III cytochrome C family	3003.95	2060.42	1881	20.4509	0	0	0	0	0	0	0	0	0	0	0	0	0	0	0	0	1610.69	1176.65	1177.67	8.80999	0	0	0	0	0	0	0	0	0	0	0	0	0	0	0	0	0	0	0	0	0	0	0
Key EET path	64	OmcS; OM multiheme c-type cytochrome	1128.26	1152.32	745.445	141.589	197.116	455.731	149.408	81.01	0	0	0	0	0	0	0	0	0	0	0	0	916.924	647.864	559.638	38.4638	0	0	0	0	0	0	0	0	0	0	0	0	0	0	0	0	0	0	0	0	0	0	0
Key EET path	2568	MacA; K00428; cytochrome c551 peroxidase	455.19	145.772	102.317	48.8015	90.0076	64.289	10.9292	17.5801	0	0	0	0	27.5778	13.2723	12.7857	7.301	0	0	0	0	160.95	30.1232	37.31	5.32335	0	0	0	0	0	0	0	0	0	0	0	5.18477	0	0	0	0	0	0	0	0	0	0	0
Key EET path	49	PpcA; cytochrome c3	409.554	352.923	407.636	51.9512	185.834	153.035	126.364	21.4565	0	0	0	0	106.08	103.997	20.0368	6.43366	42.7887	12.5845	60.6156	8.59906	0	0	0	0	0	0	0	0	0	0	0	0	0	0	0	0	0	0	0	0	0	0	0	0	0	0	0
Key EET path	3353	PpcE; cytochrome c, class III family protein	334.111	448.087	340.784	6.34863	0	0	0	0	0	0	0	0	0	0	0	0	0	0	0	0	0	0	0	0	0	0	0	0	0	0	0	0	0	0	0	0	0	0	0	0	0	0	0	0	0	0	0
Key EET path	2504	OmcX; OM multiheme c-type cytochrome	270.502	383.91	312.989	66.5421	18.7201	77.08	15.9116	20.2074	0	0	0	0	0	0	0	0	0	0	0	0	122.522	153.595	150.073	22.4037	0	0	0	0	0	0	0	0	0	0	0	0	0	0	0	0	0	0	0	0	0	0	0
Key EET path	1653	OmcB; polyheme membrane-associated cytochrome c	54.4542	57.2861	17.2892	21.0405	0	0	0	0	0	0	0	0	0	0	0	0	0	0	0	0	0	0	0	0	0	0	0	0	0	0	0	0	0	0	0	0	0	0	0	0	0	0	0	0	0	0	0
Key EET path	2307	OmcZ; cytochrome c, 7-8 heme-binding sites	53.7754	104.957	99.621	33.0851	53.7754	97.86	79.9886	22.3175	0	0	0	0	0	0	0	0	0	0	0	0	0	0	0	0	0	0	0	0	0	0	0	0	0	0	0	0	0	0	0	0	0	0	0	0	0	0	0
Key EET path	3948	PpcD; cytochrome c class III	41.0302	57.7713	0	7.82349	0	0	0	0	0	0	0	0	0	0	0	0	0	0	0	0	0	0	0	0	0	0	0	0	0	0	0	0	0	0	0	0	0	0	0	0	0	0	0	0	0	0	0
Key EET path	51	OmcB orf2; Multiheme c-type cytochrome	33.0602	12.7452	21.9614	20.2897	0	0	0	0	0	0	0	0	0	0	0	0	0	0	0	0	0	0	0	0	0	0	0	0	0	0	0	0	0	0	0	0	0	0	0	0	0	0	0	0	0	0	0
Key EET path	2177	OmcE; OM multiheme c-type cytochrome	25.6194	5.65115	5.44397	5.26313	0	0	0	0	0	0	0	0	0	0	0	0	0	0	0	0	0	0	0	0	0	0	0	0	0	0	0	0	0	0	0	0	0	0	0	0	0	0	0	0	0	0	0
Key EET path	cymA	CymA; K02569; napC/nirT cytochrome c domain protein	21.0156	63.1021	38.9318	55.1441	0	0	0	0	0	0	0	0	7.82159	6.90118	0	6.10024	0	0	0	0	0	0	0	0	0	14.0616	20.319	19.956	0	0	0	0	0	0	0	0	0	0	0	0	0	0	0	0	0	0	0
	1964	Multiheme c-type cytochrome	1584.27	275.712	728.428	56.6003	1084.73	93.8318	10.847	25.5852	0	0	0	0	0	0	0	0	0	0	0	0	290.695	78.601	350.7	10.3098	0	0	0	0	5.67654	0	0	10.1311	0	0	0	0	0	0	0	0	0	0	0	0	0	0	0
	2498	high-molecular-weight class IIII cytochrome c	716.623	593.239	634.742	108.694	26.2467	0	29.7454	22.2563	0	0	0	0	190.703	182.868	276.681	17.7826	0	0	0	0	0	0	0	0	0	0	0	0	0	0	0	0	0	0	0	0	4.46654	0	11.3894	7.44925	0	0	0	0	0	0	0
	2225	Multiheme c-type cytochrome	613.771	411.406	425.777	177.19	2.69839	28.8812	17.6108	39.3656	0	0	0	0	0	0	0	0	41.2296	21.2204	17.5221	5.22828	0	0	0	0	0	0	0	0	7.34756	0	3.12262	8.08581	0	0	0	5.38751	50.1661	44.2627	28.4266	18.0277	0	0	0	0	408.343	285.099	310.864
	2830	Multiheme c-type cytochrome	575.961	277.576	652.192	56.4948	17.3192	22.9218	22.0814	18.11	0	0	0	0	43.9297	70.4732	61.1005	7.77787	0	0	0	0	112.004	38.009	25.6309	7.97781	0	0	0	0	0	0	0	0	0	0	0	0	0	0	0	0	0	0	0	0	0	0	0
	4218	Multiheme c-type cytochrome	433.973	344.72	282.88	27.8173	0	0	0	0	0	0	0	0	0	0	0	0	0	0	0	0	284.386	127.452	118.942	15.4146	0	0	0	0	0	0	0	0	0	0	0	0	139.833	191.449	163.938	8.45743	0	0	0	0	0	0	0
	2992	cytochrome c, 11-12 heme-binding sites	420.231	382.528	267.94	62.7894	20.8897	64.5101	39.9504	19.0119	0	0	0	0	0	0	0	0	0	0	0	0	189.35	138.433	98.7306	14.5154	0	0	0	0	0	0	0	0	0	0	0	0	0	0	0	0	0	0	0	0	0	0	0
	2554	Multiheme c-type cytochrome	303.882	272.81	338.739	107.648	0	0	0	0	0	0	0	0	135.135	171.738	197.815	9.6971	81.529	58.8559	56.6981	13.7617	0	0	0	0	0	0	0	0	0	0	0	0	0	0	3.5446	5.24166	0	0	0	7.28727	0	0	0	0	0	0	0
	2274	hydroxylamine oxidoreductase?	194.348	183.754	126.59	197.682	23.0788	71.3786	4.93214	69.4103	0	0	0	6.49027	87.7592	45.8392	76.1468	27.6627	0	0	0	0	0	0	0	0	0	0	0	0	0	0	0	0	0	0	0	0	7.31975	40.332	12.0623	14.0217	0	0	0	0	0	0	0
	5994	Multiheme c-type cytochrome	194.268	233.099	147.741	11.0399	0	0	0	0	0	0	0	0	194.268	225.535	147.741	6.60039	0	0	0	0	0	0	0	0	0	0	0	0	0	0	0	0	0	0	0	0	0	0	0	0	0	0	0	0	0	0	0
	2686	Multiheme c-type cytochrome	177.873	208.329	205.906	66.3991	0	0	0	0	0	0	0	0	0	0	0	0	0	0	0	0	0	0	0	0	0	0	0	0	0	0	0	0	0	0	0	0	0	0	0	0	0	0	0	0	171.097	208.329	171.606
	3139	Multiheme c-type cytochrome	174.081	38.3989	0	6.26346	0	0	0	0	0	0	0	0	0	0	0	0	0	0	0	0	174.081	38.3989	0	6.26346	0	0	0	0	0	0	0	0	0	0	0	0	0	0	0	0	0	0	0	0	0	0	0
	71	Multiheme c-type cytochrome	145.099	116.806	116.597	44.4104	37.1281	42.1187	54.0994	21.5079	0	0	0	0	0	0	0	0	0	0	0	0	83.0103	70.2824	62.4975	15.2418	0	0	0	0	0	0	0	0	0	0	0	0	0	0	0	0	0	0	0	0	0	0	0
	88	K03385; nitrite reductase (cytochrome; ammonia-forming)	122.004	92.3858	59.4616	101.875	54.9728	57.5983	29.2035	21.4283	0	0	0	0	0	0	0	0	0	0	0	0	19.7359	0	0	11.1294	0	0	0	0	0	0	0	9.13346	0	0	0	4.60657	0	0	0	0	0	0	0	0	0	0	0
	2126	K15876; cytochrome c nitrate reductase, small subunit	101.375	120.647	79.0595	78.7335	79.9768	101.928	60.4252	18.3487	0	0	0	0	0	0	0	0	0	0	0	0	9.27479	0	0	6.14885	0	0	0	0	0	0	0	10.0033	0	0	0	5.94518	0	0	0	0	0	0	0	0	0	0	0
	1253	cytochrome c class III	86.8823	214.617	344.265	100.964	0	18.6418	146.66	21.155	0	0	0	0	0	0	0	0	7.83966	17.2928	13.327	5.18738	0	0	0	0	16.2226	0	13.7888	3.38465	0	0	0	0	9.53531	8.41323	0	5.12623	0	0	0	0	0	0	0	0	0	0	0
	2287	Multiheme c-type cytochrome	84.1259	34.186	33.1186	34.5268	0	0	0	0	0	0	0	0	0	0	0	0	0	0	0	0	0	0	0	0	0	0	0	0	28.2097	20.7418	3.99627	8.73629	16.0121	0	13.6099	5.80712	9.12519	4.02569	15.5124	7.93866	0	0	0	0	0	0	0
	8012	Multiheme c-type cytochrome	76.2821	249.792	44.9052	35.5259	44.9612	188.434	28.662	22.9197	0	0	0	0	0	0	0	0	31.3209	61.358	16.2432	12.6062	0	0	0	0	0	0	0	0	0	0	0	0	0	0	0	0	0	0	0	0	0	0	0	0	0	0	0
	4316	ccoO; K00405; cytochrome c oxidase cbb3-type subunit II	72.263	31.7256	28.049	17.2111	0	0	0	0	0	0	0	0	54.7512	17.5666	8.4613	5.63209	0	0	0	0	0	0	0	0	0	0	0	0	0	0	0	0	0	0	0	0	0	0	0	0	0	0	0	0	0	0	0
	4751	K00405; di-heme cytochrome c peroxidase	65.3533	39.4073	60.0014	17.9906	0	0	0	0	14.3838	16.9215	12.2259	5.71126	0	0	0	0	0	0	0	0	0	0	0	0	0	0	0	0	0	0	0	0	0	0	0	0	0	0	0	0	0	0	0	0	0	0	0
	1674	Multiheme c-type cytochrome	64.3611	109.763	40.8745	115.628	0	18.4572	11.868	45.5987	0	0	0	0	0	0	0	0	0	0	0	0	34.5743	47.787	8.01473	21.0265	0	0	0	0	0	0	0	0	0	0	2.85109	4.9081	0	0	0	7.47077	0	0	0	0	0	0	0
	1467	cytochrome b subunit of formate dehydrogenase-like protein	61.4038	170.007	131.98	132.433	0	0	0	0	0	0	0	0	0	0	9.79175	6.95236	0	0	0	0	40.6698	150.712	62.223	8.1229	0	2.2285	0	16.6026	0	0	0	0	1.78662	0	0	5.44855	10.3178	15.003	6.57744	25.3047	0	0	0	0	0	0	0
	Gmet_0910	Multiheme c-type cytochrome	39.5039	0	39.706	9.45121	0	0	0	0	0	0	0	0	0	0	0	0	0	0	0	0	0	0	0	0	0	0	0	0	0	0	0	0	0	0	0	0	0	0	0	0	0	0	0	0	0	0	0
	2610	Multiheme c-type cytochrome	34.2022	40.6761	20.0346	7.6091	0	0	0	0	0	0	0	0	0	0	0	0	0	0	0	0	34.2022	7.54436	7.26777	5.83351	0	0	0	0	0	0	0	0	0	0	0	0	0	0	0	0	0	0	0	0	0	0	0
	1768	Multiheme c-type cytochrome	33.2184	46.3858	0	22.1654	0	0	0	0	0	0	0	0	0	0	0	0	0	0	0	0	0	11.6997	0	6.11504	0	0	0	0	0	0	0	0	0	0	0	0	0	0	0	0	0	0	0	0	0	0	0
	2192	Multiheme c-type cytochrome	29.5609	0	12.563	77.1082	29.5609	0	12.563	29.7173	0	0	0	0	0	0	0	0	0	0	0	0	0	0	0	0	0	0	0	0	0	0	0	0	0	0	0	0	0	0	0	0	0	0	0	0	0	0	0
	2189	Multiheme c-type cytochrome	28.311	24.9795	24.0308	14.7368	0	0	0	0	0	0	0	0	0	0	0	0	0	0	0	0	0	0	0	0	0	0	0	0	0	0	0	0	0	0	0	0	0	0	0	0	0	0	0	0	0	0	0
	Gmet_1088	K00406; cytochrome c oxidase, cbb3-type, subunit III	25.9524	9.15936	8.82356	9.3926	0	0	0	0	0	0	0	0	0	0	0	0	0	0	0	0	0	0	0	0	25.9524	9.15936	8.82356	9.3926	0	0	0	0	0	0	0	0	0	0	0	0	0	0	0	0	0	0	0
	3550	Multiheme c-type cytochrome	25.0928	35.755	30.5432	63.1149	0	0	6.19164	40.3356	0	0	0	0	0	0	0	0	0	0	0	0	0	0	0	0	0	0	0	0	0	0	0	0	0	0	0	0	0	0	0	0	0	0	0	0	0	0	0
	23	OmcH; OM Multiheme c-type cytochrome	21.7217	19.0367	16.1523	26.1921	0	0	0	0	0	0	0	0	0	0	0	0	0	0	0	0	18.1258	0	3.92647	9.17431	0	0	0	0	0	0	0	0	0	0	0	0	0	0	0	0	0	0	0	0	0	0	0
	1679	Multiheme c-type cytochrome	19.7647	25.7741	34.3394	19.7148	0	0	0	0	0	0	0	0	0	0	0	0	0	0	0	0	10.3178	9.10368	26.3098	8.56832	0	0	0	0	0	0	0	0	0	0	0	0	0	0	0	0	0	0	0	0	0	0	0
	3877	Multiheme c-type cytochrome	17.6801	15.5995	19.4666	11.0407	0	0	0	0	0	0	0	0	0	0	0	0	0	0	0	0	0	0	0	0	0	0	0	0	0	0	0	0	0	0	0	0	0	0	4.43893	6.32412	0	0	0	0	0	0	0
	2451	Multiheme c-type cytochrome	17.1877	37.687	29.0733	41.6104	0	11.1481	7.15956	20.2649	0	0	0	0	0	0	0	0	0	0	0	0	17.1877	26.539	21.9137	17.6642	0	0	0	0	0	0	0	0	0	0	0	0	0	0	0	0	0	0	0	0	0	0	0
	4623	OmcK; decaheme c-type cytochrome, dmsE family	16.5717	38.7818	13.7563	32.9323	0	0	0	0	0	0	0	0	0	0	0	0	0	0	0	0	0	0	0	8.84411	0	0	0	0	0	0	0	0	0	0	0	0	5.40537	19.0771	4.59443	8.83344	0	0	0	0	0	0	0
	45	OmcR; cytochrome bd-type quinol oxidase subunit 1-like protein	16.543	9.87451	5.641	20.3905	0	0	0	0	0	0	0	0	0	0	0	0	0	0	0	0	0	0	0	0	0	0	0	0	0	0	0	0	0	0	0	0	3.33455	0	2.83429	6.40968	0	0	0	0	0	0	0
	3257	Multiheme c-type cytochrome	15.1996	4.47031	8.61285	6.53644	0	0	0	0	0	0	0	0	0	0	0	0	0	0	0	0	0	0	0	0	0	0	0	0	0	0	0	0	0	0	0	0	0	0	0	0	0	0	0	0	0	0	0
	2898	Multiheme c-type cytochrome	15.087	15.2624	0	3.21819	0	0	0	0	0	0	0	0	0	0	0	0	0	0	0	0	0	0	0	0	0	0	0	0	0	0	0	0	0	0	0	0	0	0	0	0	0	0	0	0	0	0	0
	267	Multiheme c-type cytochrome	13.6878	16.1027	4.38496	14.3424	0	0	0	0	0	0	0	0	0	0	0	0	13.6878	16.1027	0	6.91871	0	0	0	0	0	0	0	0	0	0	0	0	0	0	0	0	0	0	0	0	0	0	0	0	0	0	0
	6516	Multiheme c-type cytochrome	13.3132	10.4578	9.301	5.84531	0	0	0	0	0	0	0	0	0	0	0	0	0	0	0	0	0	0	0	0	0	0	0	0	0	0	0	0	0	0	0	0	0	0	0	0	0	0	0	0	0	0	0
	2179	Multiheme c-type cytochrome	12.918	0	7.53343	30.3405	0	0	0	19.6038	0	0	0	0	0	0	0	0	0	0	0	0	8.48643	0	0	4.57822	0	0	0	0	0	0	0	0	0	0	0	0	0	0	0	0	0	0	0	0	0	0	0
	Gmet_2156	cytochrome c5530 family protein	12.8747	5.26359	14.8398	38.5198	0	0	0	0	0	0	0	0	0	0	0	0	0	0	0	0	0	0	0	0	0	0	0	0	0	0	0	0	0	0	0	0	3.46385	0	0	8.98466	0	0	0	0	0	0	0
	2180	Multiheme c-type cytochrome	12.821	6.01428	16.0012	11.5332	0	0	0	0	0	0	0	0	0	0	0	0	0	0	0	0	0	0	0	0	0	0	0	0	0	0	0	0	0	0	0	0	0	0	0	0	0	0	0	0	0	0	0
	2584	Multiheme c-type cytochrome	12.5809	0	0	27.4529	0	0	0	0	0	0	0	0	0	0	0	0	0	0	0	0	0	0	0	0	0	0	0	0	0	0	0	0	0	0	0	0	6.45356	0	0	6.46442	0	0	0	0	0	0	0
	7063	Multiheme c-type cytochrome	12.2426	13.5525	0	27.8968	7.68003	13.5525	0	18.1703	0	0	0	0	0	0	0	0	0	0	0	0	0	0	0	0	0	0	0	0	0	0	0	0	0	0	0	0	4.5626	0	0	9.72654	0	0	0	0	0	0	0
	2461	Multiheme c-type cytochrome	11.4935	10.0845	0	20.5387	0	0	0	0	0	0	0	0	0	0	0	0	0	0	0	0	0	0	0	0	0	0	0	0	0	0	0	0	0	0	0	0	8.88631	10.0845	0	13.4974	0	0	0	0	0	0	0
	2246	Multiheme c-type cytochrome	9.89671	16.0491	14.0976	8.26735	0	0	0	0	0	0	0	0	0	0	0	0	0	0	0	0	0	0	0	0	0	0	0	0	0	0	0	0	0	0	0	0	0	0	0	0	0	0	0	0	0	0	0
	2452	Multiheme c-type cytochrome	9.73407	21.0526	11.1316	73.3384	0	0	0	0	0	0	0	0	0	0	0	0	0	0	0	0	5.23854	18.4883	11.1316	19.577	0	0	0	0	0	0	0	0	0	0	0	0	4.49553	2.56431	0	25.1392	0	0	0	0	0	0	0
	256	Multiheme c-type cytochrome	9.02534	27.0114	17.7486	111.7	0	4.97527	0	62.7342	2.48141	0	6.08942	11.9579	0	0	0	0	0	0	0	0	0	0	0	0	0	0	0	0	0	0	0	0	0	0	0	0	0	0	0	0	0	0	0	0	0	0	0
	3236	Multiheme c-type cytochrome	8.52907	0	0	22.2845	0	0	0	0	0	0	0	0	0	0	0	0	0	0	0	0	0	0	0	0	0	0	0	0	0	0	0	0	0	0	0	0	0	0	0	0	0	0	0	0	0	0	0
	31	Multiheme c-type cytochrome	7.32641	12.2538	0	44.4588	0	0	0	19.4447	0	0	0	0	0	0	0	0	0	0	0	0	0	0	0	0	0	0	0	0	0	0	0	0	0	0	0	0	0	0	0	0	0	0	0	0	0	0	0
	1950	Multiheme c-type cytochrome	7.08679	3.12642	6.0236	7.07178	0	0	0	0	0	0	0	0	7.08679	3.12642	6.0236	7.07178	0	0	0	0	0	0	0	0	0	0	0	0	0	0	0	0	0	0	0	0	0	0	0	0	0	0	0	0	0	0	0
	Gura_0672	Multiheme c-type cytochrome	6.24002	5.50572	0	3.59525	0	0	0	0	0	0	0	0	0	0	0	0	0	0	0	0	0	0	0	0	0	0	0	0	0	0	0	0	0	0	0	0	0	0	0	0	0	0	0	0	0	0	0
	2624	Multiheme c-type cytochrome	5.73407	5.05931	4.87382	7.01648	0	0	0	0	0	0	0	0	0	0	0	0	0	0	0	0	0	0	0	0	0	0	0	0	0	0	0	0	0	0	0	0	0	0	0	0	0	0	0	0	0	0	0
	5750	Multiheme c-type cytochrome	5.47512	4.83082	0	17.6528	5.47512	4.83082	0	17.6528	0	0	0	0	0	0	0	0	0	0	0	0	0	0	0	0	0	0	0	0	0	0	0	0	0	0	0	0	0	0	0	0	0	0	0	0	0	0	0
	mtrA	MtrA; Multiheme c-type cytochrome	5.45751	0	4.63875	12.8711	0	0	0	0	0	0	0	0	0	0	0	0	0	0	0	0	0	0	0	0	0	0	0	0	0	0	0	0	0	0	0	0	5.45751	0	4.63875	7.33549	0	0	0	0	0	0	0
	3237	Multiheme c-type cytochrome	3.61895	6.38616	0	23.7147	0	0	0	0	0	0	0	0	0	0	0	0	0	0	0	0	0	0	0	0	0	0	0	0	0	0	0	0	0	0	0	0	0	0	0	0	0	0	0	0	0	0	0
	1292	OmcQ; OM Multiheme c-type cytochrome	3.28931	2.90224	0	10.7898	0	0	0	0	0	0	0	0	0	0	0	0	0	0	0	0	0	0	0	0	0	0	0	0	0	0	0	0	0	0	0	0	3.28931	2.90224	0	8.99493	0	0	0	0	0	0	0
	1695	Multiheme c-type cytochrome	3.07479	5.42592	0	4.11367	0	0	0	0	0	0	0	0	0	0	0	0	0	0	0	0	0	0	0	0	0	0	0	0	0	0	0	0	0	0	0	0	0	0	0	0	0	0	0	0	0	0	0
	266	Multiheme c-type cytochrome	2.79159	15.9161	23.0642	76.2638	0	10.9899	5.29349	35.4986	2.79159	4.92617	14.593	11.6087	0	0	0	0	0	0	0	0	0	0	0	7.55566	0	0	0	0	0	0	0	0	0	0	3.17765	4.12652	0	0	0	0	0	0	0	0	0	0	0
	2320	Multiheme c-type cytochrome	1.69052	1.49159	0	23.5642	1.69052	1.49159	0	21.4386	0	0	0	0	0	0	0	0	0	0	0	0	0	0	0	0	0	0	0	0	0	0	0	0	0	0	0	0	0	0	0	0	0	0	0	0	0	0	0
	2014	Multiheme c-type cytochrome	0	24.3505	11.7289	5.52683	0	0	0	0	0	0	0	0	0	0	0	0	0	0	0	0	0	24.3505	11.7289	5.52683	0	0	0	0	0	0	0	0	0	0	0	0	0	0	0	0	0	0	0	0	0	0	0
	2245	Multiheme c-type cytochrome	0	24.2374	28.0639	10.8723	0	0	0	0	0	0	0	0	0	0	0	0	0	0	0	0	0	0	0	0	0	0	0	0	0	0	0	0	0	0	0	0	0	0	0	0	0	0	0	0	0	0	0
	3587	Multiheme c-type cytochrome	0	21.2419	61.3894	3.59264	0	0	0	0	0	0	0	0	0	0	0	0	0	0	0	0	0	0	0	0	0	0	0	0	0	0	0	0	0	0	0	0	0	0	0	0	0	0	0	0	0	0	0
	148	OmcG; OM Multiheme c-type cytochrome	0	10.1875	14.1436	34.3305	0	0	0	20.9524	0	0	0	0	0	0	0	0	0	0	0	0	0	0	0	0	0	0	0	0	0	0	0	0	0	0	0	0	0	0	0	0	0	0	0	0	0	0	0
	3244	Multiheme c-type cytochrome	0	6.45498	0	11.2816	0	0	0	0	0	0	0	0	0	0	0	0	0	0	0	0	0	0	0	0	0	0	0	0	0	0	0	0	0	0	0	0	0	0	0	0	0	0	0	0	0	0	0
	3422	OmcP; OM Multiheme c-type cytochrome	0	5.73776	0	3.71608	0	0	0	0	0	0	0	0	0	0	0	0	0	0	0	0	0	5.73776	0	3.71608	0	0	0	0	0	0	0	0	0	0	0	0	0	0	0	0	0	0	0	0	0	0	0
	6017	Multiheme c-type cytochrome	0	5.71586	0	20.0669	0	5.71586	0	20.0669	0	0	0	0	0	0	0	0	0	0	0	0	0	0	0	0	0	0	0	0	0	0	0	0	0	0	0	0	0	0	0	0	0	0	0	0	0	0	0
	47	OmcN; OM Multiheme c-type cytochrome	0	3.60202	24.3577	58.3836	0	2.38845	0	19.6452	0	0	0	0	0	0	0	0	0	0	0	0	0	1.21358	0	10.8571	0	0	0	0	0	0	0	0	0	0	0	0	0	0	0	0	0	0	0	0	0	0	0
	3233	Multiheme c-type cytochrome	0	0	4.91534	27.1505	0	0	4.91534	18.6602	0	0	0	0	0	0	0	0	0	0	0	0	0	0	0	0	0	0	0	0	0	0	0	0	0	0	0	0	0	0	0	0	0	0	0	0	0	0	0
	5312	Multiheme c-type cytochrome	0	0	0	21.5451	0	0	0	0	0	0	0	0	0	0	0	0	0	0	0	0	0	0	0	0	0	0	0	0	0	0	0	0	0	0	0	0	0	0	0	0	0	0	0	0	0	0	0
	5965	Multiheme c-type cytochrome	0	0	0	19.6618	0	0	0	0	0	0	0	0	0	0	0	0	0	0	0	0	0	0	0	0	0	0	0	0	0	0	0	0	0	0	0	0	0	0	0	0	0	0	0	0	0	0	0
	4876	Multiheme c-type cytochrome	0	0	0	11.5237	0	0	0	0	0	0	0	0	0	0	0	0	0	0	0	0	0	0	0	6.24983	0	0	0	0	0	0	0	0	0	0	0	0	0	0	0	0	0	0	0	0	0	0	0
	7513	Multiheme c-type cytochrome	0	0	7.14184	9.72293	0	0	0	0	0	0	0	0	0	0	0	0	0	0	0	0	0	0	0	0	0	0	0	0	0	0	0	0	0	0	0	0	0	0	0	0	0	0	0	0	0	0	0
	3413	Multiheme c-type cytochrome	0	0	18.4955	6.27308	0	0	0	0	0	0	0	0	0	0	0	0	0	0	0	0	0	0	18.4955	6.27308	0	0	0	0	0	0	0	0	0	0	0	0	0	0	0	0	0	0	0	0	0	0	0
	271	Multiheme c-type cytochrome	0	0	7.14184	5.89661	0	0	0	0	0	0	0	0	0	0	0	0	0	0	0	0	0	0	0	0	0	0	0	0	0	0	0	0	0	0	0	0	0	0	0	0	0	0	0	0	0	0	0
	3803	Multiheme c-type cytochrome	0	0	5.5274	4.9802	0	0	0	0	0	0	0	0	0	0	0	0	0	0	0	0	0	0	5.5274	4.9802	0	0	0	0	0	0	0	0	0	0	0	0	0	0	0	0	0	0	0	0	0	0	0
	3242	Multiheme c-type cytochrome	0	0	0	4.86859	0	0	0	0	0	0	0	0	0	0	0	0	0	0	0	0	0	0	0	0	0	0	0	0	0	0	0	0	0	0	0	0	0	0	0	0	0	0	0	0	0	0	0
	2277	Multiheme c-type cytochrome	0	0	15.7667	4.3262	0	0	0	0	0	0	0	0	0	0	0	0	0	0	0	0	0	0	0	0	0	0	0	0	0	0	0	0	0	0	0	0	0	0	0	0	0	0	0	0	0	0	0
	6764	Multiheme c-type cytochrome	0	0	0	2.7994	0	0	0	0	0	0	0	0	0	0	0	0	0	0	0	0	0	0	0	0	0	0	0	0	0	0	0	0	0	0	0	0	0	0	0	0	0	0	0	0	0	0	0
	5753	Multiheme c-type cytochrome	0	0	0	2.52198	0	0	0	0	0	0	0	0	0	0	0	0	0	0	0	0	0	0	0	0	0	0	0	0	0	0	0	0	0	0	0	0	0	0	0	0	0	0	0	0	0	0	0
	2448	Multiheme c-type cytochrome	0	0	0	2.43636	0	0	0	0	0	0	0	0	0	0	0	0	0	0	0	0	0	0	0	0	0	0	0	0	0	0	0	0	0	0	0	0	0	0	0	0	0	0	0	0	0	0	0
	5408	Multiheme c-type cytochrome	0	0	0	2.2558	0	0	0	0	0	0	0	0	0	0	0	0	0	0	0	0	0	0	0	0	0	0	0	0	0	0	0	0	0	0	0	0	0	0	0	0	0	0	0	0	0	0	0
	GSU2811	Multiheme c-type cytochrome	0	0	0	2.146	0	0	0	0	0	0	0	0	0	0	0	0	0	0	0	0	0	0	0	0	0	0	0	0	0	0	0	0	0	0	0	0	0	0	0	0	0	0	0	0	0	0	0
	1819	Multiheme c-type cytochrome	0	0	0	2.05677	0	0	0	0	0	0	0	0	0	0	0	0	0	0	0	0	0	0	0	0	0	0	0	0	0	0	0	0	0	0	0	0	0	0	0	0	0	0	0	0	0	0	0
	3597	Multiheme c-type cytochrome	0	0	0	1.88315	0	0	0	0	0	0	0	0	0	0	0	0	0	0	0	0	0	0	0	0	0	0	0	0	0	0	0	0	0	0	0	0	0	0	0	0	0	0	0	0	0	0	0
	1899	Multiheme c-type cytochrome	0	0	0	1.62794	0	0	0	0	0	0	0	0	0	0	0	0	0	0	0	0	0	0	0	0	0	0	0	0	0	0	0	0	0	0	0	0	0	0	0	0	0	0	0	0	0	0	0
	6133	Multiheme c-type cytochrome	0	0	0	1.53721	0	0	0	0	0	0	0	0	0	0	0	0	0	0	0	0	0	0	0	0	0	0	0	0	0	0	0	0	0	0	0	0	0	0	0	0	0	0	0	0	0	0	0
	Gmet_1019	Multiheme c-type cytochrome	0	0	0	1.33641	0	0	0	0	0	0	0	0	0	0	0	0	0	0	0	0	0	0	0	0	0	0	0	0	0	0	0	0	0	0	0	0	0	0	0	0	0	0	0	0	0	0	0
	3938	Multiheme c-type cytochrome	0	0	0	1.3131	0	0	0	0	0	0	0	0	0	0	0	0	0	0	0	0	0	0	0	0	0	0	0	0	0	0	0	0	0	0	0	0	0	0	0	0	0	0	0	0	0	0	0
	2732	Multiheme c-type cytochrome	0	0	0	1.07302	0	0	0	0	0	0	0	0	0	0	0	0	0	0	0	0	0	0	0	0	0	0	0	0	0	0	0	0	0	0	0	0	0	0	0	0	0	0	0	0	0	0	0
	Not assigned	Multiheme c-type cytochrome	2314.83	2018.38	1755.3	587.661	35.0871	52.5029	122.352	64.5504	116.651	232.617	254.388	11.3218	380.087	458.229	401.046	16.113	492.959	371.672	229.205	9.4651	89.9544	74.5691	34.8441	15.6389	89.0619	79.543	23.1959	79.8217	0	0	0	0	0	0	0	5.91856	4.11963	0	0	6.32864	0	0	0	0	0	0	0
		SUM	14960.3	11877.7	11073	3899	2016.95	1664.29	997.161	936.005	136.308	254.465	287.297	47.09	1235.2	1299.55	1217.63	125.125	711.355	559.087	393.611	61.7664	4232.38	2877.15	2792.58	332.304	131.237	104.992	66.1273	129.158	41.2338	20.7418	7.11889	46.09	27.3341	8.41323	23.1833	57.7008	270.697	329.7	254.412	203.996	0	0	0	0	579.44	493.429	482.47
		SUM (Key EET pathway)	5830.53	4844.95	3973.42	478.33	545.453	847.994	382.601	162.572	0	0	0	0	141.48	124.17	32.8225	19.8349	42.7887	12.5845	60.6156	8.59906	2811.08	2008.23	1924.7	75.0008	0	14.0616	20.319	19.956	0	0	0	0	0	0	0	5.18477	0	0	0	0	0	0	0	0	0	0	0
		Counts of ORFs (all multi-heme c-type cytochromes)	714				46				8				18				10				54				17				5				11				26				0				2
		Counts of ORFs (key c-type cytochromes for EET reaction)	74				8				0				3				1				12				2				0				1				0				0				0
M00144 NADH:quinone oxidoreductase, prokaryotes [PATH:map00190]
	K00330	nuoA; NADH-quinone oxidoreductase subunit A [EC:1.6.5.3]	1177.61	1153.87	1192.06	262.051	0	15.7637	0	19.2886	32.6401	19.1994	0	8.75373	12.1235	0	0	0.289208	0	0	0	0	245.495	399.176	281.403	17.4934	0	0	0	14.5328	0	0	0	0	12.9564	0	11.0126	4.83471	12.8582	0	21.4595	19.4515	0	0	0	0	153.139	202.677	227.787
	K00331	nuoB; NADH-quinone oxidoreductase subunit B [EC:1.6.5.3]	1524.44	1158.93	1627.95	382.809	9.48204	33.6059	0	34.3628	30.3087	17.828	0	3.80131	0	0	0	2.47341	0	0	0	0	427.874	268.878	579.678	12.2725	0	0	0	9.00372	0	0	0	0	8.79423	0	0	11.8849	19.5193	0	0	16.603	0	0	0	0	249.058	260.444	243.055
	K00332	nuoC; NADH-quinone oxidoreductase subunit C [EC:1.6.5.3]	1337.56	1072.05	1314.84	247.411	0	0	7.71472	23.4361	9.37727	0	7.97045	4.97357	0	0	0	0	0	0	0	0	429.914	342.968	410.383	14.8369	0	0	0	9.53998	0	0	0	0	0	0	0	4.14431	9.75452	0	9.18886	12.9835	0	0	0	0	352.267	254.302	281.272
	K00333	nuoD; NADH-quinone oxidoreductase subunit D [EC:1.6.5.3]	1355.69	1025.71	1463.41	340.501	9.27818	20.0745	7.7354	42.5449	18.2015	16.0596	15.4708	4.5521	0	0	0	0	0	0	0	0	431.718	312.478	476.778	13.438	0	0	0	9.19768	0	0	0	0	3.90181	6.88531	6.63288	4.20738	4.32981	15.5303	19.3612	16.1084	0	0	0	0	266.329	274.817	253.231
	K13378	nuoCD; NADH-quinone oxidoreductase subunit C/D [EC:1.6.5.3]	77.0763	119.471	74.4169	52.0902	0	0	0	0	0	0	0	0	0	0	0	0	0	0	0	0	0	0	0	0	0	0	0	0	0	0	0	0	0	0	0	0	0	0	0	0	0	0	0	0	0	0	0
	K13380	nuoBCD; NADH-quinone oxidoreductase subunit B/C/D [EC:1.6.5.3]	50.6547	43.3461	36.9466	27.4041	0	0	0	0	0	0	0	0	48.8037	22.3278	33.8001	7.11678	0	0	0	0	1.85091	0	3.14646	3.80807	0	0	0	0	0	0	0	0	0	0	0	0	0	0	0	0	0	0	0	0	0	0	0
H2ase	K00334	nuoE; NADH-quinone oxidoreductase subunit E [EC:1.6.5.3]	1253.81	982.993	1082.83	480.701	0	0	0	0	0	0	0	4.45384	138.573	146.581	194.657	20.0546	32.6401	47.9986	0	5.93433	210.843	139.524	188.172	7.90647	0	4.92617	0	7.05885	0	0	0	16.2066	10.2246	27.0643	26.072	12.3985	0	8.46076	0	30.5062	0	0	0	0	0	0	0
H2ase	K00335	nuoF; NADH-quinone oxidoreductase subunit F [EC:1.6.5.3]	1640.47	1573.08	1738.56	737.197	0	0	0	0	0	0	0	5.03516	167.696	166.806	170.629	19.8544	105.416	57.1144	69.9996	8.30141	342.75	293.927	341.208	19.8484	5.08169	0	0	7.96225	5.64821	12.271	2.40042	25.94	58.6435	78.752	58.0543	15.2633	0	7.20669	12.1959	29.1532	0	0	0	0	0	0	0
H2ase	K00336	nuoG; NADH-quinone oxidoreductase subunit G [EC:1.6.5.3]	991.814	862.468	934.875	503.406	0	0	0	0	0	0	0	0	30.2429	24.8283	74.2202	13.405	0	0	0	0	197.596	178.469	204.099	12.1373	0	4.1267	0	18.5159	11.525	2.6181	2.42462	17.1313	14.6066	20.6204	22.2626	9.99988	6.55323	7.50736	1.66204	14.6307	0	0	0	0	0	0	0
	K00337	nuoH; NADH-quinone oxidoreductase subunit H [EC:1.6.5.3]	1475.64	1190.27	1192.74	406.702	0	23.5174	4.39833	35.8928	20.2661	8.94063	17.2257	4.44669	39.9361	26.4274	25.4586	6.80659	0	0	0	0	241.66	312.844	216.55	22.1757	0	0	2.46186	9.4463	0	0	0	0	0	0	3.96333	4.26212	4.7543	4.19483	4.34534	16.6373	0	0	0	0	300.1	186.652	288.53
	K00338	nuoI; NADH-quinone oxidoreductase subunit I [EC:1.6.5.3]	1679.08	1988.66	1449.66	334.757	0	0	7.10666	17.9752	23.0923	10.1875	19.6279	5.77383	37.7175	41.5988	40.0737	5.67806	0	0	0	0	636.446	859.967	528.311	16.7445	0	0	0	12.4287	0	0	0	0	0	0	0	4.84664	0	7.88187	0	16.2696	0	0	0	0	260.32	192.937	185.863
	K00339	nuoJ; NADH-quinone oxidoreductase subunit J [EC:1.6.5.3]	1582.01	1233.11	1332.7	259.449	0	13.6763	0	19.593	37.5091	16.5476	7.97045	5.82465	9.64367	0	16.3938	5.44876	0	0	0	0	999.114	762.223	792.278	20.4335	0	0	13.4827	8.87243	0	0	0	0	0	0	0	4.89303	7.04268	15.0752	0	6.41588	0	0	0	0	335.921	124.796	345.635
	K00340	nuoK; NADH-quinone oxidoreductase subunit K [EC:1.6.5.3]	1470.04	1290	1152.7	274.415	0	0	0	20.0542	15.4299	27.2283	0	5.5373	0	14.2624	0	6.12094	0	0	0	0	893.428	788.293	802.521	31.7682	0	10.0507	0	9.18702	0	0	0	0	0	0	0	5.65594	0	0	10.6077	11.736	0	0	0	0	228.206	188.767	206.093
	K00341	nuoL; NADH-quinone oxidoreductase subunit L [EC:1.6.5.3]	1482.25	1452.61	1418.34	388.537	0	0	0	18.7545	0	0	0	0	13.036	13.8024	15.5124	6.93043	0	0	0	0	776.637	753.316	655.751	14.184	37.2296	7.34096	14.0244	25.3099	0	0	0	0	0	2.3254	4.48028	4.24803	2.44566	2.3182	8.46945	16.1695	0	0	0	0	315.891	294.202	372.916
	K00342	nuoM; NADH-quinone oxidoreductase subunit M [EC:1.6.5.3]	1749.84	1630.73	1496.94	397.076	3.36096	8.89637	5.71347	20.7037	13.1573	11.609	5.59167	4.7358	30.9222	24.2519	14.6017	7.05207	0	0	0	0	825.707	783.47	676.765	12.722	20.8906	5.60341	8.32425	16.3177	0	0	0	0	3.36096	2.96546	0	5.4503	22.5813	17.4268	5.81714	23.6899	0	0	0	0	344.921	271.187	351.229
	K15863	nuoLM; NADH-quinone oxidoreductase subunit L/M [EC:1.6.5.3]	0	0	0	0	0	0	0	0	0	0	0	0	0	0	0	0	0	0	0	0	0	0	0	0	0	0	0	0	0	0	0	0	0	0	0	0	0	0	0	0	0	0	0	0	0	0	0
	K00343	nuoN; NADH-quinone oxidoreductase subunit N [EC:1.6.5.3]	1615.11	1574.7	1427.82	336.485	0	12.6376	12.1743	25.9282	10.8107	0	9.18886	5.35382	43.0601	15.8304	18.3	5.50961	0	0	0	0	690.715	851.371	708.05	13.0182	0	6.08762	0	12.2956	0	0	0	0	0	3.1594	0	5.40759	3.50679	0	5.72481	15.8951	0	0	0	0	328.165	233.507	281.932
	K00359	NADH oxidase [EC:1.6.-.-]	308.265	348.113	713.247	281.61	10.8107	85.8471	20.6749	18.2724	15.2451	12.275	16.1443	11.1109	70.8512	59.6412	332.484	20.7513	0	0	0	0	0	0	0	0	0	0	0	0	0	0	0	0	0	0	0	0	0	0	0	0	0	0	0	0	22.1867	9.78794	15.7152
		SUM	16885.3	15281.6	15893.8	3991.3	32.9319	214.019	65.5178	296.806	226.038	139.875	99.1902	64.8637	306.094	218.142	496.624	74.1771	0	0	0	0	6600.56	6434.99	6131.62	192.895	58.1202	29.0827	38.2932	136.132	0	0	0	0	29.0134	15.3356	26.0891	59.8349	86.7927	62.4272	84.9741	171.96	0	0	0	0	3156.5	2494.08	3053.26
M00009/M00011 Citrate cycle (TCA cycle, Krebs cycle) [PATH:map00020]
1	K01647	CS, gltA; citrate synthase [EC:2.3.3.1]	10544.1	2788.86	3984.19	296.83	22.7824	40.2028	19.3645	20.822	11.513	20.2314	19.5715	11.2656	113.235	86.1556	74.9174	12.6357	15.2909	0	3.24922	5.34295	7075.99	1757.32	2747.24	31.2328	3.61895	3.19308	0	8.24073	0	0	0	0	0	0	3.28622	5.59659	0	0	9.97225	7.36199	0	0	0	0	40.3049	35.562	41.8712
2	K01681	ACO, acnA; aconitate hydratase 1 / homoaconitase [EC:4.2.1.3 4.2.1.-]	971.161	821.885	643.889	330.154	0	9.17339	4.41854	19.5967	1.85091	9.79862	7.86615	4.79875	39.6394	22.2567	16.8463	7.03589	22.4806	11.5705	3.18466	5.15932	0	0	0	0	0	0	0	0	0	0	0	0	2.21578	0	0	5.0886	0	0	1.6137	7.14679	0	0	0	0	77.8073	65.4582	59.9823
2	K01682	acnB; aconitate hydratase 2 / 2-methylisocitrate dehydratase [EC:4.2.1.3 4.2.1.99]	452.307	698.3	549.817	52.7165	0	0	0	0	0	0	0	0	0	0	0	0	0	0	0	0	355.287	539.076	386.477	19.219	3.91983	3.45856	3.33176	10.5652	0	0	0	0	0	0	0	0	0	0	0	0	0	0	0	0	0	0	0
3	K00031	IDH1, IDH2, icd; isocitrate dehydrogenase [EC:1.1.1.42]	1723.23	1235.37	1464.29	251.116	6.84389	12.0771	3.8781	20.1652	4.08985	7.21713	6.95254	5.89136	32.1	35.4032	61.3894	6.94545	580	378.852	343.943	6.54978	412.198	278.117	350.358	6.01224	4.63739	0	3.94167	17.2214	0	0	0	0	0	0	0	4.73125	0	3.60857	0	7.54018	0	0	0	0	0	0	0
3	K00030	IDH3; isocitrate dehydrogenase (NAD+) [EC:1.1.1.41]	0	41.5988	0	15.9983	0	0	0	0	0	0	0	0	0	0	0	0	0	0	0	0	0	0	0	0	0	0	0	0	0	0	0	0	0	0	0	0	0	0	0	8.15158	0	0	0	0	0	0	0
4	K00164	OGDH, sucA; 2-oxoglutarate dehydrogenase E1 component [EC:1.2.4.2]	53.9537	53.1608	92.8219	123.217	0	0	0	0	0	0	0	0	12.6125	7.94881	21.4407	6.90481	0	0	0	0	6.38077	0	0	13.3245	2.85258	2.5169	2.42462	8.88159	0	0	0	0	0	0	0	4.88987	0	0	0	0	0	0	0	0	0	0	0
4	K00658	DLST, sucB; 2-oxoglutarate dehydrogenase E2 component (dihydrolipoamide succinyltransferase) [EC:2.3.1.61]	62.0466	109.553	137.639	229.458	0	0	0	0	0	0	0	0	13.1573	17.4134	42.6857	13.0981	0	0	0	0	0	0	14.4265	14.1422	0	7.34096	0	16.7646	0	0	0	0	0	3.38049	6.5131	9.82539	0	5.48555	0	9.10916	0	0	0	0	0	0	0
4	K00174	korA; 2-oxoglutarate ferredoxin oxidoreductase subunit alpha [EC:1.2.7.3]	4321.25	4172.55	4442.45	627.803	14.0875	23.5228	5.66509	36.395	34.9559	97.8595	65.8231	17.1171	128.614	109.819	113.566	14.3478	2722.05	2123.44	2467.41	27.0444	427.169	920.879	786.576	12.6877	0	0	0	0	8.14697	7.18827	4.05239	16.4069	2.75087	2.42716	2.33817	13.1552	4.47833	0	0	14.5782	0	0	0	0	205.126	108.592	100.248
4	K00175	korB; 2-oxoglutarate ferredoxin oxidoreductase subunit beta [EC:1.2.7.3]	2164.35	2311.6	2388.37	597.398	17.9713	15.8379	10.1595	41.9551	38.7156	28.3425	26.256	15.4094	94.9267	128.376	150.605	12.785	1172.59	981.222	1016.1	22.0867	12.2992	5.42592	38.1238	14.9561	0	0	0	0	11.0408	8.09489	7.79812	15.2102	0	0	0	9.58309	0	5.89589	5.67973	12.5707	0	0	0	0	168.779	129.042	141.504
4	K00177	korG; 2-oxoglutarate ferredoxin oxidoreductase subunit gamma [EC:1.2.7.3]	1869.51	2156.7	2037.45	269.996	8.04401	21.2923	0	15.3366	0	0	0	0	64.1197	178.043	122.625	14.2064	956.234	893.584	671.889	17.4188	0	14.901	0	5.09128	0	0	0	0	0	0	0	9.33836	0	0	0	5.91702	7.44424	6.56822	6.32742	13.4416	0	0	0	0	0	0	0
4	K00176	korD; 2-oxoglutarate ferredoxin oxidoreductase subunit delta [EC:1.2.7.3]	2231.74	2988.84	2721.79	281.007	11.4681	20.2372	9.74765	21.4076	16.1646	28.5249	54.9582	6.89119	111.818	117.859	113.538	13.5806	1014.39	1193.65	884.506	13.4854	416.25	718.257	714.465	10.3512	0	0	0	0	0	18.4883	17.8105	6.04475	0	0	0	0	0	0	0	11.0412	0	0	0	0	94.2937	133.116	16.0295
-	K00382	DLD, lpd, pdhD; dihydrolipoamide dehydrogenase [EC:1.8.1.4]	437.454	209.45	283.584	523.609	0	0	0	0	0	0	0	5.9824	86.0235	48.3105	74.592	32.6354	3.3878	8.9674	5.75909	6.05771	56.4514	25.3823	9.1694	21.2659	9.44786	2.10923	0	22.4066	3.65008	3.38813	0	18.0092	0	0	0	4.55794	0	0	3.0181	17.2412	0	0	0	0	50.1167	20.6356	28.3987
5	K01902	sucD; succinyl-CoA synthetase alpha subunit [EC:6.2.1.5]	1521.64	1206.08	1157.12	206.947	4.7543	4.19483	0	16.5175	22.7824	25.1268	33.8878	5.58068	0	0	0	0	914.207	718.631	642.051	5.9303	0	15.4387	19.8303	9.58284	0	0	0	12.9848	0	0	0	0	0	0	0	4.74177	0	0	0	7.15276	0	0	0	0	0	0	0
5	K01903	sucC; succinyl-CoA synthetase beta subunit [EC:6.2.1.5]	560.113	478.473	520.869	228.626	8.68177	19.1503	0	18.6595	13.1233	19.2984	11.1545	5.87571	0	0	0	0	0	0	0	0	12.7936	7.5254	10.8743	7.49585	9.32575	4.11416	3.96333	11.1778	0	0	0	7.95217	0	3.54871	0	5.98385	4.2221	3.72526	0	7.63421	0	0	0	0	0	0	0
5	K01899	LSC1; succinyl-CoA synthetase alpha subunit [EC:6.2.1.4 6.2.1.5]	0	0	0	0	0	0	0	0	0	0	0	0	0	0	0	0	0	0	0	0	0	0	0	0	0	0	0	0	0	0	0	0	0	0	0	0	0	0	0	0	0	0	0	0	0	0	0
5	K01900	LSC2; succinyl-CoA synthetase beta subunit [EC:6.2.1.4 6.2.1.5]	0	0	0	0	0	0	0	0	0	0	0	0	0	0	0	0	0	0	0	0	0	0	0	0	0	0	0	0	0	0	0	0	0	0	0	0	0	0	0	0	0	0	0	0	0	0	0
6	K00239	sdhA; succinate dehydrogenase flavoprotein subunit [EC:1.3.99.1]	2680.99	2049.17	2475.07	296.739	13.26	4.67986	4.50829	18.744	80.4976	60.7852	61.2452	10.9183	48.6328	137.312	119.877	7.02054	1258.33	1030.45	1035.63	5.35724	499.358	339.821	437.988	7.17053	2.42123	0	0	10.4286	0	0	0	10.5458	0	0	2.43691	3.96798	0	4.69453	0	7.92468	0	0	0	0	0	0	0
6	K00240	sdhB; succinate dehydrogenase iron-sulfur subunit [EC:1.3.99.1]	2395.91	1866.29	1921.36	197.687	6.65602	23.4911	5.65746	16.6382	65.0409	52.408	61.8016	11.3184	88.6642	150.873	161.491	8.16231	1144.38	896.264	857.941	5.53708	554.355	410.62	383.932	7.54897	0	0	6.0362	7.5534	0	0	0	12.2274	0	0	0	4.78801	0	0	5.59167	7.69492	0	0	0	0	0	0	0
6	K00241	sdhC; succinate dehydrogenase cytochrome b556 subunit	2090.98	2085.56	1961.55	124.986	0	6.26592	18.1086	18.9396	0	0	0	0	39.6562	167.95	87.6377	8.16972	1349.93	1448.8	1207.8	4.98657	0	19.6186	18.8994	0.613073	0	0	0	0	7.89435	0	0	9.98458	0	6.42728	6.19164	4.53997	0	5.23621	5.04424	9.04118	0	0	0	0	0	0	0
6	K00242	sdhD; succinate dehydrogenase membrane anchor subunit	0	0	0	11.0143	0	0	0	0	0	0	0	0	0	0	0	0	0	0	0	0	0	0	0	0	0	0	0	4.39881	0	0	0	0	0	0	0	0	0	0	0	0	0	0	0	0	0	0	0
6	K00244	frdA; fumarate reductase flavoprotein subunit [EC:1.3.99.1]	85.0577	109.053	59.338	58.4401	0	0	0	0	0	0	0	0	0	0	0	0	2.82881	2.49593	0	5.57806	0	0	0	0	0	0	0	0	0	0	0	0	0	0	0	0	0	0	0	0	0	0	0	0	0	0	0
6	K00245	frdB; fumarate reductase iron-sulfur subunit [EC:1.3.99.1]	79.6728	25.8199	39.5942	18.833	0	0	0	0	0	0	0	0	0	0	0	0	11.3912	0	0	11.5256	0	0	0	0	0	0	0	0	0	0	0	0	0	0	0	0	0	0	0	0	0	0	0	0	0	0	0
6	K00246	frdC; fumarate reductase subunit C	24.3534	16.0804	52.1595	25.945	0	0	0	0	0	0	0	0	0	0	0	0	0	9.91758	9.55398	14.4427	0	0	0	0	0	0	0	0	0	0	0	0	0	0	0	0	0	0	0	0	0	0	0	0	0	0	0
6	K00247	frdD; fumarate reductase subunit D	0	0	0	0	0	0	0	0	0	0	0	0	0	0	0	0	0	0	0	0	0	0	0	0	0	0	0	0	0	0	0	0	0	0	0	0	0	0	0	0	0	0	0	0	0	0	0
7	K01676	fumA, fumB; fumarate hydratase, class I [EC:4.2.1.2]	872.384	564.469	626.356	211.783	8.70403	7.67977	14.7964	21.1516	6.27462	8.30437	10.6666	4.65071	0	0	0	0	155.162	81.0244	94.203	6.30798	193.086	68.6952	100.589	7.13921	0	0	0	10.484	0	0	0	9.05907	0	0	0	0	0	0	0	0	0	0	0	0	0	0	0
7	K01679	fumC; fumarate hydratase, class II [EC:4.2.1.2]	25.3959	46.278	31.7197	122.302	0	0	0	0	0	6.45498	6.21833	5.00257	3.4358	3.03149	2.92035	7.15866	10.9738	12.91	0	5.10995	7.54349	3.3279	0	6.19173	0	0	0	0	0	0	0	0	0	0	0	5.35216	0	0	0	9.35253	0	0	0	0	0	0	0
7	K01677	fumA; fumarate hydratase subunit alpha [EC:4.2.1.2]	22.8394	45.737	49.2725	99.2993	5.95539	15.7637	15.1858	19.3488	0	0	0	0	0	0	0	0	0	0	0	0	0	0	0	0	0	0	0	0	0	0	0	0	0	0	0	0	0	0	0	0	0	0	0	0	11.3912	25.1268	24.2056
7	K01678	fumB; fumarate hydratase subunit beta [EC:4.2.1.2]	8.79423	7.75935	14.9498	66.1437	0	0	0	0	0	0	0	0	0	0	0	0	0	0	0	0	0	0	0	0	0	0	0	0	0	0	0	0	0	0	0	0	0	0	0	0	0	0	0	0	8.79423	7.75935	14.9498
8	K00026	MDH2; malate dehydrogenase [EC:1.1.1.37]	0	0	0	0	0	0	0	0	0	0	0	0	0	0	0	0	0	0	0	0	0	0	0	0	0	0	0	0	0	0	0	0	0	0	0	0	0	0	0	0	0	0	0	0	0	0	0
8	K00025	MDH1; malate dehydrogenase [EC:1.1.1.37]	0	0	16.5822	3.46411	0	0	0	0	0	0	0	0	0	0	0	0	0	0	0	0	0	0	0	0	0	0	0	0	0	0	0	0	0	0	0	0	0	0	0	0	0	0	0	0	0	0	0
8	K00024	mdh; malate dehydrogenase [EC:1.1.1.37]	2134.83	1616	1706.93	251.677	5.33738	9.41859	4.53664	17.8886	0	0	0	0	73.3395	203.372	240.442	5.89273	0	0	0	0	712.966	591.511	587.914	8.70801	4.82183	0	8.19688	12.5422	0	0	0	0	10.381	4.57968	4.41178	4.91802	0	0	0	6.62256	0	0	0	0	26.3554	27.9048	53.7634
		SUM	37334	27704.6	29379.2	5523.19	134.546	232.988	116.027	323.566	295.009	364.352	366.401	110.702	949.974	1414.12	1404.57	170.579	11333.6	9791.78	9243.23	167.921	10742.1	5715.91	6606.87	202.733	41.0454	22.7329	27.8945	153.65	30.7322	37.1596	29.661	114.778	15.3476	20.3633	25.1778	97.6367	16.1447	35.2142	37.2471	163.605	0	0	0	0	682.968	553.197	480.953
Key enzyme forReductive TCA cycle
	K15230	aclA; ATP-citrate lyase alpha-subunit [EC:2.3.3.8]	0	0	0	0	0	0	0	0	0	0	0	0	0	0	0	0	0	0	0	0	0	0	0	0	0	0	0	0	0	0	0	0	0	0	0	0	0	0	0	0	0	0	0	0	0	0	0
	K15231	aclB; ATP-citrate lyase beta-subunit [EC:2.3.3.8]	0	0	0	0	0	0	0	0	0	0	0	0	0	0	0	0	0	0	0	0	0	0	0	0	0	0	0	0	0	0	0	0	0	0	0	0	0	0	0	0	0	0	0	0	0	0	0
	K01648	ACLY; ATP citrate lyase [EC:2.3.3.8]	1084.61	799.914	714.289	6.19811	0	0	0	0	0	0	0	0	0	0	0	0	1084.61	799.914	714.289	6.19811	0	0	0	0	0	0	0	0	0	0	0	0	0	0	0	0	0	0	0	0	0	0	0	0	0	0	0
	K15232	ccsA; citryl-CoA synthetase large subunit [EC:6.2.1.18]	0	0	0	0	0	0	0	0	0	0	0	0	0	0	0	0	0	0	0	0	0	0	0	0	0	0	0	0	0	0	0	0	0	0	0	0	0	0	0	0	0	0	0	0	0	0	0
	K15233	ccsB; citryl-CoA synthetase small subunit	0	0	0	0	0	0	0	0	0	0	0	0	0	0	0	0	0	0	0	0	0	0	0	0	0	0	0	0	0	0	0	0	0	0	0	0	0	0	0	0	0	0	0	0	0	0	0
	K15234	ccl; citryl-CoA lyase [EC:4.1.3.34]	24.6979	19.8582	5.11579	62.455	6.01874	5.31048	5.11579	40.4968	0	0	0	0	0	0	0	0	0	0	0	0	0	0	0	0	0	0	0	0	0	0	0	0	0	0	0	0	0	0	0	7.61494	0	0	0	0	0	0	0
M00001 Glycolysis (Embden-Meyerhof pathway), glucose => pyruvate [PATH:map00010]
1	K00844	HK; hexokinase [EC:2.7.1.1]	3.54339	6.25284	11.2707	15.2848	0	0	0	0	0	0	0	0	0	0	0	0	0	0	0	0	0	0	0	0	0	0	0	0	0	0	0	0	0	0	0	0	0	0	0	0	0	0	0	0	0	0	0
1	K12407	GCK; glucokinase [EC:2.7.1.2]	0	0	0	0	0	0	0	0	0	0	0	0	0	0	0	0	0	0	0	0	0	0	0	0	0	0	0	0	0	0	0	0	0	0	0	0	0	0	0	0	0	0	0	0	0	0	0
1	K00845	glk; glucokinase [EC:2.7.1.2]	66.6677	106.261	53.6931	342.496	0	8.9674	0	17.2659	0	0	0	0	0	0	0	0	0	0	0	0	0	0	0	0	0	8.70672	0	15.5181	0	0	0	35.91	0	0	0	0	0	0	4.33229	12.1871	0	0	0	9.6368	0	0	0
2	K01810	GPI, pgi; glucose-6-phosphate isomerase [EC:5.3.1.9]	191.055	64.4492	182.079	263.144	3.13731	2.76812	0	18.3866	0	2.79395	8.07454	5.31078	5.28749	2.33264	26.9655	7.27089	15.4019	0	7.85473	5.90052	30.8597	5.44566	46.1935	10.3512	3.14312	0	0	9.23783	0	3.35024	3.22741	10.2532	0	0	0	5.97703	0	2.69344	0	7.28925	0	0	0	0	0	0	0
2	K06859	pgi1; glucose-6-phosphate isomerase, archaeal [EC:5.3.1.9]	148.432	125.402	170.046	67.4454	0	0	0	0	0	0	0	0	0	0	0	0	0	0	0	0	0	0	0	0	0	0	0	0	0	0	0	0	0	0	0	0	0	0	0	0	0	0	0	0	148.432	108.188	170.046
2	K13810	tal-pgi; transaldolase / glucose-6-phosphate isomerase [EC:2.2.1.2 5.3.1.9]	49.2034	0	3.10248	43.7485	0	0	0	0	0	0	0	0	0	0	0	0	0	0	0	0	0	0	0	0	0	0	0	0	0	0	0	0	0	0	0	0	0	0	0	0	0	0	0	0	0	0	0
2	K15916	pgi-pmi; glucose/mannose-6-phosphate isomerase [EC:5.3.1.9 5.3.1.8]	0	4.04745	21.294	43.938	0	0	0	0	0	0	0	0	0	0	0	0	0	0	0	0	0	0	0	0	0	0	0	0	0	0	0	0	0	0	0	0	0	0	0	7.80157	0	0	0	6.29296	0	0	0
3	K00850	pfkA, PFK; 6-phosphofructokinase 1 [EC:2.7.1.11]	328.714	268.38	265.295	594.088	0	4.1255	3.97425	18.2704	11.7867	3.46656	3.33947	10.2284	18.5699	9.83078	25.2543	7.83062	10.2866	20.4058	41.516	12.9672	4.68863	0	3.98523	7.1117	4.0125	3.54032	3.41052	10.5421	17.2043	3.57412	3.37858	49.4803	0	0	10.0885	15.9323	4.46654	3.68856	3.92025	19.0033	0	0	0	0	0	0	0
3	K16370	pfkB; 6-phosphofructokinase 2 [EC:2.7.1.11]	79.5955	42.9236	36.7555	57.576	0	0	0	0	0	0	0	0	0	0	0	0	0	0	0	0	0	0	0	0	0	0	0	0	0	0	0	0	0	0	0	0	0	0	0	0	0	0	0	0	70.2698	42.9236	36.7555
4	K01623	ALDO; fructose-bisphosphate aldolase, class I [EC:4.1.2.13]	0	3.99348	4.2598	12.5592	0	0	0	0	0	0	0	0	0	0	0	0	0	0	0	0	0	0	0	0	0	0	0	0	0	0	0	0	0	0	0	0	0	0	0	0	0	0	0	0	0	0	0
4	K01624	FBA, fbaA; fructose-bisphosphate aldolase, class II [EC:4.1.2.13]	345.736	279.67	342.267	180.068	0	0	0	0	0	0	0	0	0	0	0	0	14.759	8.68148	0	5.05201	35.3601	31.1991	15.0276	10.266	41.3972	8.11683	15.6385	11.0336	4.63739	0	3.94167	9.30155	0	0	3.97425	5.39032	0	0	0	8.55093	0	0	0	0	0	0	0
4	K11645	fbaB; fructose-bisphosphate aldolase, class I [EC:4.1.2.13]	404.104	299.891	327.795	255.291	0	0	0	0	0	0	0	0	0	0	0	0	28.9639	25.5556	19.6949	6.61131	0	0	0	0	0	0	0	0	0	0	0	0	0	0	0	0	0	0	0	0	0	0	0	4.91285	317.445	226.457	232.819
5	K01803	TPI, tpiA; triosephosphate isomerase (TIM) [EC:5.3.1.1]	690.674	666.295	554.361	297.8	13.1065	5.78207	16.7103	18.1613	0	0	0	0	51.2388	107.372	76.2156	8.96086	167.246	136.014	131.349	10.7797	0	5.65115	10.8879	6.47816	0	6.01428	0	10.1525	0	0	0	8.21717	0	0	0	3.75339	20.3674	5.99022	17.3118	7.81638	0	0	0	5.92778	152.974	141.4	117.641
6	K00134	GAPDH, gapA; glyceraldehyde 3-phosphate dehydrogenase [EC:1.2.1.12]	1464.11	1193.58	1256.33	518.247	41.2527	66.1981	40.8071	61.9211	35.4657	22.3516	8.61285	4.83315	96.2651	43.1289	107.151	20.489	42.6988	45.7884	44.8547	19.1006	34.4723	70.7727	59.839	16.2383	10.1634	8.9674	0	7.56281	0	4.1255	11.9227	9.36109	4.91967	4.45701	4.1816	22.7511	0	0	4.31932	7.38011	0	0	0	7.6024	0	0	0
6	K00150	gap2; glyceraldehyde-3-phosphate dehydrogenase (NAD(P)) [EC:1.2.1.59]	247.521	191.688	154.57	80.7501	0	0	0	0	0	0	0	0	0	0	0	0	0	0	0	0	0	0	0	0	0	0	0	0	0	0	0	0	0	0	0	0	0	0	0	0	0	0	0	0	247.521	169.366	154.57
7	K00927	PGK, pgk; phosphoglycerate kinase [EC:2.7.2.3]	371.708	355.072	367.142	311.866	12.8582	11.3451	10.9292	17.3877	0	0	0	0	0	0	0	0	37.0831	32.9569	31.7486	11.0395	11.494	27.0439	19.5393	5.47806	0	7.42589	0	10.5194	0	0	10.2074	11.5628	4.21163	0	3.57978	5.66753	3.97491	3.50716	0	7.9959	0	0	0	5.55528	62.4289	41.3119	63.0124
8	K01834	PGAM, gpmA; 2,3-bisphosphoglycerate-dependent phosphoglycerate mutase [EC:5.4.2.1]	142.228	132.944	166.463	151.437	0	0	0	0	0	0	0	0	0	0	0	0	0	0	0	0	0	0	0	0	0	0	0	0	0	0	0	0	0	5.99022	5.77061	6.41816	0	0	0	0	0	0	0	0	121.778	107.448	122.917
8	K15633	gpmI; 2,3-bisphosphoglycerate-independent phosphoglycerate mutase [EC:5.4.2.1]	250.331	234.301	223.91	302.668	9.07639	13.3472	0	19.2102	9.01214	0	0	4.89143	34.1735	52.7662	45.9906	6.92986	0	0	0	0	9.94503	40.9488	16.9061	14.0106	0	2.55992	0	16.9341	3.3477	0	0	9.17868	0	0	0	0	3.17844	0	0	8.14208	0	0	0	5.88925	35.2378	18.1365	24.9594
8	K15634	gpmB; probable phosphoglycerate mutase [EC:5.4.2.1]	98.6613	61.7303	69.649	277.735	0	0	0	0	8.57215	7.56341	14.5722	8.48138	8.00606	7.06394	20.4149	3.90949	15.7156	13.8663	6.67894	5.50443	19.2873	0	0	6.01297	0	0	0	6.4718	0	0	0	0	0	0	0	0	0	0	0	0	0	0	0	9.41326	0	0	0
8	K15635	apgM; 2,3-bisphosphoglycerate-independent phosphoglycerate mutase [EC:5.4.2.1]	104.153	210.937	119.137	192.584	0	36.8856	7.10666	17.0496	0	0	0	0	0	0	0	0	0	0	0	0	0	26.0768	10.7661	5.77836	0	0	0	0	0	0	0	0	0	0	0	0	0	0	0	0	0	0	0	0	41.0965	90.651	73.3552
9	K01689	ENO, eno; enolase [EC:4.2.1.11]	987.77	1110.3	1146.11	428.27	27.5661	41.6953	0	19.184	86.9772	73.4475	81.9915	10.6289	92.1603	67.7627	84.8619	8.10242	0	0	0	0	63.1968	154.829	130.453	23.5332	5.6016	0	0	18.5617	3.97491	0	3.37858	10.3519	0	0	3.31644	5.24137	0	0	0	7.57718	0	0	0	5.81276	293.761	214.394	265.103
10	K00873	PK, pyk; pyruvate kinase [EC:2.7.1.40]	201.144	204.542	142.214	390.426	12.0717	13.1723	0	42.3088	0	0	0	0	10.8337	6.37258	27.6252	6.957	12.9689	20.6303	17.7012	10.9441	10.5421	6.20106	5.97371	6.6572	2.93141	2.58645	0	13.0417	0	3.03149	2.92035	8.5374	0	0	0	4.91088	0	3.10696	0	7.83534	0	0	0	0	69.9912	71.0181	44.6181
10	K12406	PKLR; pyruvate kinase isozymes R/L [EC:2.7.1.40]	0	0	0	0	0	0	0	0	0	0	0	0	0	0	0	0	0	0	0	0	0	0	0	0	0	0	0	0	0	0	0	0	0	0	0	0	0	0	0	0	0	0	0	0	0	0	0
			5771.24	5262.77	5289.95	4572.13	119.069	204.287	79.5274	249.145	151.814	109.623	116.591	44.3741	316.535	296.63	414.479	70.4502	316.16	278.343	281.703	81.288	219.846	368.168	319.571	111.916	67.2492	47.9178	19.049	129.576	29.1643	14.0813	38.9768	162.154	9.1313	10.4472	30.9111	76.0421	31.9873	18.9863	29.8837	101.579	0	0	0	56.1305	1243.49	1004.84	1072.98
Key enzyme of Gluconeogenesis (reverse Glycolysis)
-4	K01622	fructose 1,6-bisphosphate aldolase/phosphatase [EC:4.1.2.13 3.1.3.11]	0	0	0	1.31205	0	0	0	0	0	0	0	0	0	0	0	0	0	0	0	0	0	0	0	0	0	0	0	0	0	0	0	0	0	0	0	0	0	0	0	0	0	0	0	0	0	0	0
-3	K03841	FBP, fbp; fructose-1,6-bisphosphatase I [EC:3.1.3.11]	67.1616	58.0947	60.4763	88.7899	9.83934	13.0222	8.3632	19.0645	0	0	0	0	0	0	0	0	0	0	0	0	5.30402	18.7194	22.5414	4.84619	0	10.9845	0	9.73442	0	0	0	8.27196	0	0	0	0	0	0	0	0	0	0	0	0	0	0	0
-3	K02446	glpX; fructose-1,6-bisphosphatase II [EC:3.1.3.11]	116.351	153.413	95.1553	121.863	0	0	0	0	5.03646	0	4.28087	4.66667	0	0	0	0	0	0	0	0	0	0	8.74334	8.69346	0	0	0	0	0	0	0	0	0	0	0	0	0	0	0	0	0	0	0	0	76.5693	93.8318	57.8507
-3	K11532	glpX-SEBP; fructose-1,6-bisphosphatase II / sedoheptulose-1,7-bisphosphatase [EC:3.1.3.11 3.1.3.37]	0	0	0	0	0	0	0	0	0	0	0	0	0	0	0	0	0	0	0	0	0	0	0	0	0	0	0	0	0	0	0	0	0	0	0	0	0	0	0	0	0	0	0	0	0	0	0
-3	K04041	fbp3; fructose-1,6-bisphosphatase III [EC:3.1.3.11]	2.72438	0	2.31565	5.50741	0	0	0	0	2.72438	0	2.31565	5.50741	0	0	0	0	0	0	0	0	0	0	0	0	0	0	0	0	0	0	0	0	0	0	0	0	0	0	0	0	0	0	0	0	0	0	0
-10 from TCA	K01610	PC, pckA; phosphoenolpyruvate carboxykinase (ATP) [EC:4.1.1.49]	339.436	253.73	249.441	167.816	12.0375	10.621	0	19.3872	0	0	0	0	123.889	114.776	100.038	6.85552	0	0	0	0	31.0011	25.9806	47.6579	22.0746	0	0	0	0	0	0	2.49163	8.09081	4.99202	4.40457	0	5.22976	0	0	6.08714	7.10499	0	0	0	0	0	0	0
-10 from TCA	K01596	pckA/pepck; phosphoenolpyruvate carboxykinase (GTP) [EC:4.1.1.32]	341.625	264.395	310.73	187.347	0	0	0	0	12.7808	27.0643	26.072	5.24886	0	0	0	0	36.6698	48.5319	22.2631	5.19201	5.0741	2.2385	8.62572	5.87871	0	0	0	12.3704	0	0	0	0	0	0	0	0	0	0	0	0	0	0	0	0	0	0	0
		SUM (fbp and glpX)	183.513	211.508	155.632	210.653	9.83934	13.0222	8.3632	19.0645	5.03646	0	4.28087	4.66667	0	0	0	0	0	0	0	0	5.30402	18.7194	31.2848	13.5396	0	10.9845	0	9.73442	0	0	0	8.27196	0	0	0	0	0	0	0	0	0	0	0	0	76.5693	93.8318	57.8507
M00377 Reductive acetyl-CoA pathway (Wood-Ljungdahl pathway) [PATH:map00720]+K00123/K00124/K00127
CO2 --> CO	K00196	cooF; carbon-monoxide dehydrogenase iron sulfur subunit	35.7323	15.7637	0	0.199224	0	0	0	0	0	0	0	0	35.7323	15.7637	0	0.199224	0	0	0	0	0	0	0	0	0	0	0	0	0	0	0	0	0	0	0	0	0	0	0	0	0	0	0	0	0	0	0
CO2 --> CO	K00198	cooS, acsA; carbon-monoxide dehydrogenase catalytic subunit [EC:1.2.99.2 1.2.7.4]	2787.67	2513.05	2342.83	376.487	23.1585	117.639	61.2252	37.2287	0	0	0	0	747.358	847.884	823.941	23.6054	222.538	168.36	134.968	21.865	0	0	0	0	0	0	0	0	0	0	0	0	0	0	0	0	0	0	0	0	0	0	0	0	168.265	154.92	136.803
CO2 --> CO	K03518	coxS; carbon-monoxide dehydrogenase small subunit [EC:1.2.99.2]	105.454	236.597	158.715	172.188	0	0	0	0	0	0	0	0	4.78109	8.65639	29.0809	14.7445	0	0	0	0	0	0	0	0	0	0	0	0	0	0	0	6.46634	0	0	0	0	0	0	0	0	0	0	0	0	0	0	0
CO2 --> CO	K03519	cutM, coxM; carbon-monoxide dehydrogenase medium subunit [EC:1.2.99.2]	69.5614	49.5542	90.3123	51.4942	0	0	0	0	0	0	0	0	18.9641	4.18312	0	7.53823	0	0	0	0	0	0	0	0	0	0	0	0	0	0	0	0	0	0	0	0	0	0	0	0	0	0	0	0	0	0	0
CO2 --> CO	K03520	cutL, coxL; carbon-monoxide dehydrogenase large subunit [EC:1.2.99.2]	12.5725	10.2856	24.9267	15.9461	0	0	0	0	0	0	0	0	0	0	0	0	0	0	0	0	0	0	0	0	0	0	0	0	0	0	0	0	0	0	0	0	0	0	0	0	0	0	0	0	0	0	0
CO2--> For	K05299	fdhA; formate dehydrogenase alpha subunit [EC:1.2.1.43]	0	0	0	0	0	0	0	0	0	0	0	0	0	0	0	0	0	0	0	0	0	0	0	0	0	0	0	0	0	0	0	0	0	0	0	0	0	0	0	0	0	0	0	0	0	0	0
CO2--> For	K15022	fdhB; formate dehydrogenase beta subunit [EC:1.2.1.43]	175.586	146.435	223.211	33.6979	0	0	0	0	0	0	0	0	0	0	0	0	0	0	0	0	105.93	72.2225	116.64	7.74121	0	0	0	0	0	0	0	0	0	0	0	0	0	0	0	0	0	0	0	0	0	0	0
CO2--> For	K00123	formate dehydrogenase, alpha subunit [EC:1.2.1.2]	1984.93	1590.3	1569.76	728.058	529.953	251.608	150.817	86.6342	115.829	114.708	93.0314	9.77961	590.769	509.745	581.772	31.3214	98.6994	89.8401	49.2676	21.581	0	0	0	35.8654	0	0	7.36047	22.2453	0	0	1.55962	8.21168	0	0	0	5.05231	2.6072	2.30039	0	6.72132	0	0	0	0	0	0	0
CO2--> For	K00124	formate dehydrogenase, beta subunit	370.818	317.865	181.99	144.945	225.421	152.095	33.8121	20.0849	32.7661	57.8207	61.2709	4.27273	0	0	0	0	0	0	0	0	0	0	0	11.263	0	0	0	8.48626	0	0	0	0	0	0	0	6.26247	0	0	0	0	0	0	0	0	0	0	0
CO2--> For	K00127	formate dehydrogenase, gamma subunit	308.52	205.541	76.9534	59.2621	242.469	149.107	24.981	21.4134	7.96848	28.1231	20.319	5.08035	0	0	0	0	0	0	0	0	0	0	0	0	0	0	0	0	0	0	0	0	0	0	0	0	0	0	0	0	0	0	0	0	0	0	0
C1pool [1]	K01938	fhs; formate--tetrahydrofolate ligase [EC:6.3.4.3]	1737.58	1448.65	1415.45	151.154	5.77308	12.7343	14.7209	22.9446	0	0	0	0	828.533	706.331	736.579	14.4545	194.63	141.422	87.5809	6.13974	0	0	0	0	0	0	0	0	3.00937	0	0	10.6748	0	0	0	0	0	0	0	0	0	0	0	0	0	0	0
C1pool [2]	K01491	folD; methylenetetrahydrofolate dehydrogenase (NADP+) / methenyltetrahydrofolate cyclohydrolase [EC:1.5.1.5 3.5.4.9]	1198.13	963.124	998.164	390.386	5.69559	80.4057	19.3645	23.4992	0	0	0	0	351.74	310.349	341.681	8.34843	317.43	206.717	157.368	9.32673	23.3304	5.14624	19.8303	6.63842	1.51408	0	0	10.6846	0	4.79986	0	7.85467	0	0	0	9.04056	0	0	0	7.03005	0	0	0	0	150.972	60.5481	116.656
C1pool [3]	K00297	metF, MTHFR; methylenetetrahydrofolate reductase (NADPH) [EC:1.5.1.20]	1166.47	1018.01	964.419	355.874	3.22066	5.68332	5.47496	9.53112	143.277	136.141	107.73	13.2568	191.966	189.165	182.23	17.4505	288.424	311.266	240.529	15.4101	0	0	0	0	0	0	5.20813	15.1987	0	0	0	19.4846	0	0	0	4.90992	0	0	0	0	0	0	0	0	33.6096	59.3091	14.2837
C1pool [4]	K15023	acsE; 5-methyltetrahydrofolate corrinoid/iron sulfur protein methyltransferase [EC:2.1.1.258]	0	0	0	0	0	0	0	0	0	0	0	0	0	0	0	0	0	0	0	0	0	0	0	0	0	0	0	0	0	0	0	0	0	0	0	0	0	0	0	0	0	0	0	0	0	0	0
CO/MTF-->AcCoA	K14138	acsB; acetyl-CoA synthase [EC:2.3.1.169]	1982.24	1696.6	1620.67	87.9163	0	0	0	0	0	0	0	0	637.057	523.536	533.664	9.12721	239.508	150.365	160.512	4.97169	0	0	0	0	0	0	0	0	0	0	0	0	0	0	0	0	0	0	0	0	0	0	0	0	0	0	0
CO/MTF-->AcCoA	K00197	cdhE, acsC; acetyl-CoA decarbonylase/synthase complex subunit gamma [EC:2.1.1.245]	1959.89	1761.14	1705.38	164.333	18.7753	9.93953	76.601	23.7567	0	0	0	0	529.22	510.303	453.038	8.39884	243.003	174.825	139.816	5.01777	0	0	0	0	0	0	0	0	0	0	0	0	0	0	0	0	0	0	0	0	0	0	0	0	205.841	181.618	224.071
CO/MTF-->AcCoA	K00194	cdhD, acsD; acetyl-CoA decarbonylase/synthase complex subunit delta [EC:2.1.1.245]	1083.41	896.897	707.679	105.617	0	0	0	0	0	0	0	0	0	0	0	0	0	0	0	0	0	0	0	0	0	0	0	0	0	0	0	0	0	0	0	0	0	0	0	0	0	0	0	0	263.116	205.996	170.094
		SUM	14978.6	12869.8	12080.5	2837.56	1054.47	779.212	386.997	245.093	299.841	336.793	282.352	32.3894	3936.12	3625.92	3681.98	135.188	1604.23	1242.79	970.042	84.3121	129.26	77.3688	136.47	61.508	1.51408	0	12.5686	56.6149	3.00937	4.79986	1.55962	52.6921	0	0	0	25.2653	2.6072	2.30039	0	13.7514	0	0	0	0	821.804	662.391	661.909
Hydrogenases [EC: 1.12.-.-] [EC: 1.6.5.3] and Hyf
1.12.1 With NAD+ or NADP+ as acceptor
	K00436	hydrogen dehydrogenase [EC:1.12.1.2]	24.1988	17.3012	2.95625	33.3241	0	0	0	0	0	0	0	0	13.9122	17.3012	2.95625	15.0628	0	0	0	0	0	0	0	0	0	0	0	0	0	0	0	0	0	0	0	0	0	0	0	0	0	0	0	0	0	0	0
1.12.2 With a cytochrome as acceptor
	K00437	cytochrome-c3 hydrogenase [EC:1.12.2.1]	0	0	0	0	0	0	0	0	0	0	0	0	0	0	0	0	0	0	0	0	0	0	0	0	0	0	0	0	0	0	0	0	0	0	0	0	0	0	0	0	0	0	0	0	0	0	0
	K00438	F420-nonreducing hydrogenase [EC:1.12.2.-]	0	0	0	0	0	0	0	0	0	0	0	0	0	0	0	0	0	0	0	0	0	0	0	0	0	0	0	0	0	0	0	0	0	0	0	0	0	0	0	0	0	0	0	0	0	0	0
	K14068	vhoA; F420-nonreducing hydrogenase I, large subunit [EC:1.12.2.-]	0	0	0	0	0	0	0	0	0	0	0	0	0	0	0	0	0	0	0	0	0	0	0	0	0	0	0	0	0	0	0	0	0	0	0	0	0	0	0	0	0	0	0	0	0	0	0
	K14069	vhoC; F420-nonreducing hydrogenase I, cytochrome b subunit [EC:1.12.2.-]	0	0	0	0	0	0	0	0	0	0	0	0	0	0	0	0	0	0	0	0	0	0	0	0	0	0	0	0	0	0	0	0	0	0	0	0	0	0	0	0	0	0	0	0	0	0	0
	K14070	vhoG; F420-nonreducing hydrogenase I [EC:1.12.2.-]	0	0	0	0	0	0	0	0	0	0	0	0	0	0	0	0	0	0	0	0	0	0	0	0	0	0	0	0	0	0	0	0	0	0	0	0	0	0	0	0	0	0	0	0	0	0	0
1.12.5 With a quinone or similar compound as acceptor
	K05911	quinone-reactive Ni/Fe-hydrogenase [EC:1.12.5.1]	0	0	0	0	0	0	0	0	0	0	0	0	0	0	0	0	0	0	0	0	0	0	0	0	0	0	0	0	0	0	0	0	0	0	0	0	0	0	0	0	0	0	0	0	0	0	0
	K05922	quinone-reactive Ni/Fe-hydrogenase large subunit [EC:1.12.5.1]	0	16.5318	3.32408	8.67029	0	0	0	0	0	0	0	0	0	0	0	0	0	0	0	0	0	0	0	0	0	0	0	0	0	0	0	0	0	0	0	0	0	0	0	0	0	0	0	0	0	0	0
	K05927	quinone-reactive Ni/Fe-hydrogenase small subunit [EC:1.12.5.1]	0	0	0	3.08839	0	0	0	0	0	0	0	0	0	0	0	0	0	0	0	0	0	0	0	0	0	0	0	0	0	0	0	0	0	0	0	0	0	0	0	0	0	0	0	0	0	0	0
1.12.7 With an iron-sulfur protein as acceptor
	K00532	ferredoxin hydrogenase [EC:1.12.7.2]	0	0	0	3.26825	0	0	0	0	0	0	0	0	0	0	0	0	0	0	0	0	0	0	0	0	0	0	0	0	0	0	0	0	0	0	0	0	0	0	0	0	0	0	0	0	0	0	0
	K00533	ferredoxin hydrogenase large subunit [EC:1.12.7.2]	0	0	0	0	0	0	0	0	0	0	0	0	0	0	0	0	0	0	0	0	0	0	0	0	0	0	0	0	0	0	0	0	0	0	0	0	0	0	0	0	0	0	0	0	0	0	0
	K00534	ferredoxin hydrogenase small subunit [EC:1.12.7.2]	0	0	0	0	0	0	0	0	0	0	0	0	0	0	0	0	0	0	0	0	0	0	0	0	0	0	0	0	0	0	0	0	0	0	0	0	0	0	0	0	0	0	0	0	0	0	0
	K06441	ferredoxin hydrogenase gamma subunit [EC:1.12.7.2]	0	0	0	0	0	0	0	0	0	0	0	0	0	0	0	0	0	0	0	0	0	0	0	0	0	0	0	0	0	0	0	0	0	0	0	0	0	0	0	0	0	0	0	0	0	0	0
1.12.98 With other, known, acceptors
1.12.98.1 coenzyme F420 hydrogenase
	K00440	frhA; coenzyme F420 hydrogenase alpha subunit [EC:1.12.98.1]	0	0	0	0	0	0	0	0	0	0	0	0	0	0	0	0	0	0	0	0	0	0	0	0	0	0	0	0	0	0	0	0	0	0	0	0	0	0	0	0	0	0	0	0	0	0	0
	K00441	frhB; coenzyme F420 hydrogenase beta subunit [EC:1.12.98.1]	1698.49	1357.06	1280.91	187.6	0	0	0	0	0	0	0	0	30.3531	40.8945	21.942	13.8071	0	0	0	0	0	0	0	0	0	0	0	0	0	0	0	0	0	0	0	5.66555	0	0	0	0	0	0	0	0	1588.84	1257.42	1181.56
	K00443	frhG; coenzyme F420 hydrogenase gamma subunit [EC:1.12.98.1]	0	0	13.6099	10.2959	0	0	0	0	0	0	0	0	0	0	0	0	0	0	0	0	0	0	0	0	0	0	0	0	0	0	0	0	0	0	0	0	0	0	0	0	0	0	0	0	0	0	0
1.12.98.2 5,10-methenyltetrahydromethanopterin hydrogenase
	K13942	hmd; 5,10-methenyltetrahydromethanopterin hydrogenase [EC:1.12.98.2]	0	0	0	0	0	0	0	0	0	0	0	0	0	0	0	0	0	0	0	0	0	0	0	0	0	0	0	0	0	0	0	0	0	0	0	0	0	0	0	0	0	0	0	0	0	0	0
1.12.99 With other acceptors
1.12.99.6 hydrogenase (acceptor)
	K06281	hydrogenase large subunit [EC:1.12.99.6]	429.348	396.079	311.213	189.797	36.2956	16.5074	8.26917	33.8264	70.1653	69.355	64.3378	9.82541	0	0	0	0	20.5317	27.1734	8.72572	5.5296	0	0	0	0	5.92421	5.22707	10.0709	10.7409	0	0	0	0	0	0	0	5.15394	0	0	0	0	0	0	0	0	0	0	0
	K06282	hydA; hydrogenase small subunit [EC:1.12.99.6]	487.313	322.156	340.672	147.681	47.0162	16.5934	16.3341	33.5122	61.4616	50.0576	70.1757	12.7524	0	0	0	0	25.4085	31.3859	8.63863	7.44388	0	0	0	7.92555	8.7264	7.69951	14.8345	8.16963	0	0	0	0	0	0	0	4.37971	0	0	0	0	0	0	0	0	0	0	0
1.12.99.-
	K14126	mvhA/vhuA/vhcA; F420-non-reducing hydrogenase subunit A [EC:1.12.99.-]	325.712	151.882	87.6694	125.719	0	0	0	0	27.5981	15.2191	11.7289	5.66398	60.3479	59.9022	35.2648	8.1093	0	0	0	0	0	0	0	0	0	0	0	0	0	0	0	0	0	0	0	4.26429	0	3.02536	2.91445	9.18949	0	0	0	0	0	0	0
	K14127	mvhD/vhuD/vhcD ; F420-non-reducing hydrogenase iron-sulfur subunit D [EC:1.12.99.-]	1635.39	1372.72	1396.8	301.586	0	30.7798	41.816	38.3134	108.629	139.619	60.9571	14.4118	51.8196	78.3069	44.0454	17.3343	213.644	146.614	110.973	11.6217	0	0	0	0	0	0	0	0	21.4846	0	0	6.31076	0	0	0	0	0	0	0	9.19184	0	0	0	0	0	0	0
	K14128	mvhG/vhuG/vhcG; F420-non-reducing hydrogenase subunit G [EC:1.12.99.-]	72.2375	77.0433	79.6921	151.753	0	5.46553	5.26515	22.1571	0	14.3079	4.59443	4.72949	10.4128	27.5624	22.1266	7.26086	0	0	0	0	0	0	0	0	8.48643	14.9756	7.21326	13.1703	0	0	0	0	0	0	0	10.988	0	0	8.90526	14.0597	0	0	0	0	0	0	0
1.6.5.3 NADH:ubiquinone reductase (H+-translocating)
	K05586	hoxE; bidirectional [NiFe] hydrogenase diaphorase subunit [EC:1.6.5.3]	0	0	0	0	0	0	0	0	0	0	0	0	0	0	0	0	0	0	0	0	0	0	0	0	0	0	0	0	0	0	0	0	0	0	0	0	0	0	0	0	0	0	0	0	0	0	0
	K05587	hoxF; bidirectional [NiFe] hydrogenase diaphorase subunit [EC:1.6.5.3]	0	0	0	11.5173	0	0	0	0	0	0	0	0	0	0	0	0	0	0	0	0	0	0	0	0	0	0	0	0	0	0	0	0	0	0	0	0	0	0	0	0	0	0	0	0	0	0	0
	K05588	hoxU; bidirectional [NiFe] hydrogenase diaphorase subunit [EC:1.6.5.3]	32.8371	29.0691	24.0986	40.8371	0	0	0	0	6.30961	0	0	5.66018	7.71494	0	13.115	5.98385	0	0	0	0	0	0	0	0	0	0	0	0	0	0	0	0	0	0	0	0	0	0	0	0	0	0	0	0	0	0	0
	K12136	hyfA; hydrogenase-4 component A [EC:1.-.-.-]	0	0	0	0	0	0	0	0	0	0	0	0	0	0	0	0	0	0	0	0	0	0	0	0	0	0	0	0	0	0	0	0	0	0	0	0	0	0	0	0	0	0	0	0	0	0	0
	K12137	hyfB; hydrogenase-4 component B [EC:1.-.-.-]	68.2934	148.468	92.1682	143.88	0	22.4858	2.16614	17.9781	0	0	0	0	0	0	0	0	54.2511	38.7495	48.308	4.60906	0	0	0	0	0	0	2.13095	2.87733	5.01414	0	0	7.59233	0	0	0	4.90765	0	2.12721	0	7.70792	0	0	0	0	0	0	0
	K12138	hyfC; hydrogenase-4 component C [EC:1.-.-.-]	0	0	0	0	0	0	0	0	0	0	0	0	0	0	0	0	0	0	0	0	0	0	0	0	0	0	0	0	0	0	0	0	0	0	0	0	0	0	0	0	0	0	0	0	0	0	0
	K12139	hyfD; hydrogenase-4 component D [EC:1.-.-.-]	0	0	0	0	0	0	0	0	0	0	0	0	0	0	0	0	0	0	0	0	0	0	0	0	0	0	0	0	0	0	0	0	0	0	0	0	0	0	0	0	0	0	0	0	0	0	0
	K12140	hyfE; hydrogenase-4 component E [EC:1.-.-.-]	43.2036	124.75	62.5067	122.084	0	0	0	20.7077	0	0	0	5.93963	0	0	0	0	43.2036	49.0109	31.476	4.62169	0	61.8257	6.61767	10.3736	0	0	0	1.08032	0	0	13.8053	8.03924	0	0	0	7.66033	0	0	0	10.8297	0	0	0	0	0	0	0
	K12141	hyfF; hydrogenase-4 component F [EC:1.-.-.-]	57.3276	111.079	115.263	137.17	0	9.34026	2.99928	16.0255	0	0	51.6071	10.8737	0	0	0	0	40.4116	25.9317	34.3489	4.02481	0	35.1239	0	6.26916	0	1.90529	0	10.0443	0	0	3.03078	9.94398	0	0	0	6.39599	0	0	2.92627	8.90776	0	0	0	0	0	0	0
	K12142	hyfG; hydrogenase-4 component G [EC:1.-.-.-]	0	0	0	0	0	0	0	0	0	0	0	0	0	0	0	0	0	0	0	0	0	0	0	0	0	0	0	0	0	0	0	0	0	0	0	0	0	0	0	0	0	0	0	0	0	0	0
	K12144	hyfI; hydrogenase-4 component I [EC:1.-.-.-]	0	0	0	0	0	0	0	0	0	0	0	0	0	0	0	0	0	0	0	0	0	0	0	0	0	0	0	0	0	0	0	0	0	0	0	0	0	0	0	0	0	0	0	0	0	0	0
	K12145	hyfJ; hydrogenase-4 component J [EC:1.-.-.-]	0	0	0	0	0	0	0	0	0	0	0	0	0	0	0	0	0	0	0	0	0	0	0	0	0	0	0	0	0	0	0	0	0	0	0	0	0	0	0	0	0	0	0	0	0	0	0
			4874.35	4124.13	3810.88	1618.27	83.3118	101.172	76.8499	182.52	274.164	288.558	263.401	69.8565	174.561	223.967	139.45	67.5583	397.451	318.865	242.47	37.8507	0	96.9496	6.61767	24.5684	23.137	29.8074	34.2495	46.0827	26.4988	0	16.8361	31.8863	0	0	0	49.4154	0	5.15257	14.746	59.8864	0	0	0	0	1588.84	1257.42	1181.56
TCA cycle-Glycolysis associated accessory genes
Pyruvate metabolism
Pyr <--> Ac	K00156	poxB; pyruvate dehydrogenase (quinone) [EC:1.2.5.1]	14.0878	10.0339	9.74113	14.6496	0	0	0	0	0	0	0	0	0	0	0	0	0	0	0	0	0	0	0	0	0	0	0	0	0	0	0	0	0	0	0	0	0	0	0	0	0	0	0	0	0	0	0
Pyr <--> Ac-P	K00158	poxL; pyruvate oxidase [EC:1.2.3.3]	0	0	0	0.268458	0	0	0	0	0	0	0	0	0	0	0	0	0	0	0	0	0	0	0	0	0	0	0	0	0	0	0	0	0	0	0	0	0	0	0	0	0	0	0	0	0	0	0
Pyr <--> For,AcCoA	K00656	pflD; formate C-acetyltransferase [EC:2.3.1.54]	2032.17	1827.49	1549.6	314.315	0	0	0	0	21.7855	31.4539	141.403	8.55649	23.663	18.9804	12.7992	6.4473	8.23925	9.08711	3.50158	5.51974	768.159	715.519	583.642	9.53517	0	0	0	0	0	0	1.82614	7.15803	0	0	0	5.0255	0	0	0	0	0	0	0	0	0	0	0
Pyr,ATP<-->PyrP	K01007	ppsA; pyruvate, water dikinase [EC:2.7.9.2]	333.201	394.416	268.914	593.451	44.8651	142.68	75.814	61.0429	3.23909	0	1.75079	29.0701	65.508	37.4116	37.8651	19.7554	41.0187	25.5694	35.7552	27.7313	5.81262	0	4.94059	7.52775	0	0	0	0	0	0	0	0	0	0	0	0	0	0	0	0	2.08512	0	0	6.93879	4.74102	16.7325	10.0744
Pyr,ATP<-->PyrP	K01006	ppdK; pyruvate,orthophosphate dikinase [EC:2.7.9.1]	1155.35	1075.39	968.942	589.159	4.70814	8.30821	7.00316	22.6956	3.57073	5.25089	3.03503	4.54644	81.0273	51.0028	80.6225	20.2984	34.4508	34.58	33.6831	17.3796	328.605	351.643	381.558	34.9108	2.09541	0	3.5621	11.8599	3.70991	4.91002	6.30667	9.29264	1.80562	7.96572	13.8126	4.99409	0	0	0	0	0	0	0	0	127.927	147.848	120.987
Pry-->OxaAce	K01958	pyc; pyruvate carboxylase [EC:6.4.1.1]	495.781	396.895	395.253	175.921	0	0	0	0	0	0	0	0	0	0	0	0	103.284	58.7115	72.4318	24.1621	26.1792	8.98276	19.7793	6.88242	0	0	0	23.0419	0	0	10.0184	17.0176	0	0	0	5.61767	0	0	0	6.9065	0	0	0	5.77175	0	0	0
Pry-->OxaAce	K01960	pycB; pyruvate carboxylase subunit B [EC:6.4.1.1]	931.562	842.782	877.706	369.244	10.6916	37.1094	40.8941	62.7097	41.1746	48.1514	53.0662	16.2909	112.234	119.874	208.364	8.14703	107.949	142.383	69.9431	12.8609	0	0	0	6.50641	0	0	0	0	0	0	0	10.9077	0	9.72438	0	10.9629	0	0	0	9.17309	0	0	0	0	106.802	109.515	110.407
Mal --> Pyr, NADH	K00029	maeB; malate dehydrogenase (oxaloacetate-decarboxylating)(NADP+) [EC:1.1.1.40]	165.716	213.567	122.737	229.185	0	0	0	0	0	0	0	0	0	0	0	0	6.75313	25.8199	9.56666	5.66885	11.0213	9.72438	4.68393	9.50883	0	4.40457	9.33128	51.998	3.88395	0	3.30126	8.33797	4.34088	1.91503	0	5.61964	4.5382	8.00832	3.85736	7.64693	0	0	0	0	0	0	0
Pyr <-->AcCoA,Fd	K00163	aceE; pyruvate dehydrogenase E1 component [EC:1.2.4.1]; pyruvate dehydrogenase E1 component [EC:1.2.4.1]	22.495	22.5613	39.8539	74.1545	0	0	0	0	0	0	0	0	9.10561	8.03409	15.4791	7.17905	0	0	0	0	0	0	0	0	0	0	0	2.87589	0	0	0	0	0	0	0	0	0	0	0	0	0	0	0	0	0	0	0
Pyr <-->AcCoA,Fd	K00161	pdhA; pyruvate dehydrogenase E1 component subunit alpha [EC:1.2.4.1]	264.676	186.922	199.255	268.881	0	0	0	0	0	0	0	0	26.8154	11.8299	18.2153	15.41	19.1243	42.1847	12.1914	6.44041	72.2249	55.3063	78.9293	8.31324	0	0	0	22.3544	0	0	0	11.7257	0	0	0	0	0	0	0	0	0	0	0	0	0	0	0
Pyr <-->AcCoA,Fd	K00162	pdhB; pyruvate dehydrogenase E1 component subunit beta [EC:1.2.4.1]	309.245	186.324	242.755	324.109	0	0	0	0	0	0	0	0	66.91	15.8449	49.7288	20.847	19.6218	12.9846	16.6781	5.02605	50.8169	26.9022	12.9579	10.128	0	0	0	2.61554	0	0	0	10.6456	0	0	0	4.40471	4.34931	3.82029	1.84012	14.6329	0	0	0	0	0	0	0
Pyr <-->AcCoA,Fd	K00627	pdhC; pyruvate dehydrogenase E2 component (dihydrolipoamide acetyltransferase) [EC:2.3.1.12]	234.917	161.814	181.491	322.242	0	0	0	0	0	0	0	0	50.7433	38.504	55.2456	30.4838	0	0	0	0	0	0	0	2.84842	0	2.08283	0	29.6476	0	0	0	9.11124	0	0	0	0	0	0	0	0	0	0	0	0	0	0	0
Pyr <-->AcCoA,Fd	K00382	pdhD; dihydrolipoamide dehydrogenase [EC:1.8.1.4]	437.454	209.45	283.584	523.609	0	0	0	0	0	0	0	5.9824	86.0235	48.3105	74.592	32.6354	3.3878	8.9674	5.75909	6.05771	56.4514	25.3823	9.1694	21.2659	9.44786	2.10923	0	22.4066	3.65008	3.38813	0	18.0092	0	0	0	4.55794	0	0	3.0181	17.2412	0	0	0	0	50.1167	20.6356	28.3987
Pyr <-->AcCoA,Fd	K00169	porA; pyruvate ferredoxin oxidoreductase, alpha subunit [EC:1.2.7.1]	588.656	425.144	428.958	198.291	0	0	0	0	0	0	0	0	0	0	0	0	0	0	0	0	0	0	0	0	0	0	0	0	0	0	0	0	0	0	0	0	0	0	0	0	0	0	0	0	181.993	150.105	151.327
Pyr <-->AcCoA,Fd	K00170	porB; pyruvate ferredoxin oxidoreductase, beta subunit [EC:1.2.7.1]	469.903	336.615	333.017	184.684	0	0	0	0	0	0	0	0	0	0	0	0	0	0	0	0	0	0	0	0	0	0	0	0	0	0	0	0	0	0	0	0	0	0	0	0	0	0	0	0	145.815	108.071	148.727
Pyr <-->AcCoA,Fd	K00171	porD; pyruvate ferredoxin oxidoreductase, delta subunit [EC:1.2.7.1]	505.6	292.986	347.858	108.958	0	0	0	0	0	0	0	0	0	0	0	0	0	0	0	0	0	0	0	0	0	0	0	0	0	0	0	0	0	0	0	0	0	0	0	0	0	0	0	0	265.201	124.796	165.304
Pyr <-->AcCoA,Fd	K00172	porG; pyruvate ferredoxin oxidoreductase, gamma subunit [EC:1.2.7.1]	330.118	353.518	307.325	150.749	0	0	0	0	0	0	0	0	0	0	0	0	0	0	0	0	0	0	0	0	0	0	0	0	0	0	0	0	0	0	0	0	0	0	0	0	0	0	0	0	114.92	155.995	112.707
Pyr <-->AcCoA,Fd	K03737	nifJ; putative pyruvate-flavodoxin oxidoreductase [EC:1.2.7.-]	1169.72	1241.68	1398.99	448.63	0	0	0	0	65.2802	71.0787	63.7506	5.03319	163.577	160.364	187.759	15.7741	75.242	75.3246	52.8849	6.28033	149.313	287.92	333.248	27.9042	1.02803	3.62824	0.873805	12.5864	5.71958	5.04652	8.50763	9.1703	4.32246	1.27127	1.22466	5.63238	21.7253	4.29099	8.26735	13.8622	0	0	0	0	0	0	0
Acetate assimilation or production
Ac <--> Cat+	K14393	actP; cation/acetate symporter	283.452	234.491	129.078	124.188	5.7244	148.998	34.0592	19.1695	0	0	0	0	0	0	0	0	0	0	0	0	81.849	2.92491	20.7551	25.9075	24.075	34.3908	26.6021	20.7079	0	0	0	0	0	0	0	0	2.65616	0	6.77301	8.95431	0	0	0	0	0	0	0
Ac-transport?	K07034	yaaH; acetate transporter, putative	1493.46	1576.62	1227.74	139.098	0	0	0	0	8.48643	0	0	4.89787	100.63	47.3535	74.1283	7.52268	7.96848	0	0	8.60632	20.9541	0	0	4.35204	0	0	0	0	0	0	0	0	0	0	0	0	0	0	0	0	0	0	0	0	803.296	708.767	462.53
Ac-P <--> Ac	K01512	acyP; acylphosphatase [EC:3.6.1.7]	236.392	203.805	198.433	199.063	17.8662	15.7637	0	13.8997	0	0	0	5.28301	85.7215	60.5073	72.8612	8.25504	0	0	0	0	0	0	0	0	0	0	0	8.07636	0	0	0	0	0	0	0	3.56253	0	0	11.9227	8.44621	0	0	0	0	93.6433	92.9517	49.7466
Ac-P <--> Ac	K00925	ackA; acetate kinase [EC:2.7.2.1]	114.733	121.901	127.809	265.881	0	0	0	0	0	0	0	0	0	0	0	0	8.32003	0	0	5.03496	42.8214	30.9128	29.7795	8.27017	3.28931	3.71602	0	15.3695	0	0	3.53591	7.81001	0	3.86466	0	5.89112	0	0	0	7.38598	0	0	0	0	0	0	0
AcCoA <--> Ac	K01067	ACH1; acetyl-CoA hydrolase [EC:3.1.2.1]	1942.62	1514.13	1270.48	42.0802	0	0	0	0	4.26454	3.7627	0	4.27268	43.2641	58.7277	50.9171	8.64766	1325.59	1099.95	752.08	5.64467	1111.43	370.8	551.947	15.1436	0	0	0	0	0	0	0	0	0	0	0	0	0	0	0	0	0	0	0	0	0	0	0
AcCoA <--> Ac	K01905	acetyl-CoA synthetase (ADP-forming)	0	0	0	0	0	0	0	0	0	0	0	0	0	0	0	0	0	0	0	0	0	0	0	0	0	0	0	0	0	0	0	0	0	0	0	0	0	0	0	0	0	0	0	0	0	0	0
AcCoA <--> Ac	K01895	ACSS; acetyl-CoA synthetase [EC:6.2.1.1]	1493.61	1017.31	880.437	779.627	5.04394	51.1795	15.0053	18.5516	31.7478	10.7738	8.30303	5.76344	101.703	72.9386	93.4717	16.2018	91.3185	97.9976	106.919	26.9468	18.7338	16.5293	15.9233	5.67368	1.20546	0	2.04922	21.9088	0	0	0	20.2863	0	0	8.01473	23.203	0	1.75358	2.50026	14.9288	0	0	0	7.48246	188.42	125.798	172.148
AcCoA <->ProCoA	K01026	pct; propionate CoA-transferase [EC:2.8.3.1]	0	0	0	0	0	0	0	0	0	0	0	0	0	0	0	0	0	0	0	0	0	0	0	0	0	0	0	0	0	0	0	0	0	0	0	0	0	0	0	0	0	0	0	0	0	0	0
AcCoA <--> Ac-P	K13788	pta; phosphate acetyltransferase [EC:2.3.1.8]	26.736	14.5319	7.93758	39.2896	0	0	0	0	4.49612	3.96703	3.82159	5.94907	0	0	0	0	4.84247	4.27263	4.11598	12.8728	0	0	0	0	0	0	0	0	0	0	0	0	0	0	0	0	0	0	0	0	0	0	0	0	0	0	0
AcCoA <--> Ac-P	K00625	pta; phosphate acetyltransferase [EC:2.3.1.8]	105.721	67.8261	118.536	145.437	0	0	0	0	0	0	0	0	0	0	0	0	0	0	0	0	10.1029	17.828	25.7616	5.70021	0	0	0	10.7215	0	0	0	7.56952	0	0	0	0	9.78263	0	0	8.1854	0	0	0	0	0	0	0
Ethanol assimilation or production
AcAld <--> EtOH	K00001	adh; alcohol dehydrogenase [EC:1.1.1.1]	60.4672	31.1081	23.133	54.1346	0	0	0	0	0	0	0	0	0	0	0	0	0	0	0	0	0	0	0	0	0	0	0	0	0	0	0	0	0	0	0	0	0	0	0	0	0	0	0	0	0	0	0
AcAld <--> EtOH	K00121	adhC; S-(hydroxymethyl)glutathione dehydrogenase / alcohol dehydrogenase [EC:1.1.1.284 1.1.1.1]	42.0658	49.3786	14.2083	45.3252	0	0	0	0	0	0	0	0	0	0	0	0	0	0	0	0	0	0	0	0	0	0	0	0	0	0	0	0	0	0	0	0	0	0	0	0	0	0	0	0	0	0	0
AcAld <--> EtOH	K04072	adhE; acetaldehyde dehydrogenase / alcohol dehydrogenase [EC:1.2.1.10 1.1.1.1]	273.928	156.067	283.709	66.1684	0	0	0	0	0	0	0	0	0	0	0	0	0	0	0	0	0	0	0	0	0	0	0	0	0	0	0	0	0	0	0	0	0	0	0	0	0	0	0	0	0	0	0
AcAld <--> EtOH	K11440	gbsB; choline dehydrogenase [EC:1.1.1.1]	0	0	0	0	0	0	0	0	0	0	0	0	0	0	0	0	0	0	0	0	0	0	0	0	0	0	0	0	0	0	0	0	0	0	0	0	0	0	0	0	0	0	0	0	0	0	0
AcAld <--> EtOH	K13951	ADH1_7; alcohol dehydrogenase 1/7 [EC:1.1.1.1]	0	0	0	0	0	0	0	0	0	0	0	0	0	0	0	0	0	0	0	0	0	0	0	0	0	0	0	0	0	0	0	0	0	0	0	0	0	0	0	0	0	0	0	0	0	0	0
AcAld <--> EtOH	K13952	ADH6; alcohol dehydrogenase 6 [EC:1.1.1.1]	0	0	0	0	0	0	0	0	0	0	0	0	0	0	0	0	0	0	0	0	0	0	0	0	0	0	0	0	0	0	0	0	0	0	0	0	0	0	0	0	0	0	0	0	0	0	0
AcAld <--> EtOH	K13953	adhP; alcohol dehydrogenase, propanol-preferring [EC:1.1.1.1]	86.3351	90.0101	35.5267	100.441	0	17.363	8.3632	17.4039	9.89671	0	0	4.13806	0	0	0	0	0	0	0	0	0	12.7452	0	3.25453	0	0	0	0	0	0	0	0	0	0	0	0	0	0	0	0	0	0	0	0	0	0	0
AcAld <--> EtOH	K13954	yiaY; alcohol dehydrogenase [EC:1.1.1.1]	2965.25	2630.49	3203.82	202.711	13.0227	22.9804	0	19.3733	382.309	893.344	1260.53	7.27209	1224.13	693.242	752.688	8.52586	0	0	0	0	72.0333	95.3351	30.6133	5.80727	0	0	0	6.96136	0	0	0	8.53022	0	0	0	0	0	0	0	0	0	0	0	0	0	0	0
AcAld <--> EtOH	K13980	ADH4; alcohol dehydrogenase 4 [EC:1.1.1.1]	0	0	0	0	0	0	0	0	0	0	0	0	0	0	0	0	0	0	0	0	0	0	0	0	0	0	0	0	0	0	0	0	0	0	0	0	0	0	0	0	0	0	0	0	0	0	0
AcCoA <--> AcAld	K00132	acetaldehyde dehydrogenase (acetylating) [EC:1.2.1.10]	0	0	0	0	0	0	0	0	0	0	0	0	0	0	0	0	0	0	0	0	0	0	0	0	0	0	0	0	0	0	0	0	0	0	0	0	0	0	0	0	0	0	0	0	0	0	0
AcCoA <--> AcAld	K04072	adhE; acetaldehyde dehydrogenase / alcohol dehydrogenase [EC:1.2.1.10 1.1.1.1]	273.928	156.067	283.709	66.1684	0	0	0	0	0	0	0	0	0	0	0	0	0	0	0	0	0	0	0	0	0	0	0	0	0	0	0	0	0	0	0	0	0	0	0	0	0	0	0	0	0	0	0
AcCoA <--> AcAld	K04073	mhpF; acetaldehyde dehydrogenase [EC:1.2.1.10]	0	0	0	2.30948	0	0	0	0	0	0	0	0	0	0	0	0	0	0	0	0	0	0	0	0	0	0	0	0	0	0	0	0	0	0	0	0	0	0	0	0	0	0	0	0	0	0	0
AcCoA <--> AcAld	K04021	eutE; aldehyde dehydrogenase	12.6192	11.1342	26.3927	20.2533	0	0	0	0	0	0	0	0	0	0	0	0	0	0	0	0	0	0	0	0	0	0	0	0	0	0	0	0	0	0	0	0	0	0	0	0	0	0	0	0	0	0	0
AcAld/Gly <-->Thr	K01620	ltaE; threonine aldolase [EC:4.1.2.5]	76.8826	75.2103	51.9059	133.928	0	0	0	0	0	13.0982	21.0299	5.40756	4.26454	3.7627	3.62475	4.73119	0	0	0	0	0	0	0	0	0	0	0	0	4.61219	8.44826	0	16.205	0	0	0	4.69622	0	0	0	5.86989	0	0	0	0	0	0	0
AcAld <--> Ac	K00128	aldehyde dehydrogenase (NAD+) [EC:1.2.1.3]	69.7549	93.9985	58.5281	209.998	0	0	0	0	0	0	0	0	3.30211	11.6541	14.0336	7.91648	0	0	0	0	0	0	0	0	0	0	0	0	0	0	0	0	0	0	0	10.6115	3.4082	8.89974	8.69067	13.662	0	0	0	0	0	0	0
AcAld <--> Ac	K14085	ALDH7A1; aldehyde dehydrogenase family 7 member A1 [EC:1.2.1.31 1.2.1.8 1.2.1.3]	13.056	0	0	1.56758	0	0	0	0	0	0	0	0	0	0	0	0	0	0	0	0	0	0	0	0	0	0	0	0	0	0	0	0	0	0	0	0	0	0	0	0	0	0	0	0	0	0	0
AcAld <--> Ac	K00149	ALDH9A1; aldehyde dehydrogenase family 9 member A1 [EC:1.2.1.47 1.2.1.3]	0	0	0	0	0	0	0	0	0	0	0	0	0	0	0	0	0	0	0	0	0	0	0	0	0	0	0	0	0	0	0	0	0	0	0	0	0	0	0	0	0	0	0	0	0	0	0
Lactate assimilation or production
Pyr -->Lac	K00016	Ldh; L-lactate dehydrogenase [EC:1.1.1.27]	30.7827	13.2527	0	26.3635	0	0	0	0	0	0	0	0	0	0	0	0	0	0	0	0	0	0	0	0	0	0	0	0	0	0	0	0	0	0	0	0	0	0	0	0	0	0	0	7.57009	0	0	0
Pyr -->Lac	K03777	dld; D-lactate dehydrogenase [EC:1.1.1.28]	0	0	0	1.56374	0	0	0	0	0	0	0	0	0	0	0	0	0	0	0	0	0	0	0	0	0	0	0	0	0	0	0	0	0	0	0	0	0	0	0	0	0	0	0	0	0	0	0
Pyr -->Lac	K03778	ldhA; D-lactate dehydrogenase [EC:1.1.1.28]	0	0	0	29.8906	0	0	0	0	0	0	0	0	0	0	0	0	0	0	0	0	0	0	0	0	0	0	0	0	0	0	0	9.80876	0	0	0	0	0	0	0	0	0	0	0	0	0	0	0
Lac-->Pyr	K00101	lldD; L-lactate dehydrogenase (cytochrome) [EC:1.1.2.3]	19.7934	4.36605	4.20598	2.56261	0	0	0	0	0	0	0	0	0	0	0	0	0	0	0	0	0	0	0	0	0	0	0	0	0	0	0	0	0	0	0	0	0	0	0	0	0	0	0	0	0	0	0
Propionate assimilation or production (methlmalonyl-CoA pathway from SucCoA)
SucCoA <--> MMCoA	K01849	mcmA2; methylmalonyl-CoA mutase, C-terminal domain [EC:5.4.99.2]	231.38	194.422	94.1153	111.213	0	0	0	11.6714	0	0	0	0	0	0	0	0	0	0	0	0	0	0	0	0	0	0	0	0	0	0	0	0	0	0	0	0	0	0	0	6.69916	0	0	0	0	0	0	0
SucCoA <--> MMCoA	K01848	mcmA1; methylmalonyl-CoA mutase, N-terminal domain [EC:5.4.99.2]	264.654	201.47	164.864	165.532	2.94668	2.59992	2.5046	15.4685	0	0	0	0	0	0	0	0	0	0	0	0	0	0	0	0	0	0	0	0	0	0	0	0	0	0	0	0	0	2.3182	2.23321	13.1301	0	0	0	0	0	0	0
SucCoA <--> MMCoA	K01847	MUT; methylmalonyl-CoA mutase [EC:5.4.99.2]	237.681	319.927	271.016	194.411	0	0	0	0	23.5081	20.7418	27.9739	5.77659	84.6292	165.934	133.875	7.64646	0	0	0	0	23.5421	6.08762	14.6078	13.7408	0	2.10923	0	12.9256	4.70814	8.94628	0	18.2641	5.06539	6.23116	4.00181	10.3226	0	0	0	0	0	0	0	0	0	0	0
MMCoA R<-->S	K05606	MCEE, epi; methylmalonyl-CoA/ethylmalonyl-CoA epimerase [EC:5.1.99.1]	269.285	256.501	218.872	228.064	0	0	8.96057	20.4044	47.8109	42.1847	30.4786	4.59316	28.7676	101.529	73.3552	6.61849	0	0	0	0	0	0	0	4.76718	0	0	0	9.91767	0	0	0	7.46711	0	0	0	8.02167	0	0	0	13.4371	0	0	0	0	0	0	0
ProCoA <--> MMCoA	K01966	pccB; propionyl-CoA carboxylase beta chain [EC:6.4.1.3]	449.901	379.613	365.219	333.444	6.3688	8.42902	10.8267	34.2929	19.3733	28.5253	30.2326	10.2537	22.717	8.59018	19.3089	6.08727	0	0	0	0	6.49058	0	11.0337	6.58027	0	0	1.65063	5.64161	3.28295	2.89663	0	7.40532	3.28931	8.7011	0	10.1864	0	2.89663	2.79043	8.05629	0	0	0	7.44275	0	0	0
AcCoA <->ProCoA	K01026	pct; propionate CoA-transferase [EC:2.8.3.1]	0	0	0	0	0	0	0	0	0	0	0	0	0	0	0	0	0	0	0	0	0	0	0	0	0	0	0	0	0	0	0	0	0	0	0	0	0	0	0	0	0	0	0	0	0	0	0
AcCoA <-->X-CoA	K01039	gctA; glutaconate CoA-transferase, subunit A [EC:2.8.3.12]	308.071	314.125	304.252	95.3169	0	0	0	0	0	0	0	6.33513	19.8513	21.8941	4.21828	5.87471	0	0	0	0	0	0	0	0	0	0	0	0	0	0	0	0	0	0	0	0	0	0	0	0	0	0	0	0	0	0	0
NH4 assimilation to amino acid metabolism
NH4 Pyr-->Glu	K00262	gdhA; glutamate dehydrogenase (NADP+) [EC:1.4.1.4]	642.888	1600.7	745.494	334.889	3.79706	30.1521	25.8193	22.5609	0	0	0	3.08411	18.6106	0	15.8185	7.0121	37.7175	23.2953	35.2648	5.7843	10.608	246.473	30.0552	7.33094	3.79706	0	0	13.2719	30.4446	13.431	9.70394	19.9878	33.9457	56.4125	38.3148	10.7882	0	0	0	17.0523	0	0	0	0	0	0	0
NH4 Pyr-->Glu	K00261	glutamate dehydrogenase (NAD(P)+) [EC:1.4.1.3]	584.052	434.621	497.725	209.969	0	0	0	0	0	0	0	0	0	0	0	0	0	0	0	0	0	0	0	0	0	0	0	0	0	0	0	0	0	0	0	0	15.8255	13.9632	23.5398	8.0712	0	0	0	0	191.761	201.594	273.965
NH4 Pyr-->Glu	K15371	GDH2; glutamate dehydrogenase [EC:1.4.1.2]	386.521	254.382	158.147	62.4066	0	0	0	0	0	0	0	0	3.16363	8.37403	9.41152	7.34709	56.3199	36.2831	26.3413	19.4783	1.3056	0	0	5.80974	0	0	0	0	0	0	0	0	0	0	0	0	0	0	0	0	0	0	0	0	0	0	0
Anaerobic sulfur metabolism associated accessory genes
SO4 permease	K03321	SULP; sulfate permease, SulP family	44.8342	86.0252	105.666	261.467	5.23046	13.8449	0	17.9749	0	0	0	0	0	0	0	0	7.54275	21.8858	7.31074	12.1173	0	0	20.0368	15.6713	0	0	0	10.6045	0	0	0	0	0	0	0	0	0	0	0	0	0	0	0	6.41955	11.7054	30.9839	22.386
H2S --> S0	K00540	sqr; sulfide:quinone oxidoreductase (EC:1.-.-.-)	30.0981	105.851	100.362	240.897	0	0	0	0	2.59524	2.28984	4.41178	6.14381	0	0	0	0	0	0	0	0	0	25.4276	5.5063	7.67493	0	0	0	0	0	0	0	24.1024	0	0	0	0	0	0	0	30.0693	0	0	0	15.5428	0	0	0
H2S --> S0	K00185	polysulfide reductase NrfD	2569.2	2172.51	2712.79	385.499	1028.59	691.385	1204.89	63.5022	125.565	106.968	92.0058	6.31848	583.698	474.026	541.363	23.0737	178.227	239.384	169.46	21.3506	0	0	0	0	8.64436	11.7609	14.42	29.3762	0	0	0	0	0	0	3.10916	5.50972	3.98424	7.03078	3.38651	6.79216	0	0	0	0	0	0	0
SO3 --> SO4	K15553	soxC, ssuA; sulfonate transport system substrate-binding protein	6.38077	0	0	7.73224	0	0	0	0	0	0	0	0	0	0	0	0	0	0	0	0	0	0	0	0	0	0	0	0	0	0	0	0	0	0	0	0	0	0	0	0	0	0	0	0	0	0	0
SO3 --> SO4	K00387	SUOX; sulfite oxidase [EC:1.8.3.1]	4.29693	3.79128	0	8.92975	0	0	0	0	0	0	0	0	0	0	0	0	0	0	0	0	0	0	0	0	0	0	0	0	0	0	0	0	0	0	0	0	0	0	0	0	0	0	0	0	0	0	0
S-S <--> HS-SH	K03388	hdrA; heterodisulfide reductase subunit A [EC:1.8.98.1]	6412.48	5318.7	5246.45	1264.85	53.8191	179.269	127.849	125.125	397.987	416.57	347.779	36.7026	511.354	435.105	502.43	36.3486	799.205	705.859	643	45.6748	24.675	38.8711	38.8215	30.2678	2.23034	3.93576	15.7289	25.5279	23.7846	20.6936	7.54183	26.2768	0	0	0	9.51484	0	0	8.27766	13.7635	0	0	0	0	71.0686	59.017	63.9599
S-S <--> HS-SH	K14127	mvhD/vhuD/vhcD ; F420-non-reducing hydrogenase iron-sulfur subunit D [EC:1.12.99.-]	1635.39	1372.72	1396.8	301.586	0	30.7798	41.816	38.3134	108.629	139.619	60.9571	14.4118	51.8196	78.3069	44.0454	17.3343	213.644	146.614	110.973	11.6217	0	0	0	0	0	0	0	0	21.4846	0	0	6.31076	0	0	0	0	0	0	0	9.19184	0	0	0	0	0	0	0
S2O3 <--> SO3	K01011	TST, MPST, sseA; thiosulfate/3-mercaptopyruvate sulfurtransferase [EC:2.8.1.1 2.8.1.2]	125.409	74.841	75.0097	116.032	0	31.8629	0	19.4434	0	0	0	0	0	0	0	0	0	0	0	0	0	0	0	0	5.45751	0	0	20.7306	0	0	0	0	0	0	0	0	0	0	0	0	0	0	0	0	0	0	0
S2O3 <--> SO3	K02439	glpE; thiosulfate sulfurtransferase [EC:2.8.1.1]	0	41.8312	8.2911	32.6156	0	41.8312	0	17.6425	0	0	0	0	0	0	0	0	0	0	0	0	0	0	0	0	0	0	0	0	0	0	0	0	0	0	0	0	0	0	0	0	0	0	0	0	0	0	0
S2O3 <--> SO3/H2S	K08352	phsA; psrA; thiosulfate reductase / polysulfide reductase chain A [EC:1.-.-.-]	432.692	408.184	518.103	269.492	41.2691	52.6715	46.7684	61.8005	27.2582	38.2227	34.0048	10.5115	41.6963	45.446	50.0342	12.1632	0	0	0	0	0	0	0	0	0	0	0	0	2.27518	0	0	9.52932	0	1.97306	1.90073	4.66359	0	0	0	0	0	0	0	0	0	0	0
S2O3 <--> SO3/H2S	K08353	phsB; thiosulfate reductase electron transport protein	10.1634	8.9674	8.63863	2.01747	0	0	0	0	0	0	0	0	0	0	0	0	0	0	0	0	0	0	0	0	0	0	0	0	0	0	0	0	0	0	0	0	0	0	0	0	0	0	0	0	0	0	0
S2O3 <--> SO3/H2S	K08354	phsC; thiosulfate reductase cytochrome b subunit	0	0	13.9387	12.1787	0	0	0	0	0	0	0	0	0	0	0	0	0	0	0	0	0	0	0	0	0	0	0	0	0	0	13.9387	8.03558	0	0	0	0	0	0	0	0	0	0	0	0	0	0	0
		Counts of ORFs assigned as K00185	93				3				1				3				4				0				3				0				1				1				0				0
M00087 beta-Oxidation [PATH:map00071]
	K00232	ACOX1, ACOX3; acyl-CoA oxidase [EC:1.3.3.6]	0	0	0	0	0	0	0	0	0	0	0	0	0	0	0	0	0	0	0	0	0	0	0	0	0	0	0	0	0	0	0	0	0	0	0	0	0	0	0	0	0	0	0	0	0	0	0
	K00249	ACADM, acd; acyl-CoA dehydrogenase [EC:1.3.8.7]	201.411	314.719	333.921	133.295	0	0	0	0	0	0	0	0	137.618	229.355	239.142	7.04828	0	0	0	0	0	0	0	0	0	0	0	0	0	0	0	0	6.55323	0	0	4.50458	0	0	0	0	0	0	0	0	0	0	0
	K00255	ACADL; long-chain-acyl-CoA dehydrogenase [EC:1.3.8.8]	0	0	0	0	0	0	0	0	0	0	0	0	0	0	0	0	0	0	0	0	0	0	0	0	0	0	0	0	0	0	0	0	0	0	0	0	0	0	0	0	0	0	0	0	0	0	0
	K06445	fadE; acyl-CoA dehydrogenase [EC:1.3.99.-]	0	0	0	11.1522	0	0	0	0	0	0	0	0	0	0	0	0	0	0	0	0	0	0	0	0	0	0	0	0	0	0	0	0	0	0	0	0	0	0	0	0	0	0	0	0	0	0	0
	K09479	ACADVL; very long chain acyl-CoA dehydrogenase [EC:1.3.8.9]	0	0	8.5364	6.42071	0	0	0	0	0	0	0	0	0	0	0	0	0	0	0	0	0	0	0	0	0	0	0	0	0	0	0	0	0	0	0	0	0	0	0	0	0	0	0	0	0	0	0
	K01692	paaF, echA; enoyl-CoA hydratase [EC:4.2.1.17]	32.7142	11.5734	43.2462	66.4319	0	0	0	0	0	0	0	0	0	0	0	0	0	0	0	4.22309	0	0	0	0	0	0	0	0	0	0	0	0	0	0	0	0	0	0	0	0	0	0	0	0	0	0	0
	K07511	ECHS1; enoyl-CoA hydratase [EC:4.2.1.17]	0	0	0	4.57131	0	0	0	0	0	0	0	0	0	0	0	0	0	0	0	0	0	0	0	0	0	0	0	0	0	0	0	0	0	0	0	0	0	0	0	0	0	0	0	0	0	0	0
	K13767	ysiB, fadB; enoyl-CoA hydratase [EC:4.2.1.17]	0	0	0	0	0	0	0	0	0	0	0	0	0	0	0	0	0	0	0	0	0	0	0	0	0	0	0	0	0	0	0	0	0	0	0	0	0	0	0	0	0	0	0	0	0	0	0
	K00022	HADH; 3-hydroxyacyl-CoA dehydrogenase [EC:1.1.1.35]	0	0	0	0	0	0	0	0	0	0	0	0	0	0	0	0	0	0	0	0	0	0	0	0	0	0	0	0	0	0	0	0	0	0	0	0	0	0	0	0	0	0	0	0	0	0	0
	K07516	fadN; 3-hydroxyacyl-CoA dehydrogenase [EC:1.1.1.35]	267.509	341.653	477.467	105.621	0	0	0	0	0	0	0	0	4.15492	14.6639	21.1895	7.51174	10.2617	3.62166	5.23332	5.79475	0	0	0	0	0	0	0	30.1892	0	0	0	0	0	0	0	0	0	0	0	0	0	0	0	0	0	0	0
	K01825	fadB; 3-hydroxyacyl-CoA dehydrogenase / enoyl-CoA hydratase / 3-hydroxybutyryl-CoA epimerase / enoyl-CoA isomerase [EC:1.1.1.35 4.2.1.17 5.1.2.3 5.3.3.8]	6.50301	5.73776	5.5274	10.0033	0	0	0	0	0	0	0	0	0	0	0	0	0	0	0	0	0	0	0	0	0	0	0	0	0	0	0	0	0	0	0	0	0	0	0	0	0	0	0	0	0	0	0
	K01782	fadJ; 3-hydroxyacyl-CoA dehydrogenase / enoyl-CoA hydratase / 3-hydroxybutyryl-CoA epimerase [EC:1.1.1.35 4.2.1.17 5.1.2.3]	10.3196	29.6793	31.2312	26.5357	0	0	0	0	0	0	0	0	0	0	0	0	0	0	0	0	0	0	0	0	0	0	0	0	0	0	0	0	0	0	0	0	0	0	0	0	0	0	0	0	0	0	0
	K07514	EHHADH; enoyl-CoA hydratase / 3-hydroxyacyl-CoA dehydrogenase / 3,2-trans-enoyl-CoA isomerase [EC:4.2.1.17 1.1.1.35 5.3.3.8]	0	0	0	0	0	0	0	0	0	0	0	0	0	0	0	0	0	0	0	0	0	0	0	0	0	0	0	0	0	0	0	0	0	0	0	0	0	0	0	0	0	0	0	0	0	0	0
	K07515	HADHA; enoyl-CoA hydratase / long-chain 3-hydroxyacyl-CoA dehydrogenase [EC:4.2.1.17 1.1.1.211]	0	0	0	0	0	0	0	0	0	0	0	0	0	0	0	0	0	0	0	0	0	0	0	0	0	0	0	0	0	0	0	0	0	0	0	0	0	0	0	0	0	0	0	0	0	0	0
	K10527	MFP2; enoyl-CoA hydratase/3-hydroxyacyl-CoA dehydrogenase [EC:4.2.1.17 1.1.1.35 1.1.1.211]	0	2.5169	0	4.25703	0	0	0	0	0	0	0	0	0	0	0	0	0	0	0	0	0	0	0	0	0	0	0	0	0	0	0	0	0	0	0	0	0	0	0	0	0	0	0	0	0	0	0
	K00632	E2.3.1.16, fadA; acetyl-CoA acyltransferase [EC:2.3.1.16]	130.792	171.035	148.012	77.7593	0	0	0	0	0	0	0	0	8.23925	14.5394	24.5111	8.34678	4.31879	3.81057	0	5.11733	0	0	0	0	0	0	0	13.2924	0	0	0	0	0	0	0	0	0	0	0	0	0	0	0	0	0	0	0
	K07508	ACAA2; acetyl-CoA acyltransferase 2 [EC:2.3.1.16]	0	0	0	0	0	0	0	0	0	0	0	0	0	0	0	0	0	0	0	0	0	0	0	0	0	0	0	0	0	0	0	0	0	0	0	0	0	0	0	0	0	0	0	0	0	0	0
	K07509	HADHB; acetyl-CoA acyltransferase [EC:2.3.1.16]	0	0	0	0.892233	0	0	0	0	0	0	0	0	0	0	0	0	0	0	0	0	0	0	0	0	0	0	0	0	0	0	0	0	0	0	0	0	0	0	0	0	0	0	0	0	0	0	0
	K07513	ACAA1; acetyl-CoA acyltransferase 1 [EC:2.3.1.16]	0	0	0	0	0	0	0	0	0	0	0	0	0	0	0	0	0	0	0	0	0	0	0	0	0	0	0	0	0	0	0	0	0	0	0	0	0	0	0	0	0	0	0	0	0	0	0
		SUM	649.248	876.914	1047.94	446.94	0	0	0	0	0	0	0	0	150.012	258.559	284.843	22.9068	14.5805	7.43223	5.23332	15.1352	0	0	0	0	0	0	0	43.4816	0	0	0	0	6.55323	0	0	4.50458	0	0	0	0	0	0	0	0	0	0	0
M00236 Putative polar amino acid transport system [BR:ko02000]
	K02030	ABC.PA.S; polar amino acid transport system substrate-binding protein	752.805	951.741	768.501	315.091	0	0	0	0	39.8391	77.8729	23.0824	11.9794	236.257	305.198	226.197	23.3194	6.30961	11.1342	5.36302	12.1581	0	0	0	0	0	0	0	0	0	0	0	0	0	0	0	0	0	0	0	8.33636	0	0	0	0	51.4329	75.6341	123.864
	K02029	ABC.PA.P; polar amino acid transport system permease protein	546.934	463.647	431.816	309.239	0	0	0	0	0	6.01428	5.79378	23.1158	224.883	238.867	161.64	32.529	0	6.74574	0	13.5357	0	0	0	0	0	0	0	0	0	0	0	0	0	0	0	0	0	0	0	8.27646	0	0	0	0	55.1963	48.701	82.1021
	K02028	ABC.PA.A; polar amino acid transport system ATP-binding protein [EC:3.6.3.21]	267.452	200.262	204.604	259.102	0	0	0	0	0	10.6588	5.13399	5.137	32.7012	53.8243	35.9294	12.8562	0	18.3194	5.91251	18.4248	0	0	0	0	0	0	0	0	0	0	0	0	0	0	0	0	0	0	0	7.70309	0	0	0	0	21.128	6.21392	29.9305
M00237 Branched-chain amino acid transport system [PATH:map02010] [BR:ko02000]
	K01999	livK; branched-chain amino acid transport system substrate-binding protein	3239.57	2517.91	2209.66	790.856	4.30783	30.4072	76.8926	39.1402	213.006	168.369	132.101	16.1364	407.096	327.784	300.449	60.4152	84.3151	71.4115	35.8423	16.2286	0	0	0	0	19.3569	22.6126	13.1964	55.7085	0	0	0	0	0	0	0	0	2.88164	0	8.72531	15.3691	0	0	0	0	0	0	0
	K01997	livH; branched-chain amino acid transport system permease protein	749.874	746.268	562.417	586.48	0	10.0845	0	15.6948	49.1907	72.7138	28.4886	15.7334	87.0145	74.6995	99.0237	48.954	11.6252	15.0571	0	16.1683	0	0	0	0	8.0132	0	2.5046	33.3742	0	0	0	0	0	0	0	0	0	0	0	8.07189	0	0	0	0	0	0	0
	K01998	livM; branched-chain amino acid transport system permease protein	698.405	729.952	562.27	503.258	8.42325	0	14.3191	19.8714	22.2301	49.2239	29.451	12.6066	110.305	119.835	99.823	40.8976	15.9121	20.0311	11.3617	9.38013	0	0	0	0	0	0	0	15.3913	0	0	0	0	0	0	0	0	0	0	0	6.01742	0	0	0	0	0	0	0
	K01995	livG; branched-chain amino acid transport system ATP-binding protein	585.359	385.679	333.272	583.758	0	0	0	23.2616	30.7074	17.1476	16.3942	15.3455	121.58	56.0289	108.468	52.8159	5.91389	16.003	15.4163	9.58298	0	0	0	0	0	0	0	34.551	0	0	0	0	0	0	0	0	0	0	0	7.94681	0	0	0	0	0	0	0
	K01996	livF; branched-chain amino acid transport system ATP-binding protein	417.31	391.609	356.758	598.587	6.63002	0	0	20.3377	13.8575	12.0771	47.2583	14.7595	96.5005	96.2309	90.6816	48.3794	6.65602	11.7455	6.0362	10.25	17.1443	0	0	5.99828	0	4.35336	8.38751	29.095	0	0	0	0	0	0	0	0	0	0	0	6.92687	0	0	0	0	0	0	0
M00239 Peptides/nickel transport system [PATH:map02010] [BR:ko02000]
	K02035	ABC.PE.S; peptide/nickel transport system substrate-binding protein	1399.73	1198.4	1131.03	648.647	0	5.43577	0	18.7329	0	0	0	0	131.504	83.9149	140.235	42.9983	69.3226	28.2416	47.5406	13.6266	0	19.5212	5.373	5.65901	0	0	0	11.6552	0	0	0	0	3.05817	0	0	15.6915	0	0	0	0	0	0	0	0	0	0	0
	K02033	ABC.PE.P; peptide/nickel transport system permease protein	237.077	188.348	192.05	389.904	0	0	0	0	10.0729	22.2189	21.4043	4.97426	77.3831	51.4395	58.5666	19.0248	16.5859	14.0105	13.4968	12.9651	0	0	0	6.15454	0	0	0	0.849112	0	0	0	0	0	0	0	3.91308	0	0	0	0	0	0	0	0	0	0	0
	K02034	ABC.PE.P1; peptide/nickel transport system permease protein	108.177	138.296	96.8975	300.34	0	0	0	0	0	0	0	0	26.2693	47.7623	11.9652	19.2379	0	4.83082	9.01218	8.7882	0	4.97527	0	6.5933	0	0	0	0.899234	0	0	0	0	0	0	0	4.30186	0	0	0	0	0	0	0	0	0	0	0
	K02031	ABC.PE.A; peptide/nickel transport system ATP-binding protein	205.011	257.51	202.624	333.329	0	0	0	0	0	0	0	0	73.482	98.1402	81.0662	24.9263	0	8.78332	22.5059	11.665	0	0	0	0	0	0	0	7.66942	0	0	0	0	0	0	0	0	0	0	0	0	0	0	0	0	0	0	0
	K02032	ABC.PE.A1; peptide/nickel transport system ATP-binding protein	154.891	136.74	134.64	356.074	0	0	0	0	0	0	0	0	45.9149	33.335	33.742	13.3572	28.3684	21.7945	28.4318	17.8012	0	0	0	0	0	0	0	0	0	0	0	0	0	0	0	5.33522	0	0	0	0	0	0	0	0	0	0	0
		SUM	9362.6	8306.36	7186.53	5974.67	19.3611	45.9275	91.2117	137.039	378.904	436.297	309.107	119.788	1670.89	1587.06	1447.79	439.712	245.009	248.108	200.919	170.575	17.1443	24.4965	5.373	24.4051	27.3701	26.966	24.0885	189.193	0	0	0	0	3.05817	0	0	29.2417	2.88164	0	8.72531	68.648	0	0	0	0	127.757	130.549	235.897
		Counts of ORFs assigned to those modules	415				1				5				14				7				1				4				0				1				2				0				1
Abbreviation
CO2	Carbon dioxide
CO	Carbon monooxide
For	Formate
MTF	5-Methyl-5,6,7,8-tetrahydromethanopterin
Pry	Pyruvate
Ac	Acetate
Ac-P	Acetyl phosphate
PyrP	Phosphoenolpyruvate
OxaAce	Oxyaloacetate
Mal	Malate
Fd	Ferredoxin
Cat+	Cation
AcAld	Acetoaldehyde
EtOH	Ethanol
Lac	Lactate
AcCoA	Acetyl-CoA
ProCoA	Propionyl-CoA
SucCoA	Succinyl-CoA
MMCoA	Methylmalonyl-CoA
X-CoA	variables-CoA
NH4	Ammonium
Glu	Glutamate
Gly	Glycine
Thr	Threonine
SO4	Sulfate
H2S	Sulfide
S0	Elemental sulfur
SO3	Sulfite
S2O3	Thiosulfate
[truncated: 65 more columns]
