# Supplementary material for: Microbial metabolic networks in a complex electrogenic biofilm recovered from a stimulus-induced metatranscriptomics approach
Source: Sci Rep. 2015 Oct 7;5:14840. doi: 10.1038/srep14840 (PMC4595844; doi:10.1038/srep14840)
Supplement: Supplementary Data 3 [file srep14840-s4.xls]

## Sheet: Supplementary Data 3
Supplementary Data 3. mRNA expression levels (mRNA-RPKM) under three different conditions (MFC, SP, or OC) and averaged DNA existense levels (DNA-RPKMave) of each KEGG module in whole community and each Bin-genome.
Module ID	Module description Yellow filled: Used for marker module/gene analysis Blue letter: Overlapped module to the marker modules	Whole community							Bin-genome DB1				Bin-genome DB2				Bin-genome DF1				Bin-genome DF2				Bin-genome DM1				Bin-genome Bet1				Bin-genome Bac1				Bin-genome Bac2				Bin-genome Unc1				Bin-genome Unc2				Bin-genome MS1
		mRNA-MFC/DNA	mRNA-SP/DNA	mRNA-OC/DNA	mRNA-RPKM			DNA-RPKMave	mRNA-RPKM			DNA-RPKMave	mRNA-RPKM			DNA-RPKMave	mRNA-RPKM			DNA-RPKMave	mRNA-RPKM			DNA-RPKMave	mRNA-RPKM			DNA-RPKMave	mRNA-RPKM			DNA-RPKMave	mRNA-RPKM			DNA-RPKMave	mRNA-RPKM			DNA-RPKMave	mRNA-RPKM			DNA-RPKMave	mRNA-RPKM			DNA-RPKMave	mRNA-RPKM
					con. MFC	con. SP	con. OC		con. MFC	con. SP	con. OC		con. MFC	con. SP	con. OC		con. MFC	con. SP	con. OC		con. MFC	con. SP	con. OC		con. MFC	con. SP	con. OC		con. MFC	con. SP	con. OC		con. MFC	con. SP	con. OC		con. MFC	con. SP	con. OC		con. MFC	con. SP	con. OC		con. MFC	con. SP	con. OC		con. MFC
M00178	Ribosome, bacteria [PATH:map03010] [BR:ko03011]	6.69835	9.28746	8.97056	91725.6	127180	122841	13693.8	1385.27	6445.65	7179.23	1116.15	3538.86	7523.16	8773.55	276.403	15272.8	16214.9	16419.2	364.679	19599.6	21350.9	18692.6	223.144	3363.23	16595.1	13718.7	388.479	601.523	332.882	251.877	490.913	511.315	619.928	940.294	466.97	315.719	330.388	352.976	244.633	406.294	419.265	335.332	403.306	0	0	0	330.974	16764.2
M00179	Ribosome, archaea [PATH:map03010] [BR:ko03011]	7.58187	9.56393	9.32698	79821.9	100689	98194.5	10528	1015.87	3187.08	4577.04	667.569	2336.63	5337.52	6385.57	160.306	10970.6	10952.1	10721.6	212.151	13606.6	14010	12813.4	133.632	1830.88	10386.1	8247.64	209.614	306.103	194.519	134.014	266.431	346.686	408.757	651.837	294.175	218.619	230.313	242.527	149.161	270.602	235.629	141.464	238.471	0	0	0	224.745	28227.3
M00173	Reductive citric acid cycle (Arnon-Buchanan cycle) [PATH:map00720]	4.40329	4.08032	4.12327	32272	29904.9	30219.7	7329.06	178.047	386.193	225.489	489.689	396.76	468.601	468.433	148.395	1147.29	1622.95	1705.55	169.28	11689.8	10124.2	9503.61	252.38	4124.53	4585.13	4586.86	222.66	28.2495	14.394	29.9058	159.233	36.5116	43.728	54.4937	143.158	21.4757	35.9442	30.4158	99.974	37.8699	34.0197	32.5241	159.298	2.08512	0	0	12.7105	1539.95
M00347	Methanogenesis, formate => methane [PATH:map00680]	6.51204	5.70705	5.58949	31258.6	27394.6	26830.3	4800.13	1051.66	746.549	337.459	288.073	581.838	626.852	535.525	71.2352	1165.66	1033	1139.28	114.403	906.224	795.699	706.411	72.8466	24.675	45.3822	45.0939	88.892	38.734	28.2835	32.7392	80.4351	63.8408	37.4731	43.988	73.0712	4.2012	3.70682	0	47.8308	11.3112	9.98016	15.6759	32.6518	0	0	0	0	20352.1
M00567	Methanogenesis, CO2 => methane [PATH:map00680]	7.44824	6.58682	6.51064	28587.1	25280.9	24988.5	3838.1	53.8191	193.739	127.849	159.94	425.275	426.2	360.904	52.1025	574.892	523.25	557.507	83.0814	807.525	705.859	657.144	51.2655	24.675	45.3822	45.0939	41.7637	38.734	28.2835	25.3787	49.7035	63.8408	37.4731	42.4284	64.8596	4.2012	3.70682	0	36.516	8.70403	7.67977	15.6759	25.9305	0	0	0	0	20352.1
M00009	Citrate cycle (TCA cycle, Krebs cycle) [PATH:map00020]	7.13832	4.2901	4.74758	26747.2	16074.9	17789.1	3746.98	82.9752	152.097	90.4543	208.472	205.173	209.625	219.364	71.2845	550.496	880.026	904.239	115.659	5468.37	4599.88	4203.32	87.8852	9886.41	4056.45	5067.7	159.647	41.0454	22.7329	27.8945	153.65	11.5444	3.38813	0	67.7782	12.5967	17.9362	22.8397	68.9814	4.2221	22.7501	25.24	111.974	0	0	0	0	214.77
M00357	Methanogenesis, acetate => methane [PATH:map00680]	6.60286	5.82806	5.76393	26391.6	23294.7	23038.4	3996.99	77.6383	240.388	219.455	185.467	461.519	440.941	364.542	53.5307	1168.67	1041.64	1055.27	73.3204	1146.69	982.954	893.852	95.5471	96.3331	110.652	116.558	61.4077	43.2288	31.9995	27.4279	97.7033	63.8408	37.4731	45.9643	100.525	4.2012	7.57148	8.01473	56.4223	18.4867	9.43335	18.1761	56.4307	0	0	0	7.48246	14398
M00011	Citrate cycle, second carbon oxidation, 2-oxoglutarate => oxaloacetate [PATH:map00020]	5.16637	4.83322	4.96834	23643.2	22118.6	22737	4576.37	104.92	171.534	88.3655	262.982	277.555	327.105	332.011	88.7464	765	1270.31	1251.42	143.962	10715.9	9401.35	8892.85	150.868	2898.65	3141.4	3122.79	146.269	28.8693	16.0813	20.621	117.622	30.7322	37.1596	29.661	114.778	13.1318	20.3633	21.8916	82.2202	16.1447	31.6057	25.6612	133.405	0	0	0	0	564.856
M00144	NADH:quinone oxidoreductase, prokaryotes [PATH:map00190]	3.76784	3.37913	3.4868	20463.1	18352	18936.8	5430.99	22.1212	128.172	44.8428	278.534	210.793	127.6	83.0458	63.2418	571.755	496.716	603.647	106.74	138.056	105.113	69.9996	14.2357	7351.75	7046.9	6865.09	232.787	63.2019	38.1356	38.2932	169.669	17.1732	14.8891	4.82504	59.2779	112.488	141.772	132.478	97.4966	93.3459	85.602	98.832	246.25	0	0	0	0	3134.32
M00157	F-type ATPase, bacteria [PATH:map00190]	8.00958	8.94297	8.88007	19525.4	21800.8	21647.4	2437.75	260.374	488.563	754.705	329.762	1246.13	1069.73	1079.46	50.1364	6598.03	6000.2	7190.31	126.052	4020.97	3892.68	3206.44	49.1608	709.198	3365.93	2861.53	125.821	163.588	140.988	134.628	142.66	30.4237	25.1565	41.8213	77.7826	6.55323	24.4146	36.6739	42.1778	10.5074	20.5803	13.7773	55.2674	0	2.91921	0	42.9564	0
M00164	ATP synthase [PATH:map00195]	8.00958	8.94297	8.88007	19525.4	21800.8	21647.4	2437.75	260.374	488.563	754.705	329.762	1246.13	1069.73	1079.46	50.1364	6598.03	6000.2	7190.31	126.052	4020.97	3892.68	3206.44	49.1608	709.198	3365.93	2861.53	125.821	163.588	140.988	134.628	142.66	30.4237	25.1565	41.8213	77.7826	6.55323	24.4146	36.6739	42.1778	10.5074	20.5803	13.7773	55.2674	0	2.91921	0	42.9564	0
M00017	Methionine biosynthesis, apartate => homoserine => methionine [PATH:map00270]	7.60684	7.09601	7.0618	18641.1	17389.3	17305.5	2450.57	25.9301	112.801	74.9613	62.6207	11.6252	20.1592	16.4686	12.0237	174.03	190.488	180.612	30.3377	38.7508	44.448	13.1749	13.0238	106.582	182.852	183.385	48.4844	0	8.70672	12.2398	61.1028	5.02156	0	0	91.0614	0	1.21063	9.67747	19.8301	6.04016	0	10.268	20.1424	0	0	0	0	15398.4
M00561	Methanogenesis, trimethylamine => methane [PATH:map00680]	8.08217	7.54922	7.79962	18418.6	17204.1	17774.8	2278.92	53.8191	179.269	127.849	125.125	425.275	426.2	352.417	41.8182	626.987	561.523	649.44	92.4769	799.205	705.859	643	45.6748	24.675	45.3822	45.0939	41.7637	38.734	28.2835	25.3787	49.7035	63.8408	37.4731	42.4284	64.8596	4.2012	3.70682	0	27.3282	8.70403	7.67977	15.6759	25.9305	0	0	0	0	10601.1
M00374	Dicarboxylate-hydroxybutyrate cycle [PATH:map00720]	3.71414	3.12879	3.31025	17968.3	15136.6	16014.4	4837.83	98.214	233.324	138.607	208.931	271.668	260.474	263.59	82.7177	768.703	1138	1119.39	131.947	5049.19	4394.17	4005.69	152.797	2146.54	1747.85	1909.52	112.612	21.8938	20.8144	22.0024	148.02	13.6139	5.04652	8.50763	58.9394	14.7034	15.8269	14.265	44.7734	35.5383	26.5481	18.9033	97.7079	2.08512	0	0	13.128	935.075
M00356	Methanogenesis, methanol => methane [PATH:map00680]	7.79335	7.05638	7.05612	15807.8	14313	14312.4	2028.37	53.8191	179.269	127.849	125.125	425.275	426.2	352.417	41.8182	537.75	458.395	508.757	48.7198	799.205	705.859	643	45.6748	24.675	45.3822	45.0939	41.7637	38.734	28.2835	25.3787	49.7035	63.8408	37.4731	42.4284	64.8596	4.2012	3.70682	0	27.3282	8.70403	7.67977	15.6759	25.9305	0	0	0	0	8255.47
M00562	Methanogenesis, dimethylamine => methane [PATH:map00680]	7.79335	7.05638	7.05612	15807.8	14313	14312.4	2028.37	53.8191	179.269	127.849	125.125	425.275	426.2	352.417	41.8182	537.75	458.395	508.757	48.7198	799.205	705.859	643	45.6748	24.675	45.3822	45.0939	41.7637	38.734	28.2835	25.3787	49.7035	63.8408	37.4731	42.4284	64.8596	4.2012	3.70682	0	27.3282	8.70403	7.67977	15.6759	25.9305	0	0	0	0	8255.47
M00563	Methanogenesis, methylamine => methane [PATH:map00680]	7.79335	7.05638	7.05612	15807.8	14313	14312.4	2028.37	53.8191	179.269	127.849	125.125	425.275	426.2	352.417	41.8182	537.75	458.395	508.757	48.7198	799.205	705.859	643	45.6748	24.675	45.3822	45.0939	41.7637	38.734	28.2835	25.3787	49.7035	63.8408	37.4731	42.4284	64.8596	4.2012	3.70682	0	27.3282	8.70403	7.67977	15.6759	25.9305	0	0	0	0	8255.47
M00012	Glyoxylate cycle [PATH:map00630]	13.6885	5.81416	6.77271	14178	6022.07	7014.9	1035.76	28.1197	58.7948	28.3196	58.3073	13.3639	30.03	27.4376	16.0643	226.214	311.784	332.206	25.5643	37.7715	11.5705	6.43388	10.5023	8144.25	2887.9	3721.63	59.1599	32.4865	14.371	17.2308	61.7481	0	0	0	0	12.5967	4.57968	7.698	15.6032	0	0	11.586	21.1313	0	0	0	0	144.468
M00010	Citrate cycle, first carbon oxidation, oxaloacetate => 2-oxoglutarate [PATH:map00020]	14.4598	5.8998	7.0153	13690.8	5586.01	6642.19	946.815	29.6263	61.4533	27.6611	60.5839	17.4537	37.2471	34.3901	21.9557	184.974	143.815	153.153	26.617	617.771	390.422	350.377	17.0521	7843.48	2574.51	3484.08	56.4641	12.1762	6.65164	7.27343	36.0273	0	0	0	0	2.21578	0	3.28622	15.4164	0	3.60857	11.586	30.2005	0	0	0	0	118.112
M00177	Ribosome, eukaryotes [PATH:map03010] [BR:ko03011]	8.50139	8.18065	7.66189	12942.3	12454	11664.3	1522.38	0	0	0	0	0	0	0	0	0	0	0	0	0	0	0	0	0	0	0	0	0	0	0	0	0	0	0	0	0	0	0	0	0	0	0	0	0	0	0	0	12732.9
M00377	Reductive acetyl-CoA pathway (Wood-Ljungdahl pathway) [PATH:map00720]	6.4632	5.64539	5.38067	12314.3	10756.1	10251.8	1905.29	56.6231	226.402	177.387	116.96	143.277	136.141	107.73	13.2568	3345.35	3116.17	3100.21	103.867	1505.53	1152.95	920.774	62.7311	129.26	77.3688	136.47	14.3796	1.51408	0	5.20813	25.8833	3.00937	4.79986	0	44.4804	0	0	0	13.9505	0	0	0	7.03005	0	0	0	0	821.804
M00311	2-oxoglutarate:ferredoxin oxidoreductase [PATH:map00020]	5.96038	6.54749	6.52519	10586.8	11629.7	11590.1	1776.2	51.571	80.8901	25.5723	115.094	89.8362	154.727	147.037	39.4176	399.478	534.097	500.335	54.9198	5865.26	5191.9	5039.91	80.0353	855.718	1659.46	1539.16	43.0862	0	0	0	0	19.1878	33.7715	29.661	47.0002	2.75087	2.42716	2.33817	28.6553	11.9226	12.4641	12.0072	51.6317	0	0	0	0	468.199
M00376	3-Hydroxypropionate bicycle [PATH:map00720]	3.22606	2.74873	2.85936	10351.9	8820.23	9175.24	3208.84	65.4446	154.296	111.629	234.533	255.949	219.404	240.044	57.5476	343.848	763.624	645.066	65.6339	3957.19	3507.39	3223.21	82.1252	1359.88	999.278	1129.65	87.3816	7.00849	13.1631	11.8563	124.371	15.8854	14.6059	2.66172	84.0528	16.2441	21.3595	12.6304	67.6036	20.9541	33.6339	47.2082	116.962	0	0	0	14.2282	132.882
M00557	Methanogenesis [PATH:map00680]	43.2173	42.4955	43.193	8088.35	7953.26	8083.8	187.155	0	0	0	0	0	0	0	0	0	0	0	0	0	0	0	0	0	0	0	0	0	0	0	0	0	0	0	0	0	0	0	0	0	0	0	0	0	0	0	0	8088.35
M00149	Succinate dehydrogenase, prokaryotes [PATH:map00190]	11.3699	9.51898	10.0852	7167.88	6001.01	6357.98	630.426	19.9161	34.4368	28.2743	54.3218	145.539	113.193	123.047	22.2367	176.953	456.135	369.005	23.3526	3752.65	3375.51	3101.38	15.8809	1053.71	770.059	840.819	15.3326	2.42123	0	6.0362	22.3809	7.89435	0	0	32.7578	0	6.42728	8.62855	13.296	0	9.93074	10.6359	24.6608	0	0	0	0	0
M00360	Aminoacyl-tRNA biosynthesis, prokaryotes [PATH:map00970]	0.818397	1.01699	0.928811	7042.3	8751.21	7992.4	8604.98	88.2696	565.66	253.703	475.491	208.839	286.124	278.291	110.328	816.048	998.779	1019.65	143.393	1097.36	1123.18	947.13	113.919	175.818	588.972	566.643	191.557	12.9359	15.6576	12.4518	227.641	21.5051	20.9673	20.3639	202.314	12.515	15.4577	18.3031	107.217	36.2689	36.9993	24.7062	176.439	0	0	2.00647	148.315	1310.04
M00422	Acetyl-CoA pathway, CO2 => acetyl-CoA [PATH:map00680]	6.24107	5.46567	5.16619	6892.87	6036.49	5705.74	1104.44	41.9338	127.578	137.826	60.9854	0	0	0	0	1336.06	1386.79	1306.06	54.4861	465.542	343.184	274.784	26.8828	0	0	0	0	0	0	0	0	0	0	0	6.46634	0	0	0	0	0	0	0	0	0	0	0	0	1160.33
M00359	Aminoacyl-tRNA biosynthesis, eukaryotes [PATH:map00970]	0.812278	1.00995	0.906763	6438.76	8005.68	7187.72	7926.79	74.078	521.744	222.626	412.683	180.235	265.396	254.301	99.1834	719.211	849.943	892.984	124.971	1091.87	1123.18	942.461	109.315	126.589	504.773	437.398	163.353	12.9359	13.0845	12.4518	196.533	21.5051	20.9673	20.3639	202.314	12.515	15.4577	18.3031	107.217	36.2689	36.9993	24.7062	176.439	0	0	2.00647	148.315	1180.56
M00335	Sec (secretion) system [PATH:map03070] [BR:ko02044]	2.07724	2.93864	2.54968	6311.6	8928.93	7747.1	3038.46	115.328	664.419	200.479	202.904	91.347	301.03	356.7	44.1984	875.384	961.726	1114.24	68.203	1349.45	1484.07	1273.8	78.0202	147.855	1107.92	771.801	92.4701	27.0757	14.8184	14.2767	76.8626	32.065	55.6092	44.0139	73.5092	8.45534	24.984	9.66313	52.0557	40.1554	9.35473	29.9927	95.7689	0	0	0	59.0599	898.325
M00237	Branched-chain amino acid transport system [PATH:map02010] [BR:ko02000]	1.85786	1.55779	1.31389	5690.52	4771.42	4024.37	3062.94	19.3611	40.4918	91.2117	118.306	328.992	319.532	253.693	74.5813	822.496	674.578	698.446	251.462	124.422	134.248	68.6566	61.61	17.1443	0	0	5.99828	27.3701	26.966	24.0885	168.12	0	0	0	0	0	0	0	0	2.88164	0	8.72531	44.3321	0	0	0	0	0
M00001	Glycolysis (Embden-Meyerhof pathway), glucose => pyruvate [PATH:map00010]	1.39982	1.25181	1.28378	5318.1	4755.8	4877.25	3799.14	109.993	154.054	72.4208	212.886	134.23	102.06	102.018	31.0013	274.355	236.799	348.074	59.6108	300.445	264.477	275.024	75.7836	190.614	301.143	291.899	86.1138	67.2492	45.3579	19.049	106.17	25.8166	14.0813	38.9768	152.975	9.1313	10.4472	30.9111	76.0421	28.8089	18.9863	29.8837	93.4371	0	0	0	40.828	1167.16
M00176	Sulfur reduction, sulfate => H2S [PATH:map00920]	7.30274	6.88974	6.37407	4954.09	4673.92	4324.09	678.388	83.2233	436.099	361.415	41.4826	460.012	405.879	337.068	6.47889	1551.5	1394.74	1350.63	26.182	3.00405	5.30108	5.10673	5.60069	0	0	0	7.11833	15.1358	10.8959	10.4626	27.7888	7.01358	8.3927	20.0078	24.0825	3.84001	8.28211	4.71455	18.998	0	0	0	0	0	0	0	0	85.2871
M00121	Heme biosynthesis, glutamate => protoheme/siroheme [PATH:map00860]	1.80487	1.80908	1.83238	4943.91	4955.45	5019.26	2739.21	137.211	234.886	82.2803	208.59	72.3728	46.5669	68.3238	56.9778	367.909	356.758	464.488	65.4129	241.88	270.06	198.24	41.6265	80.9569	207.645	115.094	87.8508	7.20716	6.35905	5.85338	120.855	4.79459	0	3.78649	50.1794	0	0	0	11.153	15.3179	3.57412	10.8453	83.4167	0	0	0	11.9939	2016.1
M00003	Gluconeogenesis, oxaloacetate => fructose-6P [PATH:map00010 map00020]	1.96917	1.80821	1.842	4869.52	4471.49	4555.05	2472.88	116.66	148.664	76.8097	155.106	142.984	122.863	123.273	30.885	363.554	333.04	368.267	44.4078	298.457	271.973	230.215	51.1638	185.903	336.435	323.315	103.487	57.1622	41.5089	15.6385	79.9348	8.6123	4.1255	31.9421	65.1572	14.1233	14.8518	20.8227	54.4516	24.3423	9.49738	27.7183	46.4255	0	0	0	24.8982	707.512
M00002	Glycolysis, core module involving three-carbon compounds [PATH:map00010]	1.54425	1.47754	1.42283	4558.3	4361.39	4199.88	2951.78	115.932	188.426	75.5532	195.223	140.027	103.363	105.177	28.8348	292.678	284.466	362.26	55.3487	275.713	249.256	232.332	57.3683	148.938	331.524	254.365	84.1868	18.6964	27.5539	0	83.2441	7.32261	7.15698	28.4291	57.209	9.1313	10.4472	16.8484	48.7424	27.5208	12.6043	21.6311	46.747	0	0	0	40.2007	1024.79
M00159	V-type ATPase, prokaryotes [PATH:map00190]	3.9864	3.71957	3.73432	4287.27	4000.31	4016.17	1075.48	0	0	0	0	0	0	0	0	0	0	0	0	0	0	0	0	0	0	0	0	0	0	0	0	0	0	0	0	0	0	0	0	0	0	0	0	0	0	0	0	3588.5
M00375	Hydroxypropionate-hydroxybutylate cycle [PATH:map00720]	1.32719	1.27962	1.36951	4102.87	3955.81	4233.7	3091.4	30.8691	96.4156	53.3726	139.71	119.566	108.469	113.227	30.9257	449.348	582.14	554.535	95.1361	97.0309	113.441	83.2544	69.8446	105.538	157.195	188.242	65.2871	8.88418	23.042	8.75236	142.981	7.99109	14.6059	2.66172	42.2359	16.2441	14.9323	4.00181	53.8047	30.545	32.3042	36.5723	111.372	0	0	0	20.4174	288.56
M00183	RNA polymerase, bacteria [PATH:map03020] [BR:ko03021 ko03400]	1.89191	2.58605	2.93245	4055.29	5543.16	6285.65	2143.49	49.3635	205.673	270.374	87.8225	102.746	205.379	258.719	22.1252	494.714	589.315	635.018	35.4515	853.915	835.822	823.304	31.1415	169.699	758.034	1146.78	54.4402	34.5414	27.2699	8.394	43.7257	17.5568	33.3981	39.0358	27.4948	13.8681	22.1821	4.26312	15.2391	0	0	14.579	15.3698	0	0	1.41714	35.7429	0
M00346	Formaldehyde assimilation, serine pathway [PATH:map00680]	2.86362	2.77104	2.71181	3735.24	3614.5	3537.23	1304.38	44.3975	68.0163	43.6152	53.8125	107.328	98.5864	102.749	14.6405	183.18	305.453	367.381	20.1669	43.6387	27.4891	17.7644	17.8838	823.591	917.041	862.562	61.0797	15.8003	3.19308	8.19688	71.56	7.86777	0	3.37858	27.9035	10.381	11.6105	7.72822	15.8699	0	3.57412	0	21.4461	0	3.62604	0	12.727	422.117
M00140	C1-unit interconversion, prokaryotes [PATH:map00670]	3.69835	3.43025	3.24014	3476.42	3224.41	3045.71	939.993	22.9627	110.042	73.164	63.1837	20.3511	25.1388	20.7576	4.0116	1197.95	1051	1120.34	28.9747	512.06	348.139	244.949	15.4665	59.4428	172.474	152.718	19.3163	6.89091	0	0	28.0213	6.90223	4.79986	0	27.22	0	7.03078	0	14.751	0	3.57412	0	14.2764	0	3.62604	0	6.9142	252.972
M00171	C4-dicarboxylic acid cycle, NAD+ -malic enzyme type [PATH:map00710]	3.40709	2.78536	2.78604	3321.06	2715.03	2715.7	974.75	10.0455	17.7268	11.5398	40.5842	3.57073	5.25089	3.03503	4.54644	154.367	254.375	321.064	26.1911	47.3229	39.4474	38.3721	24.8252	1052.89	946.526	980.779	59.7795	6.91725	3.19308	11.759	38.791	3.70991	4.91002	6.30667	9.29264	12.1866	12.5454	18.2244	14.7216	0	0	0	6.62256	0	0	0	0	154.282
M00049	Adenine ribonucleotide biosynthesis, IMP => ADP,ATP [PATH:map00230]	1.96148	2.14194	1.95174	3298.3	3601.76	3281.94	1681.54	36.9457	235.675	144.404	119.657	96.4493	148.101	129.765	22.7471	531.95	547.805	435.963	41.2706	355.616	477.541	452.46	31.0934	81.9653	256.272	179.377	20.9997	17.8855	2.58645	0	50.451	4.44704	3.03149	2.92035	49.565	7.82159	0	3.15679	25.9278	0	3.10696	33.1878	47.2198	0	0	0	5.70758	829.189
M00501	PilS-PilR (type 4 fimbriae synthesis) two-component regulatory system [PATH:map02020] [BR:ko02022]	4.21671	3.63715	3.89121	3226.65	2783.18	2977.58	765.207	27.4041	70.3422	69.8232	124.574	6.58625	11.0201	0	21.0723	25.4724	12.834	30.9582	15.3543	20.7952	11.1445	14.5324	10.5468	3.03087	16.0452	10.1691	23.9605	33.6763	26.544	34.3489	21.4812	0	0	0	0	0	0	0	4.63623	0	14.1876	5.74762	71.0189	0	0	0	0	0
M00527	Lysine biosynthesis, DAP aminotransferase pathway, aspartate => lysine [PATH:map00300]	1.48307	1.45194	1.42826	3207.87	3140.54	3089.32	2162.99	41.8585	82.8567	124.458	136.34	12.1235	38.562	27.3396	24.5874	306.125	403.627	452.854	60.0742	144.83	109.256	67.4729	19.7083	154.507	250.899	423.427	62.5843	3.9108	3.45059	6.64816	64.4287	21.1822	3.85968	0	90.4529	0	0	13.7764	25.2897	0	3.81057	0	18.3571	0	0	0	6.20525	990.393
M00307	Pyruvate oxidation, pyruvate => acetyl-CoA [PATH:map00010 map00020 map00620]	1.46732	1.00912	1.09668	3163.06	2175.33	2364.1	2155.68	0	0	0	0	0	0	0	5.9824	239.598	122.523	213.261	106.555	42.1339	64.1366	34.6286	17.5242	179.493	107.591	101.057	42.5556	9.44786	4.19206	0	79.9	3.65008	3.38813	0	49.4917	0	0	0	8.96266	4.34931	3.82029	4.85822	31.8741	0	0	0	0	758.046
M00432	Leucine biosynthesis, 2-oxoisovalerate => 2-oxoisocaproate [PATH:map00290]	1.52189	1.49121	1.40024	3157.48	3093.84	2905.1	2074.72	22.2558	114.76	83.1391	119.117	49.541	75.8371	70.767	27.0992	72.6917	73.2993	62.1726	23.419	109.537	108.063	97.3885	20.1699	99.7278	208.656	181.259	40.713	0	2.89103	12.1222	57.8073	30.1372	7.25208	7.10666	64.7623	0	0	2.37669	15.0898	8.93308	17.3591	12.0876	26.8206	0	0	0	0	1738.39
M00048	Inosine monophosphate biosynthesis, PRPP + glutamine => IMP [PATH:map00230]	0.91913	1.18493	1.06578	3142.55	4051.35	3643.96	3419.05	40.1577	292.569	127.276	184.834	33.0742	119.347	55.5706	39.5693	290.39	322.014	351.858	63.0223	388.785	395.65	306.844	53.2669	121.734	399.424	310.744	76.8128	8.29418	6.20366	27.4073	79.6037	4.44704	12.3875	0	91.2752	1.36438	1.20382	3.15679	39.2359	6.54498	1.49606	4.00821	88.836	0	0	0	0	1381.55
M00174	Methane oxidation, methylotroph, methane => CO2 [PATH:map00680]	2.36602	1.81346	1.71469	2943.75	2256.26	2133.38	1244.18	1011.67	565.011	212.549	147.464	158.709	202.545	178.269	24.3453	646.924	526.304	615.869	47.6003	115.672	89.8401	49.2676	29.1454	46.2176	27.8848	9.36945	87.7822	7.16154	0	43.8833	44.2184	0	0	1.55962	19.3255	0	0	1.96815	16.8729	2.6072	2.30039	3.87289	14.1655	0	0	0	0	0
M00083	Fatty acid biosynthesis, elongation [PATH:map00061]	0.851948	1.06205	1.04332	2920.32	3640.49	3576.3	3427.81	53.9393	172.951	195.142	227.153	134.503	157.751	179.768	72.6132	363.818	515.678	505.837	79.1563	76.4701	84.7219	63.7191	45.472	220.481	664.85	437.854	92.6048	5.23854	10.009	19.4185	105.203	36.0125	38.0371	25.4671	71.0642	0	12.6367	10.3793	120.473	16.3269	7.16534	14.3324	58.1982	0	0	0	20.2259	84.0953
M00570	Isoleucine biosynthesis, threonine => 2-oxobutanoate => isoleucine [PATH:map00290]	1.24887	1.57288	1.38315	2752.02	3465.99	3047.92	2203.6	53.2532	219.41	154.167	117.48	66.9415	101.255	36.7727	40.6419	222.15	312.137	242.61	57.5232	334.583	342.894	339.464	43.0551	135.56	365.835	337.844	50.3012	0	0	6.58621	77.3741	8.04578	10.927	8.72894	76.8776	9.78263	4.31572	0	14.0835	5.91389	4.84646	4.66878	21.5485	0	0	0	0	320.666
M00016	Lysine biosynthesis, succinyl-DAP pathway, aspartate => lysine [PATH:map00300]	1.28792	1.27994	1.28159	2688.9	2672.23	2675.68	2087.78	37.846	79.3164	124.458	118.377	16.3561	34.9735	20.285	24.7753	324.984	416.106	480.906	65.6332	124.331	94.7868	53.5342	15.088	124.673	172.834	317.616	46.4714	3.9108	3.45059	11.1008	85.8531	27.3096	3.85968	0	107.718	0	0	13.7764	29.9545	0	3.81057	0	13.369	0	0	0	6.20525	836.494
M00525	Lysine biosynthesis, acetyl-DAP pathway, aspartate => lysine [PATH:map00300]	1.42408	1.41075	1.40089	2648.69	2623.9	2605.56	1859.93	37.846	79.3164	124.458	118.377	12.1235	31.239	20.285	19.0761	306.125	403.627	452.854	60.0742	124.331	94.7868	53.5342	15.088	124.673	172.834	317.616	46.4714	3.9108	3.45059	6.64816	64.4287	21.1822	3.85968	0	82.1733	0	0	13.7764	25.2897	0	3.81057	0	13.369	0	0	0	6.20525	836.494
M00373	Ethylmalonyl pathway [PATH:map00630]	1.51578	1.44722	1.45669	2628.08	2509.21	2525.62	1733.81	6.3688	8.42902	19.7872	54.6973	106.122	108.469	101.8	25.8915	437.845	554.51	505.867	80.1773	62.5836	84.2934	59.9438	40.7699	30.0326	6.08762	25.6414	31.6573	4.29693	11.9881	4.58285	49.7704	7.99109	11.8429	0	33.1365	8.3547	14.9323	4.00181	33.3799	9.5909	8.48452	2.79043	42.4695	0	0	0	13.6319	175.863
M00019	Valine/isoleucine biosynthesis, pyruvate => valine / 2-oxobutanoate => isoleucine [PATH:map00290]	1.24132	1.59136	1.41804	2592.61	3323.7	2961.7	2088.58	53.2532	219.41	154.167	117.48	66.9415	95.3006	36.7727	34.8459	151.912	224.191	183.638	43.9827	334.583	342.894	339.464	43.0551	135.56	362.949	335.065	43.9709	0	0	6.58621	66.4421	8.04578	10.927	8.72894	70.211	9.78263	4.31572	0	9.87194	5.91389	4.84646	4.66878	21.5485	0	0	0	0	320.666
M00184	RNA polymerase, archaea [PATH:map03020] [BR:ko03021]	4.30256	3.77171	4.15493	2577.92	2259.85	2489.46	599.159	0	0	0	0	0	0	0	0	0	0	0	0	0	0	0	0	0	0	0	0	0	0	0	0	0	0	0	0	0	0	0	0	0	0	0	0	0	0	0	0	2480.06
M00526	Lysine biosynthesis, DAP dehydrogenase pathway, aspartate => lysine [PATH:map00300]	1.53416	1.52967	1.5106	2546.15	2538.71	2507.06	1659.64	31.8273	79.3164	114.227	97.4518	0	15.1937	15.1327	12.2397	280.127	370.857	399.256	43.1484	106.402	84.2406	53.5342	10.038	124.673	172.834	317.616	38.145	3.9108	3.45059	6.64816	54.6511	21.1822	3.85968	0	80.8365	0	0	8.51122	20.0091	0	3.81057	0	7.25441	0	0	0	0	836.494
M00246	Nickel transport system [PATH:map02010] [BR:ko02000]	2.02921	2.16467	1.7499	2541.13	2710.77	2191.36	1252.28	3.02546	0	0	58.4293	8.44421	0	0	20.3775	36.7824	43.4797	25.2129	34.4441	42.5509	0	20.1008	40.8892	3.33455	2.94215	5.66857	12.5954	0	0	0	16.8448	0	0	0	0	0	0	0	0	0	5.21796	0	19.0688	0	0	0	0	2120.28
M00245	Cobalt transport system [PATH:map02010] [BR:ko02000]	2.03954	2.18089	1.76301	2535.07	2710.77	2191.36	1242.96	3.02546	0	0	58.4293	8.44421	0	0	20.3775	36.7824	43.4797	25.2129	34.4441	42.5509	0	20.1008	40.8892	3.33455	2.94215	5.66857	12.5954	0	0	0	16.8448	0	0	0	0	0	0	0	0	0	5.21796	0	19.0688	0	0	0	0	2120.28
M00572	Pimeloyl-ACP biosynthesis, BioC-BioH pathway, malonyl-ACP => pimeloyl-ACP [PATH:map00780]	0.816104	1.0614	0.980224	2462.28	3202.37	2957.45	3017.11	48.5167	152.671	165.96	207.078	94.4465	140.307	132.575	64.7206	327.706	474.712	396.213	72.5791	31.8275	28.0344	8.29243	29.5934	153.416	582.485	379.391	59.1244	5.23854	10.009	19.4185	95.6782	24.075	30.7249	13.6421	68.7287	0	18.2879	21.2673	93.4122	13.0839	7.16534	10.0388	47.774	0	0	0	25.8537	109.148
M00362	Nucleotide sugar biosynthesis, prokaryotes [PATH:map00520]	0.731101	0.693935	0.64427	2311.23	2193.74	2036.73	3161.3	78.1077	145.952	80.8487	182.695	73.5327	71.2885	63.7849	40.7142	175.665	166.903	149.841	60.1692	155.012	132.515	174.617	45.4697	49.6012	34.9139	53.2985	40.8065	0	7.82645	0	64.646	8.1295	0	0	68.7365	11.3472	0	6.44041	72.7787	20.1206	4.29099	13.7456	78.7859	0	0	0	52.0124	753.352
M00023	Tryptophan biosynthesis, chorismate => tryptophan [PATH:map00400]	1.07383	1.04195	0.692357	2198.07	2132.82	1417.22	2046.95	45.9642	206.895	131.882	142.639	59.442	48.3331	40.6534	40.757	122.742	136.92	137.279	46.4483	168.861	99.7541	148.668	54.2195	51.2857	157.16	82.1318	59.6092	5.85271	5.16398	5.5274	69.6392	0	0	3.16371	16.8023	0	0	0	0	0	14.9756	0	18.7817	0	0	0	0	1036.97
M00168	CAM (Crassulacean acid metabolism), dark [PATH:map00710]	5.8211	4.40709	4.69501	2165.71	1639.63	1746.75	372.045	5.33738	9.41859	4.53664	17.8886	0	0	0	0	73.3395	203.372	240.442	5.89273	12.8722	4.86746	4.68901	7.44561	724.282	594.884	599.222	24.8687	4.82183	3.19308	8.19688	26.9311	0	0	0	0	10.381	4.57968	4.41178	4.91802	0	0	0	6.62256	0	0	0	0	26.3554
M00018	Threonine biosynthesis, apartate => homoserine => threonine [PATH:map00260]	1.34404	1.4633	1.25476	2162.02	2353.85	2018.39	1608.59	25.9301	130.664	77.8294	80.7371	22.5286	36.193	22.647	16.6032	178.584	173.812	182.204	36.7086	84.1904	122.794	97.3043	15.4442	106.009	181.385	204.018	30.0795	0	5.80448	9.444	43.9171	5.02156	0	0	74.356	0	0	8.51122	22.8313	0	0	0	0	0	0	0	0	726.966
M00053	Pyrimidine deoxyribonuleotide biosynthesis, CDP/CTP => dCDP/dCTP,dTDP/dTTP [PATH:map00240]	0.828323	0.890892	0.866845	2126.89	2287.55	2225.81	2567.71	11.1958	35.562	22.5704	35.0602	39.9852	105.022	59.3113	27.1483	229.539	147.142	173.241	34.2841	167.092	268.982	178.821	24.2652	75.5324	161.929	149.868	47.0946	8.04401	0	0	46.2794	1.92654	0	0	45.6515	3.62281	7.20707	0	20.5028	15.9384	12.0451	12.9512	59.7641	0	0	0	58.199	826.77
M00239	Peptides/nickel transport system [PATH:map02010] [BR:ko02000]	1.03776	0.946259	0.866362	2104.89	1919.29	1757.24	2028.29	0	5.43577	0	18.7329	10.0729	22.2189	21.4043	4.97426	354.553	314.592	325.575	119.545	114.277	77.6607	120.987	64.8461	0	24.4965	5.373	18.4068	0	0	0	21.073	0	0	0	0	3.05817	0	0	29.2417	0	0	0	0	0	0	0	0	0
M00394	RNA degradosome [PATH:map03018]	1.92595	2.54551	2.46417	2095.55	2769.66	2681.15	1088.06	44.128	124.494	45.9044	79.7951	114.375	90.7353	124.404	21.8596	258.764	351.54	400.773	30.3517	114.01	121.516	95.8107	15.5608	115.408	322.833	268.97	56.307	22.9208	2.42716	2.33817	47.188	6.23194	3.98286	12.9707	20.2022	0	2.07131	7.29893	15.9329	2.42123	6.40894	2.05799	13.9543	0	0	0	13.3296	293.761
M00165	Reductive pentose phosphate cycle (Calvin cycle) [PATH:map00710]	1.13781	1.12737	1.15461	2064.83	2045.89	2095.32	1814.74	47.8516	56.7719	81.599	79.0067	31.4991	0	16.685	16.9563	35.203	38.9912	32.4683	12.0388	98.1095	82.4613	62.7956	23.9059	52.1582	171.215	121.374	36.6997	53.4553	28.7231	20.0911	74.1145	4.63739	0	14.1491	39.9833	4.21163	5.52603	7.55403	29.3666	3.97491	5.71594	0	40.0332	0	0	0	24.5176	620.513
M00026	Histidine biosynthesis, PRPP => histidine [PATH:map00340]	0.807808	1.01979	0.911072	2060.61	2601.34	2324.02	2550.86	31.0254	87.5589	37.2467	157.661	29.1499	151.084	47.679	45.8263	239.911	273.562	363.281	58.7425	260.886	240.956	194.438	55.3761	30.5286	350.912	145.607	86.0258	14.4839	0	24.332	110.697	0	0	0	92.1658	0	0	0	17.4004	0	9.53857	4.08683	25.0265	0	0	0	6.45293	932.659
M00051	Uridine monophosphate biosynthesis, glutamine (+ PRPP) => UMP [PATH:map00240]	0.655928	0.871821	0.72516	1930.77	2566.27	2134.56	2943.57	43.8746	84.1768	52.3799	124.269	32.1483	41.9576	81.0252	29.2519	277.222	299.749	263.279	64.9683	120.59	151.217	115.145	34.3268	106.504	332.083	217.636	114.917	0	7.56341	3.71817	79.0534	12.6506	15.6373	1.2927	88.1441	3.64224	4.89397	12.692	57.4879	3.84872	10.4266	4.5514	49.1839	0	0	0	0	692.349
M00082	Fatty acid biosynthesis, initiation [PATH:map00061]	0.854386	1.09362	1.18386	1929.66	2469.99	2673.78	2258.53	37.1968	178.847	135.164	155.752	107.54	136.237	130.821	43.4035	187.255	239.341	364.124	27.92	73.7205	90.289	72.6575	40.4411	168.641	524.403	466.793	92.0388	4.58726	5.74343	3.5101	77.7888	28.7124	36.6122	28.1288	37.1224	2.51823	12.2026	0	69.5415	30.4371	35.2534	43.9175	80.7152	0	0	0	20.5207	112.697
M00310	Pyruvate:ferredoxin oxidoreductase [PATH:map00620]	2.94745	2.19123	2.20507	1894.28	1408.26	1417.16	642.683	0	0	0	0	0	0	0	0	0	0	0	0	0	0	0	0	0	0	0	0	0	0	0	0	0	0	0	0	0	0	0	0	0	0	0	0	0	0	0	0	707.93
M00095	C5 isoprenoid biosynthesis, mevalonate pathway [PATH:map00900]	1.6072	1.34095	1.52763	1848.04	1541.88	1756.54	1149.84	9.32575	24.685	0	23.6146	15.4299	17.0177	13.115	5.26807	207.487	158.286	170.045	34.7669	56.1787	67.1226	27.1753	30.3845	0	0	0	0	4.29693	9.8789	2.93222	21.2855	0	0	0	0	0	4.63639	0	15.2732	17.7645	4.26654	4.11012	17.9004	0	0	0	40.9612	631.772
M00034	Methionine salvage pathway [PATH:map00270]	1.14236	1.16624	1.2444	1802.8	1840.49	1963.84	1578.14	13.2394	61.3453	3.68023	38.854	17.1877	34.0642	40.1751	16.5288	252.484	404.499	532.575	31.5046	116.762	78.3315	113.881	42.5995	76.1879	107.336	83.514	36.1115	0	0	2.29722	22.1665	0	0	0	34.3992	0	0	2.58077	20.2648	41.3078	14.3764	8.34358	72.2211	0	0	0	0	328.937
M00530	Dissimilatory nitrate reduction, nitrate => ammonia [PATH:map00910]	1.83883	1.66412	1.42467	1767.13	1599.24	1369.12	961.01	134.95	159.526	89.6287	39.7769	2.12692	3.75327	1.80783	5.19032	38.6646	9.85234	19.0451	27.4599	18.2049	25.7997	6.61767	29.6782	29.0107	0	0	17.2782	56.2286	62.8095	14.5885	41.1529	0	0	0	9.13346	0	0	0	10.5518	0	0	0	0	0	0	0	5.90171	704.932
M00036	Leucine degradation, leucine => acetoacetate + acetyl-CoA [PATH:map00280]	1.26704	1.20508	1.16834	1753.8	1668.04	1617.19	1384.18	4.44316	11.7609	7.55315	22.5031	21.9972	42.0229	22.2504	16.8247	279	378.607	401.591	75.2699	194.37	188.011	180.992	28.8766	101.234	127.14	42.6149	44.9601	15.0495	5.02844	3.42673	77.0103	3.65008	3.38813	4.02975	45.3396	18.771	6.46429	2.0698	33.534	9.04541	9.57061	7.68688	46.947	0	0	0	0	50.1167
M00050	Guanine ribonucleotide biosynthesis IMP => GDP,GTP [PATH:map00230]	0.951828	1.12582	1.16189	1725.51	2040.93	2106.33	1812.84	26.0125	47.1272	45.4509	99.4059	42.0374	92.8668	46.364	20.6434	131.699	116.524	145.858	47.6969	184.838	371.893	182.66	36.0728	46.4501	90.384	107.913	44.5687	2.93141	5.66151	2.75842	52.5667	3.2957	3.03149	11.3791	50.7441	6.74611	0	2.79584	27.4796	8.91806	10.3415	15.3923	62.354	0	0	0	20.5381	654.139
M00088	Ketone body biosynthesis, acetyl-CoA => acetoacetate/3-hydroxybutyrate/acetone [PATH:map00072]	1.84549	1.61024	1.73353	1689.45	1474.09	1586.96	915.448	0	0	0	0	15.4299	17.0177	13.115	5.26807	251.797	211.69	221.188	48.8607	56.1787	67.1226	27.1753	30.3845	0	0	0	0	9.89853	9.8789	2.93222	31.0311	0	0	0	0	0	0	0	4.6249	17.7645	8.99069	4.11012	26.0008	0	0	0	12.925	379.538
M00188	NitT/TauT family transport system [BR:ko02000]	2.0667	1.93174	1.62335	1685.96	1575.87	1324.29	815.776	4.2012	11.1205	3.57092	19.8024	0	4.62208	4.52242	17.6991	88.9003	63.3307	65.1746	27.9945	45.0714	53.4961	38.7273	23.1604	0	0	0	0	0	0	0	36.4679	0	0	0	0	0	0	0	0	10.9502	0	9.83906	23.1303	0	0	0	0	1104.12
M00532	Photorespiration [PATH:map00630]	0.790845	0.979504	1.1341	1644.22	2036.45	2357.87	2079.06	44.1799	46.2225	48.5743	94.3034	20.3511	85.041	32.2988	21.401	235.752	97.1207	191.451	81.7736	56.2896	22.6217	23.9224	15.4019	130.68	223.902	188.696	71.7236	19.6129	6.18824	0	90.0423	3.89286	0	10.9292	49.5962	0	12.4469	7.82632	26.0619	16.5751	3.57412	0	45.6028	0	3.62604	0	13.2465	349.398
M00535	Isoleucine biosynthesis, pyruvate => 2-oxobutanoate [PATH:map00290]	1.2513	1.39456	1.16564	1633.87	1820.94	1522.03	1305.74	4.57489	68.311	21.4029	57.9475	32.6526	70.8701	58.8047	15.2746	9.37727	12.4107	7.97045	7.66309	63.3374	53.7127	39.8535	9.2491	51.442	144.394	103.302	25.6728	0	0	9.33712	33.5038	33.2742	7.25208	7.10666	65.1568	0	0	2.37669	15.0898	8.93308	17.3591	12.0876	26.8206	0	0	0	0	774.606
M00004	Pentose phosphate pathway (Pentose phosphate cycle) [PATH:map00030]	0.764776	0.737252	0.842005	1603.95	1546.22	1765.92	2097.28	56.3223	73.7114	95.0749	160.749	54.8656	16.7247	31.583	23.9592	63.222	41.3238	91.6358	26.2743	121.952	140.218	135.082	22.1251	64.9239	156.15	185.552	60.0758	3.14312	2.19583	4.45263	38.643	7.46594	3.35024	3.22741	56.3187	0	5.52603	0	28.783	3.00405	4.90223	0	69.8176	0	0	0	48.8925	219.448
M00236	Putative polar amino acid transport system [BR:ko02000]	1.77398	1.82883	1.5903	1567.19	1615.65	1404.92	883.432	0	0	0	0	39.8391	94.5459	34.0102	40.2322	493.841	597.89	423.766	68.7047	6.30961	36.1993	11.2755	44.1186	0	0	0	0	0	0	0	0	0	0	0	0	0	0	0	0	0	0	0	24.3159	0	0	0	0	127.757
M00125	Riboflavin biosynthesis, GTP => riboflavin/FMN/FAD [PATH:map00740]	1.20725	1.28775	1.05586	1549.28	1652.59	1354.99	1283.31	32.8021	42.4871	36.5156	89.8774	73.4756	57.2338	64.9092	33.2391	245.878	264.614	216.391	37.4416	127.673	143.654	81.1608	15.8577	8.04401	86.8159	34.9628	24.4985	0	0	0	65.2773	10.4128	18.3749	0	41.665	13.059	0	4.35846	20.035	9.27479	0	3.28622	36.1039	0	0	0	0	431.429
M00035	Methionine degradation [PATH:map00270]	1.24963	1.21076	1.31842	1542.36	1494.39	1627.26	1234.25	4.32981	94.9868	13.6755	41.2153	24.9913	53.7316	76.656	17.0795	89.4394	92.4871	154.482	12.8754	65.4492	15.5026	50.3499	16.6442	96.8923	126.79	92.6157	32.5316	0	3.13296	0	24.3667	0	0	4.19375	35.3816	0	0	0	10.4037	0	0	3.23465	25.5315	0	0	8.10478	8.87005	424.236
M00020	Serine biosynthesis, glycerate-3P => serine [PATH:map00260]	1.5329	1.80239	1.69444	1512.39	1778.28	1671.78	986.626	50.5597	281.249	48.398	60.3425	59.9734	53.3934	47.7731	16.468	196.825	196.035	219.032	38.4575	162.312	159.63	179.913	22.6643	32.8067	53.077	61.1487	35.6204	0	0	0	14.6872	4.7543	0	4.66878	24.6708	0	0	4.02975	15.2073	15.6815	8.29207	8.5677	24.24	0	0	0	0	414.991
M00022	Shikimate pathway, phosphoenolpyruvate + erythrose-4P => chorismate [PATH:map00400]	0.75024	0.600188	0.741021	1485.55	1188.44	1467.3	1980.1	11.7902	45.9393	31.5965	119.277	16.8016	29.8515	14.369	28.001	61.1722	52.7655	97.2148	29.8152	173.939	147.47	155.637	40.7276	53.9989	84.353	84.2306	70.9483	4.61219	0	3.92025	73.8774	9.64367	0	8.19688	50.7203	0	0	0	34.6338	0	0	0	45.258	0	0	0	0	301.286
M00119	Pantothenate biosynthesis, valine/L-aspartate => pantothenate [PATH:map00770]	1.13124	1.15738	0.972816	1447.41	1480.86	1244.71	1279.5	49.2708	61.641	57.1772	124.886	40.2266	68.172	42.3987	29.1447	101.542	198.029	114.332	32.6534	243.333	179.043	203.336	25.8028	109.954	178.361	123.518	52.7369	0	0	0	42.5386	0	0	4.02975	56.5449	9.78263	4.31572	0	24.3338	5.91389	4.84646	4.66878	36.6184	0	0	0	0	37.8376
M00172	C4-dicarboxylic acid cycle, NADP+ -malic enzyme type [PATH:map00710]	1.44556	1.40347	1.19212	1351.95	1312.59	1114.92	935.248	4.70814	8.30821	7.00316	22.6956	3.57073	5.25089	3.03503	4.54644	81.0273	51.0028	80.6225	20.2984	54.0761	65.2673	47.9388	30.4941	350.941	364.74	397.549	60.5803	2.09541	7.59766	12.8934	78.2468	7.59386	4.91002	9.60794	17.6306	6.14651	9.88075	13.8126	10.6137	4.5382	8.00832	3.85736	7.64693	0	0	0	0	127.927
M00052	Pyrimidine ribonucleotide biosynthesis, UMP => UDP/UTP,CDP/CTP [PATH:map00240]	1.51352	1.83269	1.71113	1325.37	1604.87	1498.42	875.689	3.04173	50.1049	35.3518	37.68	66.9282	104.929	53.5803	22.364	81.3654	127.787	94.1154	27.541	68.8247	217.587	95.5974	8.76129	7.48803	43.1623	65.8815	15.7852	0	0	11.5412	22.5439	0	0	8.71972	25.5559	0	5.42592	0	10.6913	0	5.48555	0	22.9574	0	0	0	13.846	677.839
M00169	CAM (Crassulacean acid metabolism), light [PATH:map00710]	1.61432	1.57508	1.33401	1321.07	1288.96	1091.68	818.344	4.70814	8.30821	7.00316	22.6956	3.57073	5.25089	3.03503	4.54644	81.0273	51.0028	80.6225	20.2984	41.2039	60.3999	43.2498	23.0484	339.626	361.367	386.241	44.4196	2.09541	4.40457	12.8934	63.8579	7.59386	4.91002	9.60794	17.6306	6.14651	9.88075	13.8126	10.6137	4.5382	8.00832	3.85736	7.64693	0	0	0	0	127.927
M00345	Formaldehyde assimilation, ribulose monophosphate pathway [PATH:map00680]	1.24715	0.972315	0.980553	1312.6	1023.34	1032.01	1052.48	0	4.1255	3.97425	18.2704	11.7867	3.46656	3.33947	10.2284	18.5699	9.83078	25.2543	7.83062	25.0456	29.0873	41.516	18.0192	40.0488	31.1991	19.0128	17.3777	45.4097	11.6572	19.049	21.5756	21.8417	3.57412	7.32025	58.7818	0	0	14.0627	21.3226	4.46654	3.68856	3.92025	27.5542	8.16003	0	0	7.55332	595.395
M00361	Nucleotide sugar biosynthesis, eukaryotes [PATH:map00520]	0.606763	0.612825	0.599755	1305	1318.03	1289.92	2150.75	28.3004	83.8529	42.2647	118.351	43.2139	44.1011	30.9453	28.3262	164.387	127.101	121.084	54.5244	135.651	104.044	152.675	40.0047	39.9575	22.1506	45.1016	34.2698	0	4.43064	0	53.6753	3.75506	0	0	49.176	11.3472	0	6.44041	51.0258	15.2573	0	8.04337	46.7035	0	0	0	37.4286	356.394
M00434	PhoR-PhoB (phosphate starvation response) two-component regulatory system [PATH:map02020] [BR:ko02022]	0.441019	0.446837	0.413988	1242.27	1258.66	1166.13	2816.82	11.8935	30.174	35.9664	73.7147	159.121	105.297	90.1657	5.14214	110.104	77.0462	27.4285	19.5288	25.3395	25.8638	56.4733	55.9231	94.1779	172.022	124.776	77.0244	0	2.85793	2.75315	61.168	15.2072	6.41817	0	76.0021	17.531	7.46894	0	52.2937	0	9.72438	0	58.4249	0	0	0	0	232.737
M00060	Lipopolysaccharide biosynthesis, KDO2-lipid A [PATH:map00540]	0.73446	0.882788	0.864852	1241.99	1492.82	1462.49	1691.03	9.81615	77.6295	43.0923	106.931	21.969	27.2564	17.2182	31.4588	148.651	168.438	170.341	43.7346	97.1431	142.313	173.583	52.6821	64.2525	161.871	114.436	31.0943	0	4.87803	4.45263	92.5728	11.6746	3.22055	7.43635	60.2796	0	8.2967	0	42.0903	4.91967	18.1367	0	70.4876	0	0	0	35.6223	0
M00028	Ornithine biosynthesis, glutamate => ornithine [PATH:map00330]	0.886308	0.900151	0.847552	1237.66	1256.99	1183.54	1396.42	16.6946	61.7819	38.2448	96.1689	16.7622	22.0089	22.4912	20.5286	92.5077	182.062	217.223	49.0647	151.701	101.806	83.7803	26.6909	23.7297	121.894	77.5345	43.3136	0	1.74134	0	42.3118	0	0	0	9.5635	0	0	0	5.20301	0	0	0	0	0	0	0	0	455.647
M00167	Reductive pentose phosphate cycle, glyceraldehyde-3P => RuBP [PATH:map00710]	0.978435	1.05631	1.12862	1231.38	1329.39	1420.4	1258.52	34.9934	45.4268	70.6698	61.619	31.4991	0	16.685	16.9563	35.203	38.9912	32.4683	12.0388	61.0265	49.5044	31.047	12.8664	40.6641	144.171	101.835	31.2217	46.2328	21.2972	20.0911	52.6311	4.63739	0	3.94167	28.4205	0	5.52603	3.97425	23.699	0	2.20878	0	32.0373	0	0	0	18.9623	147.585
M00027	GABA (gamma-Aminobutyrate) shunt [PATH:map00250]	2.84881	2.53398	2.39628	1202.24	1069.37	1011.26	422.013	0	0	0	0	0	0	0	0	28.2069	36.7926	30.6209	28.0292	226.491	152.767	183.722	15.539	0	31.0106	16.7595	22.648	3.96562	3.49896	0	9.6142	0	0	0	7.1237	0	0	0	4.78913	0	0	0	0	0	0	0	0	51.231
M00033	Ectoine biosynthesis [PATH:map00260]	1.74213	1.64772	1.56037	1196.17	1131.34	1071.37	686.613	22.1074	75.6991	74.9613	42.4692	0	6.48292	0	6.2701	66.7238	55.1925	56.7136	7.56021	0	0	0	0	87.6533	116.008	155.779	14.1082	0	0	6.64816	19.0421	5.02156	0	0	41.195	0	0	8.51122	10.1157	0	0	0	0	0	0	0	0	411.987
M00529	Denitrification, nitrate => nitrogen [PATH:map00910]	1.62074	1.38686	1.01329	1157.2	990.213	723.488	713.997	0	0	0	0	2.12692	3.75327	1.80783	5.19032	57.4769	35.6723	35.0351	35.1538	2.63349	12.0607	0	24.821	0	0	0	0	143.032	154.902	95.0354	86.1368	0	0	0	0	2.21001	0	0	5.83849	0	2.32901	4.1172	16.5709	0	0	0	0	0
M00313	indolepyruvate:ferredoxin oxidoreductase	1.54381	1.38337	1.38419	1125.25	1008.31	1008.91	728.881	0	34.3994	7.07182	31.831	27.9175	29.5828	23.6128	10.1357	145.297	162.501	188.401	23.8703	104.967	39.1781	40.6053	27.2884	21.0804	34.3476	11.3001	18.1566	2.6072	2.30039	2.21605	12.7908	0	0	2.67158	14.9382	0	2.65054	0	9.52792	8.44421	5.05078	2.4328	15.7236	0	0	0	0	117.408
M00007	Pentose phosphate pathway, non-oxidative phase, fructose 6P => ribose 5P [PATH:map00030]	0.844634	0.973572	0.979407	1123.25	1294.72	1302.48	1329.87	40.8341	53.0132	88.962	90.159	54.8656	13.9307	23.5085	18.6485	57.9345	38.9912	64.6704	19.0034	106.55	140.218	127.228	16.2246	34.0642	147.936	134.187	31.7438	0	2.19583	4.45263	29.4052	4.17024	0	0	28.615	0	5.52603	0	22.806	0	2.20878	0	35.7946	0	0	0	30.8982	71.0161
M00506	CheA-CheYBV (chemotaxis) two-component regulatory system [PATH:map02020 map02030] [BR:ko02022 ko02030 ko02035]	0.550526	0.554444	0.634312	1113.64	1121.57	1283.13	2022.87	129.659	204.689	111.802	297.557	127.798	138.566	84.7368	54.2066	11.6252	33.6427	27.4617	30.6601	157.591	102.429	63.5665	49.1972	240.042	171.789	422.664	193.014	7.34756	12.4857	28.4949	103.279	0	10.9311	10.5303	10.8983	0	0	0	12.1309	2.55231	0	0	70.6	0	0	0	0	0
M00258	Putative ABC transport system [BR:ko02000]	0.335702	0.300613	0.505517	1095.86	981.317	1650.2	3264.38	54.9717	62.615	563.075	158.654	2.03025	13.3408	0	30.7333	68.3114	30.0645	75.1958	97.0751	18.6816	8.30437	19.8788	16.6008	18.4205	17.2567	9.89834	82.9182	0	3.73455	0	122.452	10.8353	25.8683	17.0284	90.9525	4.19083	12.6122	8.95402	78.1477	52.8028	53.1626	42.0247	168.625	0	7.39533	0	35.9456	391.672
M00029	Urea cycle [PATH:map00330]	1.08357	0.960186	1.10767	1091.55	967.26	1115.83	1007.37	26.151	81.8405	40.6301	63.6384	53.9066	42.7804	51.1271	17.0108	149.348	167.911	210.682	25.7285	98.9837	62.214	97.9511	22.5813	100.466	141.472	134.173	29.1249	0	7.23457	0	37.1741	0	0	0	28.3485	0	4.40457	0	5.30309	0	0	0	7.34583	0	0	0	0	247.107
M00030	Lysine biosynthesis, 2-oxoglutarate => 2-aminoadipate => lysine [PATH:map00300]	2.20586	1.87852	1.58337	1089.54	927.859	782.078	493.932	8.63759	28.2263	37.4564	38.4479	1.85091	9.79862	7.86615	10.4415	39.6394	22.2567	16.8463	7.03589	55.2401	44.0749	10.1712	16.0211	16.4785	25.4439	17.5079	11.0778	0	0	0	0	0	0	3.44308	9.26337	2.21578	0	0	13.9564	0	0	1.6137	7.14679	0	0	0	0	77.8073
M00390	Exosome, archaea [PATH:map03018]	4.36707	4.41145	4.87617	1085.37	1096.4	1211.9	248.535	0	0	0	0	0	0	0	0	0	0	0	0	0	0	0	0	0	0	0	0	0	0	0	0	0	0	0	0	0	0	0	0	0	0	0	0	0	0	0	0	1029.58
M00391	Exosome, eukaryotes [PATH:map03018]	4.36707	4.41145	4.87617	1085.37	1096.4	1211.9	248.535	0	0	0	0	0	0	0	0	0	0	0	0	0	0	0	0	0	0	0	0	0	0	0	0	0	0	0	0	0	0	0	0	0	0	0	0	0	0	0	0	1029.58
M00096	C5 isoprenoid biosynthesis, non-mevalonate pathway [PATH:map00900]	0.688276	0.944639	0.845067	1083.73	1487.39	1330.6	1574.55	24.788	152.386	55.0721	131.961	37.7188	51.1562	37.9836	26.9226	319.136	365.283	382.723	55.6379	104.47	78.8021	106.248	26.1591	38.9684	119.625	171.216	58.928	0	3.58267	2.4328	60.1	22.9406	9.95944	12.8431	63.3984	0	0	0	17.1722	17.7288	9.82003	8.41965	43.8256	0	0	0	6.94345	67.5313
M00116	Menaquinone biosynthesis, chorismate => menaquinone [PATH:map00130]	0.878864	1.01417	0.986834	1066.84	1231.08	1197.9	1213.88	0	6.3188	6.08714	38.5741	0	6.51111	4.63875	10.5105	30.9169	48.6173	61.8069	21.9278	46.5736	39.6787	53.6864	15.2404	0	28.3449	40.9586	7.9886	3.19639	0	0	27.8899	0	0	0	9.16999	17.4978	3.85968	11.1545	35.9195	0	0	1.97084	107.193	0	0	0	10.1871	28.2101
M00260	DNA polymerase III complex, bacteria [PATH:map03030 map03430 map03440] [BR:ko03032 ko03400]	0.468839	0.540085	0.453749	1041.51	1199.78	1007.99	2221.47	19.7008	60.1536	15.0069	113.272	15.1455	46.5425	30.189	24.4335	228.127	352.089	298.631	44.0892	154.569	107.659	117.498	31.57	17.4939	57.3558	43.1092	43.3628	2.99521	3.84976	17.3922	65.352	15.993	0	9.94186	59.6697	0	2.0901	0	38.6391	10.4736	3.93059	14.6989	53.7554	4.68863	0	0	61.0222	43.7695
M00565	Trehalose biosynthesis, D-glucose 1P => trehalose [PATH:map00500]	0.587807	0.423592	0.526862	1037.93	747.962	930.312	1765.76	57.9952	69.0154	42.9992	169.598	21.0471	15.3089	20.4424	27.1018	110.156	71.2541	91.8777	45.2415	105.967	74.5812	59.7558	46.869	0	7.47947	12.0088	13.6296	14.5832	20.5663	14.234	63.0427	2.51078	1.0621	2.04631	26.0031	3.57826	4.59373	1.01381	15.5999	13.8256	0	0	21.152	0	0	0	0	59.4496
M00531	Assimilatory nitrate reduction, nitrate => ammonia [PATH:map00910]	2.60336	2.32467	2.17222	1032.87	922.302	861.816	396.745	0	0	0	0	0	0	0	0	0	0	0	0	15.5714	13.739	6.61767	4.85728	0	0	0	0	0	0	0	23.6825	0	0	0	0	0	0	0	0	0	0	0	0	0	0	0	5.90171	704.932
M00331	Type II general secretion system [PATH:map03070] [BR:ko02044]	0.643786	0.755123	0.670521	1011.67	1186.63	1053.68	1571.44	35.1562	62.9446	39.1092	116.604	38.0512	33.0471	31.6383	40.3383	295.844	316.394	279.622	69.6473	140.79	101.764	68.4126	77.8624	38.4722	77.2826	54.4915	75.0059	0	0	0	24.6931	0	0	0	0	0	0	0	5.62926	0	0	0	0	0	0	0	51.2171	0
M00115	NAD biosynthesis, aspartate => NAD [PATH:map00760]	0.603766	0.686622	0.582785	991.441	1127.5	956.989	1642.1	6.08346	59.7345	20.0029	119.035	16.5484	33.735	34.9177	28.2699	15.7811	10.4724	19.4666	13.2279	124.004	110.135	76.7093	31.4946	24.0695	108.499	88.0831	35.6904	0	2.17668	0	28.5711	12.0883	2.70806	0	46.4181	3.08597	0	2.623	21.8454	10.2882	11.5187	12.2756	40.6144	0	0	0	10.2376	226.663
M00433	Lysine biosynthesis, 2-oxoglutarate => 2-oxoadipate [PATH:map00300]	2.62143	2.21849	1.75658	971.161	821.885	650.759	370.47	0	9.17339	4.41854	19.5967	1.85091	9.79862	7.86615	4.79875	39.6394	22.2567	23.7168	18.2226	22.4806	11.5705	3.18466	5.15932	0	0	0	6.50849	0	0	0	0	0	0	0	0	2.21578	0	0	5.0886	0	0	1.6137	7.14679	0	0	0	0	77.8073
M00122	Cobalamin biosynthesis, cobinamide => cobalamin [PATH:map00860]	1.15783	1.15331	0.95698	971.157	967.373	802.693	838.777	0	29.2159	32.9145	107.985	9.32575	26.1448	36.1067	31.1086	117.841	95.1721	121.382	38.8638	43.8876	42.1268	58.8135	31.349	0	5.94268	0	6.89406	0	11.9016	0	30.2399	0	0	0	0	0	0	0	0	0	0	6.93583	7.76349	0	0	0	0	373.134
M00005	PRPP biosynthesis, ribose 5P => PRPP [PATH:map00030 map00230]	2.34893	2.82166	2.34059	957.151	1149.78	953.754	407.484	21.4906	89.9301	27.3113	39.6951	30.4915	58.4631	43.0928	8.83748	145.482	147.378	119.076	8.23187	350.892	364.815	255.346	9.98466	0	67.865	43.5846	6.65784	0	0	0	6.48584	5.23854	4.62208	0	9.84201	0	9.24417	0	6.46547	5.03646	0	0	7.66004	0	0	0	6.11267	44.2289
M00114	Ascorbate biosynthesis, plants, glucose-6P => ascorbate [PATH:map00010 map00051 map00053]	0.61937	0.561119	0.64646	944.159	855.362	985.454	1524.39	17.423	36.7104	14.1054	93.849	33.0549	31.4575	39.9218	28.8849	63.666	91.0274	133.175	39.0501	39.3441	44.9902	48.3217	16.0904	63.189	12.5769	68.5203	20.0946	3.14312	0	0	21.968	0	3.35024	7.49561	54.6365	6.72249	0	2.48733	51.9073	10.1756	2.69344	14.1961	54.309	0	0	0	16.6896	359.341
M00117	Ubiquinone biosynthesis, prokaryotes, chorismate => ubiquinone [PATH:map00130]	0.46973	0.45368	0.426497	939.787	907.677	853.291	2000.7	29.2023	52.0066	17.4696	104.899	3.04173	21.37	2.5854	20.3418	219.639	187.314	232.072	74.0828	84.7163	56.3327	43.7513	34.4292	10.3411	53.5908	83.2816	48.5855	8.14288	4.31572	0	83.301	0	0	12.6352	39.1214	0	0	0	28.6324	0	0	1.97084	39.9494	0	0	0	10.1871	141.723
M00368	Ethylene biosynthesis, methionine => ethylene [PATH:map00270]	1.98266	1.98195	1.97719	921.428	921.101	918.89	464.744	4.32981	53.4841	3.68023	20.8769	17.1877	22.7477	40.1751	5.46653	43.632	30.7981	70.4637	6.305	30.3087	0	29.4419	5.45486	64.5082	81.5902	79.3804	14.8284	0	0	0	11.7893	0	0	0	11.0852	0	0	0	4.78492	0	0	0	8.56202	0	0	0	0	304.427
M00086	beta-Oxidation, acyl-CoA synthesis [PATH:map00071]	0.856458	0.758492	0.653423	902.981	799.693	688.917	1054.32	2.9518	18.2311	2.50896	19.5828	0	9.08986	2.18915	5.82166	29.0897	30.8186	37.9306	14.3946	30.6107	9.00286	14.9045	9.61817	5.14329	6.80707	2.18584	4.87186	0	1.04432	0	33.5286	6.07018	8.09363	2.30456	39.4312	3.09724	0	0	28.6183	0	0	8.30702	24.7248	0	0	0	11.9948	167.002
M00153	Cytochrome d ubiquinol oxidase [PATH:map00190]	1.93032	1.28866	1.48783	841.439	561.736	648.555	435.906	36.815	22.5272	0	40.2893	44.7172	30.5003	15.2662	10.4379	301.192	211.855	167.021	28.2759	105.518	81.3517	201.15	20.1994	29.755	14.3996	14.9038	15.6515	0	0	0	0	7.73546	0	0	19.3571	0	0	0	0	0	0	0	0	0	0	0	0	0
M00166	Reductive pentose phosphate cycle, RuBP + CO2 => glyceraldehyde-3P [PATH:map00710]	1.49843	1.28817	1.21342	833.451	716.5	674.924	556.217	12.8582	11.3451	10.9292	17.3877	0	0	0	0	0	0	0	0	37.0831	32.9569	31.7486	11.0395	11.494	27.0439	19.5393	5.47806	7.22249	7.42589	0	21.4835	0	0	10.2074	11.5628	4.21163	0	3.57978	5.66753	3.97491	3.50716	0	7.9959	0	0	0	5.55528	472.927
M00207	Putative multiple sugar transport system [BR:ko02000]	0.915333	0.77827	0.818715	824.535	701.069	737.502	900.804	0	0	0	0	0	0	0	0	14.2328	37.0052	47.8853	20.5855	0	0	0	0	0	0	0	0	0	0	0	0	0	0	0	0	0	0	0	0	0	0	3.09582	16.7155	0	0	0	0	0
M00511	PleC-PleD (cell fate control) two-component regulatory system [PATH:map02020 map04112] [BR:ko02022]	0.620233	0.619332	0.447903	804.604	803.435	581.047	1297.26	32.9727	116.516	20.2092	166.806	5.09695	10.8833	4.33229	11.7242	29.3135	27.2834	21.9954	15.9054	54.0537	23.8464	13.7833	6.19157	0	9.04867	13.0754	13.5777	18.9288	10.4136	0	46.1463	0	0	0	10.0496	36.3056	8.00832	15.4294	6.05096	0	0	0	7.00541	0	0	0	0	381.64
M00133	Polyamine biosynthesis, arginine => agmatine => putrescine => spermidine [PATH:map00330]	1.13706	1.21884	1.58212	799.245	856.735	1112.08	702.908	0	46.4367	29.8396	38.4306	2.64375	2.33264	8.98848	7.17749	179.867	360.204	439.985	14.4652	33.6733	35.3618	31.7739	21.1	0	0	0	3.82674	0	0	3.8174	13.1573	4.31879	0	3.67087	15.7133	0	0	2.58077	17.9629	41.3078	7.07129	4.82492	22.205	0	0	0	0	161.742
M00093	Phosphatidylethanolamine (PE) biosynthesis, PA => PS => PE [PATH:map00564]	1.14675	1.44239	1.35554	779.135	979.999	920.994	679.428	7.41173	21.7101	11.7233	55.3891	0	20.7035	24.1027	10.6329	161.232	137.42	227.619	20.68	120.843	157.563	83.9293	27.3605	44.6993	177.284	117.932	28.62	6.40485	0	5.44397	29.4895	0	6.59716	11.4351	27.1529	0	6.51111	5.70218	21.0946	0	0	6.13894	25.6064	0	0	0	17.7959	57.6748
M00459	VicK-VicR (cell wall metabolism) two-component regulatory system [PATH:map02020] [BR:ko02022]	1.23395	1.2885	0.777949	733.411	765.83	462.381	594.358	11.4681	50.5931	0	38.446	0	0	0	0	0	0	0	0	0	0	0	0	0	0	0	1.36855	0	0	0	6.15583	0	0	0	0	0	0	0	4.73681	0	0	0	16.3681	0	0	0	0	133.862
M00025	Tyrosine biosynthesis, chorismate => tyrosine [PATH:map00400]	1.28395	1.16818	1.13528	723.035	657.84	639.314	563.135	6.01874	18.5867	10.2316	17.8941	0	0	8.58721	4.99669	27.3756	56.3596	31.0248	6.04968	51.9041	34.7283	33.5886	10.0645	7.54349	43.8252	35.8067	13.845	2.29053	0	0	18.5727	0	0	3.70862	9.49453	0	3.98286	5.06194	21.025	0	0	0	0	0	0	0	0	391.574
M00015	Proline biosynthesis, glutamate => proline [PATH:map00330]	0.989795	1.144	0.980286	716.659	828.314	709.775	724.049	4.18051	62.1515	25.2391	59.3765	28.394	32.4151	48.5609	17.2302	144.878	115.115	135.893	19.3066	41.8345	42.1847	35.5583	6.31699	43.3616	112.431	15.1299	30.7411	0	0	0	27.1317	0	0	0	0	0	0	0	0	0	0	0	0	0	0	0	0	346.077
M00248	Putative antibiotic transport system [PATH:map02010] [BR:ko02000]	0.619477	0.789931	0.617891	714.749	911.418	712.919	1153.79	14.4655	61.665	13.0756	80.9359	5.62015	5.32938	15.6111	20.7428	45.8929	71.8811	73.5394	15.5819	21.0041	65.0159	22.6832	9.96542	0	3.11342	8.99783	5.28909	2.68983	2.3733	4.57259	12.1162	13.6146	11.9327	0	15.4798	6.70864	5.91919	0	24.9925	0	0	0	27.0957	0	0	0	14.0814	91.564
M00126	Tetrahydrofolate biosynthesis, GTP => THF [PATH:map00790 map00670]	0.509363	0.656266	0.552506	701.704	904.078	761.137	1377.61	0	3.3279	35.1866	37.2102	20.7801	22.8451	14.8551	22.1525	230.55	338.604	267.854	35.9674	96.6674	82.0695	48.0153	21.9918	0	45.6846	39.7161	13.85	2.76882	0	2.49163	30.2607	0	6.90118	0	56.7103	7.19189	0	4.79286	41.5528	14.9664	5.31048	6.96933	44.641	0	0	0	8.17529	14.9541
M00254	ABC-2 type transport system [BR:ko02000]	0.31936	0.368217	0.35385	688.84	794.222	763.232	2156.94	115.539	100.097	43.5508	92.0923	0	0	0	0	12.1434	26.0906	40.8386	18.4923	103.458	64.1705	78.9165	22.9668	0	0	0	0	2.65616	4.68718	3.82666	25.7316	0	14.8367	7.7771	62.8975	12.09	8.71951	0	82.8974	19.3559	5.97826	19.8057	102.18	0	0	0	0	5.49283
M00343	Archaeal proteasome [PATH:map03050] [BR:ko03051]	5.70998	4.80856	5.43987	662.389	557.82	631.054	116.005	0	0	0	0	0	0	0	0	0	0	0	0	0	0	0	0	0	0	0	0	0	0	0	0	0	0	0	0	0	0	0	0	0	0	0	0	0	0	0	0	624.248
M00342	Bacterial proteasome [PATH:map03050] [BR:ko03051]	5.6836	4.78634	5.65745	662.389	557.82	659.342	116.544	0	0	0	0	0	0	0	0	0	0	0	0	0	0	0	0	0	0	0	0	0	0	0	0	0	0	0	0	0	0	0	0	0	0	0	0	0	0	0	0	624.248
M00087	beta-Oxidation [PATH:map00071]	1.45265	1.96204	2.3447	649.248	876.914	1047.94	446.94	0	0	0	0	0	0	0	0	150.012	258.559	284.843	22.9068	14.5805	7.43223	5.23332	15.1352	0	0	0	0	0	0	0	43.4816	0	0	0	0	6.55323	0	0	4.50458	0	0	0	0	0	0	0	0	0
M00127	Thiamine biosynthesis, AIR => thiamine-P/thiamine-2P [PATH:map00730]	0.565282	0.871217	0.570272	646.993	997.151	652.705	1144.55	7.49354	89.6332	28.4119	91.5131	0	0	0	10.5191	55.6733	98.7508	52.4052	39.4374	22.9713	11.8754	9.46001	10.8797	3.69779	46.2643	35.1391	9.6841	18.0139	20.2372	2.35343	40.3646	0	0	0	0	0	0	0	4.75114	0	0	0	0	0	0	0	0	322.892
M00024	Phenylalanine biosynthesis, chorismate => phenylalanine [PATH:map00400]	1.52495	1.36278	1.30139	643.197	574.797	548.904	421.783	6.01874	18.5867	10.2316	17.8941	0	0	8.58721	4.99669	27.3756	56.3596	31.0248	6.04968	51.9041	34.7283	33.5886	10.0645	7.54349	43.8252	35.8067	13.845	2.29053	0	0	9.57007	0	0	3.70862	9.49453	0	3.98286	0	21.1048	0	0	0	0	0	0	0	0	368.842
M00580	Pentose phosphate pathway, archaea, fructose 6P => ribose 5P [PATH:map00030]	2.06192	1.85422	1.77857	629.569	566.152	543.054	305.332	0	0	0	0	0	0	0	0	0	0	0	0	0	0	0	0	0	0	0	0	0	0	4.45263	9.66477	0	0	0	0	0	0	0	0	0	0	0	0	8.16003	0	0	7.55332	596.142
M00120	Coenzyme A biosynthesis, pantothenate => CoA [PATH:map00770]	0.613237	0.655186	0.571701	600.248	641.308	559.591	978.818	18.1728	50.2325	3.5621	67.6579	17.3773	27.9395	12.5604	20.3421	73.6374	84.3614	94.284	28.2607	53.8676	69.4104	38.8176	14.1554	26.1273	50.7109	7.76128	20.4569	0	0	0	24.5034	12.6036	0	14.2837	35.0333	0	7.4691	7.19527	23.4885	4.40853	0	7.21326	31.8679	0	0	0	0	92.4382
M00124	Pyridoxal biosynthesis, erythrose-4P => pyridoxal-5P [PATH:map00750]	0.9241	0.898489	1.18238	550.502	535.245	704.361	595.717	16.301	114.735	22.3666	54.7881	47.5153	47.5452	31.3273	16.221	37.303	32.9133	71.3399	8.0603	75.0554	101.505	87.6408	16.5512	7.68003	0	28.3862	14.6098	0	0	0	31.4416	9.3292	4.03654	3.88855	38.3069	14.2032	3.78171	7.67281	23.4169	4.47833	3.95133	3.80647	8.00143	0	0	0	0	0
M00141	C1-unit interconversion, eukaryotes [PATH:map00670]	1.3258	1.99256	1.54986	540.711	812.639	632.089	407.837	11.494	16.9024	39.0786	16.7399	20.3511	25.1388	20.7576	4.0116	17.6801	34.319	42.0773	6.17174	0	0	0	0	36.1125	167.328	132.888	12.6779	5.37683	0	0	17.3367	3.89286	0	0	8.69058	0	7.03078	0	5.71047	0	3.57412	0	7.24636	0	3.62604	0	6.9142	102
M00210	Putative ABC transport system [BR:ko02000]	0.440023	0.415651	0.478043	516.954	488.32	561.621	1174.83	4.39711	56.9461	13.4197	111.716	40.6539	10.5462	20.7879	13.1703	40.0102	34.9077	56.6436	25.0635	96.4121	77.261	72.7561	37.995	63.2576	60.8371	26.8321	53.855	4.70162	0	17.1744	62.3799	0	0	4.59443	29.497	0	0	0	11.4404	6.45356	11.4319	0	37.5521	0	0	0	18.2673	0
M00197	Putative fructooligosaccharide transport system [BR:ko02000]	1.89583	1.27168	1.58885	515.033	345.474	431.638	271.667	0	0	0	0	0	0	0	0	9.3002	8.20578	7.90494	8.85019	0	3.9723	3.82666	6.54964	0	0	0	0	0	0	0	0	0	0	0	0	0	0	0	0	0	0	0	9.37645	0	0	0	0	0
M00089	Triacylglycerol biosynthesis [PATH:map00561]	0.586292	0.966738	0.841826	503.748	830.63	723.305	859.209	6.84389	105.24	60.2908	58.3257	29.6038	65.3004	96.4564	10.9728	138.907	152.665	114.305	37.0472	18.7839	23.6305	35.475	10.1769	18.8065	160.41	104.819	28.5695	0	0	0	32.4074	39.2009	9.50829	6.25879	37.2411	0	13.9524	4.48028	16.8637	7.8578	8.09489	3.74715	24.1926	0	0	4.59443	11.4682	0
M00221	Putative simple sugar transport system [BR:ko02000]	0.668145	0.690549	0.674294	495.319	511.928	499.878	741.335	0	0	0	0	0	0	0	0	28.2752	40.1397	38.1308	12.0809	55.1492	60.1002	88.2629	28.9034	0	0	0	0	0	0	0	0	0	0	0	0	0	0	0	0	0	0	0	0	0	0	0	0	0
M00549	Nucleotide sugar biosynthesis, glucose => UDP-glucose [PATH:map00520]	0.553995	0.601793	0.533055	467.097	507.398	449.441	843.143	34.9766	94.1384	47.0584	78.3778	15.9847	31.3665	26.0591	10.8978	67.7682	27.1789	47.1284	6.61132	82.4073	70.8152	116.592	11.9211	12.724	15.4811	18.6699	14.7029	0	11.3294	0	52.8677	0	0	0	35.91	0	0	0	0	4.86328	4.29099	4.33229	21.0169	0	0	0	16.5682	0
M00429	Competence-related DNA transformation transporter [BR:ko02044]	0.828964	1.0807	0.625597	465.364	606.681	351.198	561.38	10.0151	47.8958	27.3592	67.2298	0	0	0	5.07319	5.8326	10.2925	4.95757	14.7417	0	0	0	0	0	0	0	8.65554	0	0	0	2.3386	0	0	0	9.35145	0	0	0	4.43357	8.98035	0	0	20.3739	0	0	0	0	55.9545
M00129	Ascorbate biosynthesis, animals, glucose-1P => ascorbate [PATH:map00040 map00053]	0.702584	0.705963	0.821156	461.153	463.371	538.98	656.367	17.5581	49.9106	28.1593	40.7902	14.882	23.159	19.0897	9.93939	46.9462	44.608	18.4168	7.53195	86.2214	80.9111	119.834	17.467	7.62825	3.36529	12.9677	5.37066	0	0	0	26.3017	3.75506	0	0	9.02329	0	0	6.44041	4.32976	0	0	0	0	0	0	0	19.7067	0
M00336	Twin-arginine translocation (Tat) system [PATH:map03070] [BR:ko02044]	0.909302	1.45081	1.43779	459.283	732.797	726.22	505.094	20.4492	106.992	23.65	136.517	19.9681	181.265	117.19	31.2557	159.121	116.997	247.956	4.95274	38.3017	103.457	110.194	18.1122	12.7615	31.8448	31.6091	11.7439	8.70403	0	0	30.8729	0	0	0	8.20546	0	0	0	8.568	18.2504	0	0	10.8371	0	0	0	0	0
M00378	F420 biosynthesis [PATH:map00680]	0.82287	0.61501	0.397921	452.083	337.885	218.617	549.398	0	0	0	0	0	0	0	0	0	0	0	0	0	0	0	0	0	0	0	0	0	0	0	0	0	0	0	0	0	0	0	0	0	0	0	0	0	0	0	0	375.221
M00242	Zinc transport system [PATH:map02010] [BR:ko02000]	0.612819	0.53913	0.5138	452.006	397.654	378.971	737.585	0	31.1029	4.85741	56.9752	0	0	0	0	82.2815	53.4333	56.7588	13.8979	35.6387	56.7841	40.3805	17.5526	0	0	0	0	0	0	0	0	0	0	5.26515	29.4459	0	0	0	0	5.23854	4.97527	0	22.4841	0	0	0	0	169.327
M00222	Phosphate transport system [PATH:map02010] [BR:ko02000]	0.260899	0.279385	0.267078	420.662	450.468	430.625	1612.36	22.5166	70.7009	28.1179	97.1147	0	10.0171	0	10.4209	11.1707	30.517	9.49483	29.1967	14.759	61.7807	23.742	65.0342	21.8308	8.21781	41.8337	36.2449	0	0	0	33.4102	6.45356	4.03654	7.7771	32.9461	0	0	10.3788	42.7057	0	9.91607	4.82492	36.7442	0	0	0	0	97.4405
M00499	HydH-HydG (metal tolerance) two-component regulatory system [PATH:map02020] [BR:ko02022]	0.330606	0.275134	0.359458	415.995	346.196	452.299	1258.28	59.1891	45.9449	32.6652	160.001	7.89435	3.20676	2.3496	14.8215	31.5552	50.7797	50.1683	44.4169	60.2263	35.4809	24.5757	31.3346	0	0	0	0	7.3795	0	0	25.1645	0	0	0	15.5878	0	0	0	15.7011	4.69512	6.21392	10.1559	97.4288	0	0	0	0	0
M00344	Formaldehyde assimilation, xylulose monophosphate pathway [PATH:map00680]	1.53379	1.2547	1.49607	412.897	337.765	402.743	269.2	9.83934	13.0222	8.3632	19.0645	0	0	0	0	0	0	0	0	14.759	8.68148	0	5.05201	40.6641	49.9185	37.5691	15.1122	41.3972	19.1013	15.6385	20.768	4.63739	0	3.94167	17.5735	0	0	3.97425	5.39032	0	0	0	8.55093	0	0	0	0	0
M00194	Maltose/maltodextrin transport system [PATH:map02010] [BR:ko02000]	1.67155	1.20521	1.46928	402.297	290.062	353.618	240.674	0	0	0	0	0	0	0	0	9.3002	8.20578	7.90494	8.85019	0	3.9723	3.82666	6.54964	0	0	0	0	0	0	0	0	0	0	0	0	0	0	0	0	0	0	0	9.37645	0	0	0	0	0
M00240	Iron complex transport system [PATH:map02010] [BR:ko02000]	0.334812	0.326303	0.300266	397.05	386.959	356.082	1185.89	11.8736	36.9849	28.7578	97.5977	5.99748	10.2505	9.8747	12.9863	18.021	50.7272	26.2976	20.391	0	0	0	0	6.63002	6.90118	13.2963	18.1197	0	4.06944	0	19.5542	0	0	0	20.1601	0	0	0	4.63772	0	0	0	0	0	0	0	0	31.3919
M00212	Ribose transport system [PATH:map02010] [BR:ko02000]	1.11731	0.749024	0.716735	393.966	264.107	252.722	352.601	0	0	0	0	0	0	0	0	0	0	0	0	0	0	0	0	0	0	0	0	0	0	0	0	0	0	0	0	0	0	0	0	0	3.95133	3.80647	19.6888	0	0	0	0	0
M00209	Osmoprotectant transport system [PATH:map02010] [BR:ko02000]	1.19149	0.932929	0.577451	391.658	306.665	189.815	328.712	0	0	0	0	0	0	0	0	43.8362	10.6941	24.6799	27.9781	0	0	0	22.6492	0	0	0	0	0	0	0	0	0	0	0	0	0	0	0	0	0	0	0	0	0	0	0	0	319.803
M00189	Molybdate transport system [PATH:map02010] [BR:ko02000]	0.575367	0.375957	0.479825	371.27	242.596	309.619	645.275	4.46654	17.2124	4.49424	77.5759	3.65794	0	3.10916	4.71054	90.2571	44.6305	102.46	25.8718	17.9124	38.4163	20.5488	29.1701	0	4.55184	0	15.481	0	0	0	37.7092	0	0	0	0	0	0	0	0	0	0	0	0	0	0	0	0	0
M00276	PTS system, mannose-specific II component [PATH:map00051 map02060] [BR:ko02000]	2.4727	2.13606	1.75351	371.232	320.691	263.258	150.132	8.88631	0	0	16.7632	0	0	0	0	78.1645	59.114	66.4379	9.65482	22.1867	0	37.7164	6.38704	10.2866	60.7102	13.6139	22.1471	0	17.4134	0	8.25986	0	0	0	0	0	0	0	0	0	0	0	0	0	0	0	0	0
M00170	C4-dicarboxylic acid cycle, phosphoenolpyruvate carboxykinase type [PATH:map00710]	1.30064	0.974161	0.957734	370.32	277.364	272.687	284.72	12.0375	10.621	0	19.3872	0	0	0	0	123.889	114.776	100.038	6.85552	12.8722	4.86746	4.68901	7.44561	42.3164	29.3535	58.9652	38.2353	0	3.19308	0	14.3888	0	0	2.49163	8.09081	4.99202	4.40457	0	5.22976	0	0	6.08714	7.10499	0	0	0	0	0
M00232	General L-amino acid transport system [PATH:map02010] [BR:ko02000]	2.87893	2.37664	2.0997	358.132	295.648	261.197	124.398	0	0	0	0	32.2711	34.3279	43.1743	29.1045	149.517	115.803	109.418	21.3851	97.6201	31.0145	57.2446	22.8456	0	0	0	0	0	0	0	0	0	0	0	0	0	0	0	0	0	0	0	0	0	0	0	0	0
M00032	Lysine degradation, lysine => saccharopine => acetoacetyl-CoA [PATH:map00310]	0.471228	0.530669	0.715515	358.073	403.24	543.7	759.872	8.63759	19.0529	33.0378	18.8511	0	0	0	5.64272	83.4578	96.7456	152.738	34.1204	32.7595	32.5044	6.98658	15.0849	22.8593	25.4439	31.9344	38.5445	2.85258	9.85786	2.42462	40.819	0	6.70047	6.67049	27.5224	3.89286	3.38049	6.5131	32.6227	0	5.48555	0	9.10916	0	0	0	0	0
M00013	Malonate semialdehyde pathway, propanoyl-CoA => Acetyl-CoA [PATH:map00640]	1.36897	1.64286	1.68911	355.684	426.845	438.862	259.818	0	0	0	0	3.42886	3.02536	5.8289	5.07216	137.618	229.355	239.142	7.04828	0	0	0	4.22309	0	0	0	0	0	0	0	0	0	0	0	0	6.55323	0	0	4.50458	0	0	0	0	0	0	0	0	0
M00196	Multiple sugar transport system [PATH:map02010] [BR:ko02000]	1.54489	0.858891	0.984715	342.51	190.42	218.316	221.705	0	0	0	0	0	0	0	0	9.3002	8.20578	7.90494	8.85019	0	3.9723	3.82666	6.54964	0	0	0	0	0	0	0	0	0	0	0	0	0	0	0	0	0	0	0	9.37645	0	0	0	0	0
M00131	Inositol phosphate metabolism, Ins(1,3,4,5)P4 => Ins(1,3,4)P3 => myo-inositol [PATH:map00562]	1.19495	1.37896	1.51447	337.429	389.388	427.655	282.379	5.97636	0	0	18.1243	0	0	0	0	117.634	153.215	157.12	6.23324	39.1681	23.0393	27.7433	6.2058	0	0	4.43893	5.77055	0	0	0	9.75437	0	0	0	0	0	0	0	4.663	0	0	5.46459	13.815	0	0	0	0	82.6394
M00063	CMP-KDO biosynthesis [PATH:map00540]	0.558519	0.707944	0.74907	329.155	417.217	441.454	589.336	26.7935	73.4646	33.8921	78.0745	14.2627	5.36758	5.17079	17.4105	75.0775	69.2043	29.6103	18.5651	33.2089	47.7455	77.4434	16.7171	0	44.4816	26.7934	13.747	3.48519	0	5.65746	27.6204	9.75452	0	0	9.65074	0	0	8.2911	15.3206	0	5.5465	0	32.6324	0	8.86127	0	24.6417	0
M00288	RPA complex [PATH:map03030 map03420 map03430 map03440] [BR:ko03032 ko03400]	0.962184	1.0517	0.845251	320.014	349.786	281.123	332.591	0	0	0	0	0	0	0	0	0	0	0	0	0	0	0	0	0	0	0	0	0	0	0	0	0	0	0	0	0	0	0	0	0	0	0	0	0	0	0	0	298.529
M00021	Cysteine biosynthesis, serine => cysteine [PATH:map00270]	0.489225	0.558982	0.598921	307.48	351.322	376.424	628.504	0	9.56904	4.60911	16.2785	4.90545	8.65639	12.5085	13.2002	14.917	31.1917	38.0374	15.4995	16.2523	9.44581	8.76992	10.5075	32.7121	18.5882	24.1791	21.8982	0	2.38085	5.70218	20.9096	0	0	0	0	0	0	0	7.88617	0	14.8903	10.0121	48.6277	0	0	0	27.5816	23.6831
M00014	Glucuronate pathway (uronate pathway) [PATH:map00040]	0.554342	0.543064	0.66605	301.425	295.293	362.167	543.753	0	3.43476	13.2353	21.4809	3.78858	13.371	9.66061	4.97901	46.9462	44.608	18.4168	7.53195	3.81413	10.0959	3.24191	5.54585	7.62825	3.36529	12.9677	5.37066	0	0	0	0	3.75506	0	0	17.1418	0	0	6.44041	4.32976	0	0	0	0	0	0	0	12.7753	0
M00577	Biotin biosynthesis, BioW pathway, pimelate => pimeloyl-CoA => biotin [PATH:map00780]	0.45728	0.479089	0.508343	296.811	310.967	329.955	649.08	3.71397	33.79	3.50158	69.9902	30.7892	36.7522	29.2659	20.7612	4.96282	13.1364	12.6548	5.96498	0	0	0	0	4.58726	17.817	28.0098	19.2545	7.71494	2.30393	6.55751	51.6739	3.94718	3.48269	3.355	32.9753	4.40853	7.77951	0	14.2111	0	3.44266	6.63288	6.99489	0	0	0	0	0
M00123	Biotin biosynthesis, pimeloyl-ACP/CoA => biotin [PATH:map00780]	0.450654	0.484132	0.495869	289.463	310.967	318.506	642.319	3.71397	33.79	3.50158	69.9902	30.7892	36.7522	29.2659	20.7612	4.96282	13.1364	12.6548	5.96498	0	0	0	0	4.58726	17.817	28.0098	19.2545	7.71494	2.30393	6.55751	51.6739	3.94718	3.48269	3.355	32.9753	4.40853	7.77951	0	14.2111	0	3.44266	6.63288	6.99489	0	0	0	0	0
M00573	Biotin biosynthesis, BioI pathway, long-chain-acyl-ACP => pimeloyl-ACP => biotin [PATH:map00780]	0.450654	0.484132	0.495869	289.463	310.967	318.506	642.319	3.71397	33.79	3.50158	69.9902	30.7892	36.7522	29.2659	20.7612	4.96282	13.1364	12.6548	5.96498	0	0	0	0	4.58726	17.817	28.0098	19.2545	7.71494	2.30393	6.55751	51.6739	3.94718	3.48269	3.355	32.9753	4.40853	7.77951	0	14.2111	0	3.44266	6.63288	6.99489	0	0	0	0	0
M00498	NtrY-NtrX (nitrogen regulation) two-component regulatory system [PATH:map02020] [BR:ko02022]	0.437379	0.306626	0.366909	287.78	201.749	241.413	657.964	0	2.76812	5.33328	35.689	0	0	4.88207	14.5314	97.1487	34.7907	42.3541	22.9739	27.7981	3.99881	1.9261	14.4988	18.8771	24.1047	11.1342	26.0106	0	1.97828	0	22.959	1.33539	0	1.13505	18.5196	4.12965	0	0	9.7447	7.44653	3.1999	0	56.5098	0	0	0	12.1314	0
M00546	Purine degradation, xanthine => urea [PATH:map00230]	0.96318	0.915448	0.815027	281.106	267.176	237.867	291.852	0	0	0	0	0	0	0	0	58.9432	68.7201	46.3577	20.1035	0	0	0	0	0	0	0	0	0	0	0	0	0	0	0	0	0	0	0	0	0	0	0	0	0	0	0	0	0
M00255	Lipoprotein-releasing system [PATH:map02010] [BR:ko02000]	0.466391	0.778333	0.724638	279.616	466.635	434.443	599.531	10.8247	30.7929	18.614	79.1729	8.23925	20.1203	3.50158	14.441	44.0913	92.0579	126.794	28.0039	44.8196	104.305	58.5116	9.50457	13.9122	31.6813	47.4374	19.8632	0	0	0	9.90105	0	0	0	10.2579	7.68003	0	0	20.7435	7.07202	0	0	17.2169	0	0	0	10.96	0
M00250	Lipopolysaccharide transport system [PATH:map02010] [BR:ko02000]	0.511841	0.478536	0.558465	279.492	261.305	304.951	546.052	0	0	0	0	0	5.62991	17.522	20.1966	36.0094	47.1314	58.8961	21.0308	0	0	0	0	0	0	0	0	0	0	0	0	0	0	0	0	0	0	0	0	0	0	4.39833	14.117	0	0	0	0	98.8512
M00439	Oligopeptide transport system [PATH:map02010] [BR:ko02000]	1.95498	1.84651	1.58437	271.855	256.771	220.319	139.058	0	0	0	0	0	0	0	0	0	0	0	0	11.148	14.7542	16.5822	5.78522	0	0	0	0	0	0	0	0	0	0	0	0	0	0	0	0	0	0	0	0	0	0	0	0	0
M00497	GlnL-GlnG (nitrogen regulation) two-component regulatory system [PATH:map02020] [BR:ko02022]	0.501052	0.511486	0.324213	254.638	259.941	164.767	508.207	0	0	2.63258	19.3135	0	0	0	0	26.2132	42.8332	27.3964	14.1942	10.2542	9.04756	0	10.182	13.4487	11.2945	20.3728	23.2869	0	3.65257	0	13.6901	0	0	0	8.83972	0	0	0	8.78226	0	3.98286	0	40.5609	0	0	0	0	0
M00064	ADP-L-glycero-D-manno-heptose biosynthesis [PATH:map00540]	0.327793	0.438032	0.56401	251.77	336.442	433.202	768.076	5.15892	32.4608	43.5247	57.0185	0	0	0	0	72.5462	64.0971	63.5584	20.7745	32.7818	34.2031	45.1015	18.6319	0	4.81529	17.4435	14.4875	0	0	0	47.556	0	0	0	0	12.9213	9.35972	0	28.0913	5.32064	3.6615	8.42148	23.8625	0	0	0	12.5261	0
M00579	Phosphate acetyltransferase-acetate kinase pathway, acetyl-CoA => acetate [PATH:map00720]	0.548571	0.453297	0.564312	247.19	204.259	254.283	450.607	0	0	0	0	4.49612	3.96703	3.82159	5.94907	0	0	0	0	13.1625	4.27263	4.11598	17.9078	52.9243	48.7409	55.5411	13.9704	3.28931	3.71602	0	26.091	0	0	3.53591	15.3795	0	3.86466	0	5.89112	9.78263	0	0	15.5714	0	0	0	0	0
M00491	Putative arabinogalactan oligomer transport system [PATH:map02010] [BR:ko02000]	1.21211	0.704516	0.709217	239.777	139.366	140.296	197.818	0	0	0	0	0	0	0	0	9.3002	8.20578	7.90494	8.85019	0	3.9723	3.82666	6.54964	0	0	0	0	0	0	0	0	0	0	0	0	0	0	0	0	0	0	0	9.37645	0	0	0	0	0
M00156	Cytochrome c oxidase, cbb3-type [PATH:map00190]	1.01088	0.812898	0.53355	235.845	189.654	124.481	233.306	0	0	0	0	0	0	0	0	102.265	52.5018	24.1667	12.0777	16.0753	20.3414	0	10.2058	0	0	0	0	47.6757	28.3263	51.4656	31.2154	0	0	0	0	8.44421	2.10036	0	21.8045	0	0	2.0319	16.7211	0	0	0	0	0
M00452	CusS-CusR (copper tolerance) two-component regulatory system [PATH:map02020] [BR:ko02022]	1.52182	1.40551	0.793845	234.846	216.898	122.505	154.319	14.569	25.7091	18.5749	19.0499	0	0	0	0	13.5783	5.99022	17.3118	6.78743	0	0	0	0	0	0	0	16.8587	0	0	0	0	0	0	6.35529	10.3851	0	0	0	0	0	0	0	0	0	0	0	0	0
M00299	Spermidine/putrescine transport system [PATH:map02010] [BR:ko02000]	0.409184	0.489894	0.492342	227.411	272.267	273.628	555.768	0	4.02569	3.8781	21.9307	0	0	0	0	0	0	0	0	126.587	117.057	98.4794	67.6132	0	0	0	0	0	0	0	0	0	0	0	7.74471	0	0	0	9.39323	0	0	0	0	0	0	0	23.6322	0
M00324	Dipeptide transport system [PATH:map02010] [BR:ko02000]	2.7065	1.8001	1.92304	226.25	150.479	160.757	83.595	0	0	0	0	102.582	71.4005	67.6719	20.2437	60.5093	45.3805	43.7167	8.19698	0	0	0	0	0	0	0	0	0	0	0	0	0	0	0	0	0	0	0	0	0	0	0	0	0	0	0	0	0
M00401	Sec61 complex [PATH:map03060 map04141 map04145 map05110] [BR:ko02044]	3.4905	0.923924	1.48342	223.327	59.114	94.9113	63.9815	0	0	0	0	0	0	0	0	0	0	0	0	0	0	0	0	0	0	0	0	0	0	0	0	0	0	0	0	0	0	0	0	0	0	0	0	0	0	0	0	223.327
M00500	AtoS-AtoC (complexed poly-(R)-3-hydroxybutyrate biosynthesis) two-component regulatory system [PATH:map02020] [BR:ko02022]	0.511137	0.461854	0.675189	220.213	198.98	290.891	430.83	10.4448	27.805	7.65196	56.8225	0	0	0	5.50951	25.7722	16.2425	73.8668	14.3174	7.28449	6.42728	0	5.89295	0	0	0	20.8677	0	2.48763	0	8.58323	0	0	0	0	0	0	0	5.49565	3.44277	10.6317	8.77881	17.096	0	0	0	0	0
M00080	Lipopolysaccharide biosynthesis, inner core => outer core => O-antigen [PATH:map00540]	0.234811	0.311252	0.345517	218.807	290.038	321.967	931.843	4.6501	23.809	13.6347	121.912	0	0	0	0	20.7113	52.5221	33.7651	21.1377	35.1336	26.7634	29.8394	26.8847	0	0	0	0	0	0	0	41.8119	0	0	0	0	0	0	0	19.3785	0	3.11342	8.10478	28.0183	0	0	0	28.3052	0
M00198	Putative sn-glycerol-phosphate transport system [PATH:map02010] [BR:ko02000]	1.3589	1.48611	1.09386	214.799	234.907	172.905	158.068	0	0	0	0	0	0	0	0	0	0	0	0	3.52866	10.9361	24.1421	18.5586	0	0	0	0	0	0	0	9.39912	0	0	0	0	0	0	0	0	0	0	0	0	0	0	0	0	0
M00150	Fumarate reductase, prokaryotes [PATH:map00190]	1.83189	1.46246	1.46381	189.084	150.953	151.092	103.218	0	0	0	0	0	0	0	0	0	0	0	0	14.22	12.4135	9.55398	31.5463	0	0	0	0	0	0	0	0	0	0	0	0	0	0	0	0	0	0	0	0	0	0	0	0	0
M00072	Oligosaccharyltransferase [PATH:map00510]	1.22813	1.47489	1.30576	184.624	221.72	196.294	150.33	0	0	0	0	0	0	0	0	0	0	0	0	0	0	0	0	0	0	0	0	0	0	0	0	0	0	0	0	0	0	0	0	0	0	0	0	0	0	0	0	173.491
M00045	Histidine degradation, histidine => N-formiminoglutamate => glutamate [PATH:map00340]	0.370013	0.307501	0.399494	181.113	150.515	195.544	489.478	0	0	0	0	5.47512	9.53272	4.52952	25.933	38.0096	29.6102	49.8209	19.6208	20.7741	12.4796	11.2707	16.812	6.02943	0	2.56244	9.21932	0	0	0	0	0	2.90224	2.14043	35.0132	4.32981	0	2.76901	25.396	0	0	5.44306	22.0074	0	0	0	6.97988	0
M00366	C10-C20 isoprenoid biosynthesis, plants [PATH:map00900]	0.585674	0.730458	0.589646	173.257	216.087	174.432	295.824	9.32575	44.9222	0	43.2828	0	8.80915	4.24309	3.62897	17.1443	15.1268	24.2871	6.51354	10.8107	14.3079	4.59443	6.12276	25.879	34.2431	56.1699	19.8702	0	0	0	10.2984	0	0	8.87786	10.6752	5.22242	4.60786	0	10.1993	0	0	0	0	0	0	0	0	67.5313
M00364	C10-C20 isoprenoid biosynthesis, bacteria [PATH:map00900]	0.564586	0.704156	0.612351	173.257	216.087	187.914	306.874	9.32575	44.9222	0	43.2828	0	8.80915	4.24309	3.62897	17.1443	15.1268	24.2871	6.51354	10.8107	14.3079	4.59443	6.12276	25.879	34.2431	56.1699	19.8702	0	0	0	10.2984	0	0	8.87786	10.6752	5.22242	4.60786	0	10.1993	0	0	0	0	0	0	0	0	67.5313
M00295	BRCA1-associated genome surveillance complex (BASC) [PATH:map03430 map03440 map03460] [BR:ko03400]	1.84311	1.7127	2.10495	168.956	157.002	192.959	91.669	0	0	0	0	0	0	0	0	0	0	0	0	0	0	0	0	0	0	0	0	0	0	0	0	0	0	0	0	0	0	0	0	0	0	0	0	0	0	0	0	157.41
M00400	p97-Ufd1-Npl4 complex [PATH:map04141]	0.839188	0.603255	0.957089	166.384	119.606	189.76	198.267	0	0	0	0	0	0	0	0	0	0	0	0	0	0	0	0	0	0	0	0	0	0	0	0	0	0	0	0	0	0	0	0	0	0	0	0	0	0	0	0	127.023
M00403	HRD1/SEL1 ERAD complex [PATH:map04141]	0.839188	0.603255	0.957089	166.384	119.606	189.76	198.267	0	0	0	0	0	0	0	0	0	0	0	0	0	0	0	0	0	0	0	0	0	0	0	0	0	0	0	0	0	0	0	0	0	0	0	0	0	0	0	0	127.023
M00134	Polyamine biosynthesis, arginine => ornithine => putrescine [PATH:map00330]	0.933441	0.845875	0.87752	154.61	140.106	145.348	165.635	0	0	0	0	0	0	0	0	0	0	0	0	27.5297	26.0768	47.7329	10.9516	5.6016	0	0	6.12994	0	0	0	0	0	0	0	0	0	0	0	0	0	0	0	0	0	0	0	0	74.3183
M00201	alpha-Glucoside transport system [PATH:map02010] [BR:ko02000]	3.08253	1.91595	3.34263	151.494	94.1608	164.276	49.1458	0	0	0	0	0	0	0	0	0	0	0	0	0	0	0	0	0	0	0	0	0	0	0	0	0	0	0	0	0	0	0	0	0	0	0	0	0	0	0	0	0
M00320	Lipopolysaccharide export system [PATH:map02010] [BR:ko02000]	0.466192	0.890389	0.594632	143.373	273.831	182.874	307.541	0	43.3177	5.96137	17.4329	0	5.94268	0	4.8435	21.128	31.0696	23.9444	6.09069	28.1707	12.4278	29.9305	5.10033	0	26.983	0	4.58154	0	0	0	30.2384	0	0	0	9.34409	0	0	0	4.74581	6.9277	0	0	7.14105	6.47819	0	0	5.45927	0
M00006	Pentose phosphate pathway, oxidative phase, glucose 6P => ribulose 5P [PATH:map00030]	0.359419	0.146614	0.22912	141.21	57.6024	90.0176	392.884	12.3508	17.9301	6.11293	52.2032	0	0	0	0	0	0	0	0	0	0	0	0	0	2.76812	5.17079	17.9808	0	0	0	0	3.2957	0	0	17.4505	0	0	0	0	3.00405	0	0	18.9321	0	0	0	11.7013	0
M00215	D-Xylose transport system [PATH:map02010] [BR:ko02000]	2.15153	2.21473	1.06706	139.582	143.683	69.2265	64.8758	0	0	0	0	0	0	0	0	0	0	0	0	0	0	0	0	0	0	0	0	0	0	0	0	0	0	0	0	0	0	0	0	0	0	0	0	0	0	0	0	0
M00256	Cell division transport system [PATH:map02010] [BR:ko02000]	0.535349	0.743693	0.608785	132.048	183.437	150.161	246.657	0	9.69291	5.4235	34.9933	14.3231	21.4967	10.961	11.0644	24.5983	47.5741	61.5109	14.5911	6.81641	0	10.6187	8.95684	6.10534	10.7738	4.84111	13.0412	0	0	0	0.895178	0	11.0538	0	19.556	0	0	0	4.25899	0	0	0	5.3294	0	0	0	0	0
M00113	Jasmonic acid biosynthesis [PATH:map00592]	1.5947	2.11607	1.80467	130.792	173.552	148.012	82.0163	0	0	0	0	0	0	0	0	8.23925	14.5394	24.5111	8.34678	4.31879	3.81057	0	5.11733	0	0	0	0	0	0	0	13.2924	0	0	0	0	0	0	0	0	0	0	0	0	0	0	0	0	0
M00186	Tungstate transport system [PATH:map02010] [BR:ko02000]	0.459078	0.63254	0.574571	130.101	179.259	162.831	283.396	0	41.9233	8.2007	49.9064	0	0	0	0	9.77926	38.211	28.1297	23.8148	5.75351	15.2294	10.9265	14.124	0	0	0	0	0	0	0	0	0	0	0	0	0	0	0	0	0	0	0	0	0	0	0	0	0
M00039	Lignin biosynthesis, cinnamate => lignin [PATH:map00940]	0.729373	0.37772	1.00625	127.919	66.2453	176.478	175.382	0	0	0	0	2.14575	1.89324	3.64767	5.2126	0	0	0	0	16.9729	0	0	7.56434	21.0034	18.2851	4.74556	24.6728	7.16154	0	36.5228	13.4868	0	0	0	0	0	0	1.96815	5.55809	0	0	3.87289	7.44416	0	0	0	0	0
M00325	alpha-Hemolysin/cyclolysin transport system [PATH:map02010 map03070] [BR:ko02000]	0.393076	0.245808	0.242698	127.675	79.8409	78.8305	324.81	0	0	0	0	0	0	0	0	0	0	0	0	0	0	0	0	0	0	0	0	10.1431	7.72228	8.62142	25.0701	14.8988	3.37287	22.4113	29.3248	3.44977	0	6.17413	10.8269	19.0279	13.431	6.46929	16.2108	0	0	0	11.7103	0
M00575	Pertussis pathogenicity signature 2, T1SS [PATH:map05133]	0.393076	0.245808	0.242698	127.675	79.8409	78.8305	324.81	0	0	0	0	0	0	0	0	0	0	0	0	0	0	0	0	0	0	0	0	10.1431	7.72228	8.62142	25.0701	14.8988	3.37287	22.4113	29.3248	3.44977	0	6.17413	10.8269	19.0279	13.431	6.46929	16.2108	0	0	0	11.7103	0
M00247	Putative ABC transport system [BR:ko02000]	0.728493	0.534999	0.93915	125.157	91.914	161.348	171.802	0	0	4.30642	35.8963	16.5788	5.04227	23.1595	22.3603	0	0	0	0	10.0135	22.0878	38.2012	10.4542	0	0	0	0	0	0	0	0.164053	0	0	0	0	0	0	0	0	0	0	0	7.0503	0	0	0	16.032	0
M00326	RTX toxin transport system [BR:ko02044]	0.499957	0.299255	0.315035	125.103	74.8821	78.8305	250.228	0	0	0	0	0	0	0	0	0	0	0	0	0	0	0	0	0	0	0	0	10.1431	7.72228	8.62142	25.0701	14.8988	3.37287	22.4113	29.3248	3.44977	0	6.17413	10.8269	19.0279	13.431	6.46929	16.2108	0	0	0	11.7103	0
M00339	RaxAB-RaxC type I secretion system [PATH:map04626] [BR:ko02044]	0.499957	0.299255	0.315035	125.103	74.8821	78.8305	250.228	0	0	0	0	0	0	0	0	0	0	0	0	0	0	0	0	0	0	0	0	10.1431	7.72228	8.62142	25.0701	14.8988	3.37287	22.4113	29.3248	3.44977	0	6.17413	10.8269	19.0279	13.431	6.46929	16.2108	0	0	0	11.7103	0
M00571	AlgE-type Mannuronan C-5-Epimerase transport system [BR:ko02044]	0.499957	0.299255	0.315035	125.103	74.8821	78.8305	250.228	0	0	0	0	0	0	0	0	0	0	0	0	0	0	0	0	0	0	0	0	10.1431	7.72228	8.62142	25.0701	14.8988	3.37287	22.4113	29.3248	3.44977	0	6.17413	10.8269	19.0279	13.431	6.46929	16.2108	0	0	0	11.7103	0
M00435	Taurine transport system [PATH:map02010] [BR:ko02000]	5.74571	4.10286	4.94901	113.727	81.2097	97.9578	19.7934	0	0	0	0	0	0	0	0	0	0	0	0	0	0	0	0	0	0	0	0	0	0	0	0	0	0	0	0	0	0	0	0	0	0	0	0	0	0	0	0	0
M00220	Rhamnose transport system [PATH:map02010] [BR:ko02000]	5.2891	3.41926	2.88125	112.674	72.841	61.3797	21.3031	0	0	0	0	0	0	0	0	0	0	0	0	0	0	0	0	0	0	0	0	0	0	0	0	0	0	0	0	0	0	0	0	0	0	0	0	0	0	0	0	0
M00262	DNA polymerase delta complex [PATH:map03030 map03410 map03420] [BR:ko03032 ko03400]	0.72489	0.815423	0.598835	108.291	121.815	89.4594	149.389	0	0	0	0	0	0	0	0	0	0	0	0	0	0	0	0	0	0	0	0	0	0	0	0	0	0	0	0	0	0	0	0	0	0	0	0	0	0	0	0	69.7515
M00038	Tryptophan metabolism, tryptophan => kynurenine => 2-aminomuconate [PATH:map00380]	0.658295	0.416306	0.560924	105.996	67.032	90.3178	161.016	0	0	0	0	0	0	0	0	0	0	0	0	0	0	0	0	0	7.16534	6.90264	4.41373	0	0	0	0	0	0	0	0	0	0	0	0	0	0	0	0	0	0	0	11.4348	98.1382
M00190	Iron(III) transport system [PATH:map02010] [BR:ko02000]	0.56306	0.477508	0.480738	105.179	89.1977	89.8012	186.798	0	0	0	0	0	0	0	0	0	0	0	0	0	0	0	0	0	0	0	0	0	0	0	36.6168	0	0	0	0	0	0	0	0	0	0	0	0	0	0	0	0	0
M00208	Glycine betaine/proline transport system [PATH:map02010] [BR:ko02000]	0.435662	0.251728	0.399931	101.343	58.5565	93.0312	232.618	0	0	0	0	0	0	0	0	0	0	0	0	4.91967	0	0	18.4083	0	0	0	0	0	0	0	0	0	0	0	0	0	0	0	0	0	0	0	0	0	0	0	0	96.4233
M00334	Type VI secretion system [PATH:map03070] [BR:ko02044]	0.643887	0.727936	0.227067	98.1459	110.957	34.6112	152.427	0	0	0	0	0	0	0	0	0	0	0	0	0	0	0	0	0	0	0	0	0	0	0	0	0	0	0	0	0	0	0	0	0	0	0	0	0	0	0	0	0
M00008	Entner-Doudoroff pathway, glucose-6P => glyceraldehyde-3P + pyruvate [PATH:map00030]	0.314822	0.115308	0.255662	97.6909	35.7807	79.3334	310.306	7.19189	8.82646	6.11293	34.9613	0	0	0	0	0	0	0	0	0	0	0	0	0	2.76812	5.17079	10.9654	0	0	0	0	3.2957	0	0	17.4505	0	0	0	0	3.00405	0	0	13.5142	0	0	0	5.8427	0
M00223	Phosphonate transport system [PATH:map02010] [BR:ko02000]	0.352645	0.40829	0.41122	94.7608	109.714	110.501	268.714	23.1711	49.6018	14.0785	72.5628	0	0	0	6.28342	11.6252	5.12861	14.8218	7.22425	0	11.119	10.7113	10.2794	0	0	0	0	0	0	4.19375	12.6934	0	0	0	0	0	0	0	0	0	0	0	0	0	0	0	0	0
M00135	GABA biosynthesis, eukaryotes, putrescine => GABA [PATH:map00330]	0.300493	0.331341	0.228359	92.5098	102.007	70.3028	307.86	0	0	0	0	0	0	0	0	3.30211	11.6541	14.0336	7.91648	0	0	0	0	0	0	0	0	0	0	0	0	0	0	0	9.55649	0	0	0	20.7602	3.4082	16.9081	8.69067	27.5997	0	0	0	5.56959	0
M00097	beta-Carotene biosynthesis, GGAP => beta-carotene [PATH:map00906]	0.500882	0.305802	0.39289	91.7906	56.0407	72.0003	183.258	0	0	0	0	0	0	0	0	0	0	0	0	0	0	0	0	0	0	0	0	0	0	0	3.02912	0	0	0	3.7072	0	0	0	19.3869	0	0	0	8.62581	0	0	0	6.63738	0
M00417	Cytochrome o ubiquinol oxidase [PATH:map00190]	1.13184	0.743212	0.728503	91.5737	60.1311	58.941	80.9071	0	0	0	0	0	0	0	0	0	0	0	0	0	0	0	0	37.9755	41.1611	47.6697	21.4642	0	0	0	0	0	0	0	0	0	0	0	0	0	0	0	0	0	0	0	0	0
M00502	GlrK-GlrR (amino sugar metabolism) two-component regulatory system [PATH:map02020] [BR:ko02022]	0.452646	0.573623	0.369027	85.8057	108.739	69.9545	189.565	11.0693	13.0222	9.4086	39.0021	0	0	0	0	6.47819	2.85793	2.75315	6.47718	0	0	0	0	12.9303	24.8428	15.9409	16.5279	0	0	0	0	0	0	0	0	0	0	0	0	0	0	0	0	0	0	0	0	0
M00065	GPI-anchor biosynthesis, core oligosaccharide [PATH:map00563]	0.245964	0.229845	0.208827	85.4941	79.8913	72.5858	347.588	0	0	0	0	0	0	0	0	0	0	0	0	0	0	0	0	0	0	0	0	0	0	0	0	0	0	0	0	0	0	0	5.4802	0	0	3.96333	8.23089	0	0	0	5.71504	47.5067
M00367	C10-C20 isoprenoid biosynthesis, non-plant eukaryotes [PATH:map00900]	0.654303	0.556125	0.608945	76.857	65.3246	71.5292	117.464	9.32575	24.685	0	23.6146	0	0	0	0	0	0	0	0	0	0	0	0	0	0	0	0	0	0	0	0	0	0	0	0	0	0	0	4.75649	0	0	0	0	0	0	0	0	67.5313
M00365	C10-C20 isoprenoid biosynthesis, archaea [PATH:map00900]	0.598047	0.50831	0.661502	76.857	65.3246	85.0119	128.513	9.32575	24.685	0	23.6146	0	0	0	0	0	0	0	0	0	0	0	0	0	0	0	0	0	0	0	0	0	0	0	0	0	0	0	4.75649	0	0	0	0	0	0	0	0	67.5313
M00475	BarA-UvrY (central carbon metabolism) two-component regulatory system [PATH:map02020] [BR:ko02022]	0.129063	0.196664	0.324207	74.0511	112.837	186.016	573.757	9.19108	1.35158	1.30203	22.1457	0	0	0	0	0	0	0	0	0	0	0	0	0	0	0	7.07641	0	0	0	22.7336	0	1.58808	0	11.1175	0	0	0	8.66679	0	0	0	0	0	0	0	0	19.9748
M00554	Nucleotide sugar biosynthesis, galactose => UDP-galactose [PATH:map00520 map00052]	0.326532	0.503609	0.271867	73.8665	113.924	61.5005	226.215	5.09695	35.9773	21.6614	21.508	4.89131	21.5786	16.63	5.93743	0	0	0	0	0	0	0	0	9.64367	12.7633	8.19688	6.53668	0	0	0	0	0	0	0	7.93886	0	0	0	4.3828	4.86328	4.29099	0	8.82977	0	0	0	0	0
M00333	Type IV secretion system [PATH:map03070] [BR:ko02044]	0.137966	0.0237697	0.0593715	73.6252	12.6846	31.6834	533.646	0	0	0	0	0	0	0	0	0	0	0	0	0	0	0	0	0	0	0	0	0	0	4.06381	122.561	0	0	0	0	0	0	0	0	0	0	0	0	0	0	0	0	0
M00175	Nitrogen fixation, nitrogen => ammonia [PATH:map00910]	0.13091	0.16204	0.101026	72.6365	89.9098	56.0554	554.86	0	0	0	70.9967	0	0	0	0	23.2568	11.9192	11.4822	56.5576	0	0	0	0	4.89131	6.23981	0	43.547	0	0	0	0	0	0	0	0	0	0	0	0	0	0	0	0	0	0	0	0	41.6261
M00047	Creatine pathway [PATH:map00330]	3.31634	2.95385	0.294923	67.9706	60.541	6.04463	20.4956	0	0	0	0	0	0	0	0	0	0	0	0	4.93397	4.35336	0	5.28772	0	0	0	0	0	0	0	0	0	0	0	0	0	0	0	0	0	0	0	0	0	0	0	0	0
M00425	H/ACA ribonucleoprotein complex [PATH:map03008] [BR:ko03032 ko03009]	1.0406	0.98373	0.568599	66.3743	62.7467	36.2678	63.7845	0	0	0	0	0	0	0	0	0	0	0	0	0	0	0	0	0	0	0	0	0	0	0	0	0	0	0	0	0	0	0	0	0	0	0	0	0	0	0	0	66.3743
M00279	PTS system, galactitol-specific II component [PATH:map00052 map02060] [BR:ko02000]	1.72827	0.99969	2.50223	65.921	38.1311	95.4423	38.1429	0	0	0	0	0	0	0	0	0	0	0	0	0	0	0	0	0	0	0	0	0	0	0	0	0	0	0	0	0	0	0	0	0	0	0	0	0	0	0	0	0
M00155	Cytochrome c oxidase, prokaryotes [PATH:map00190]	0.22812	0.159136	0.095116	65.6897	45.825	27.3897	287.961	0	0	0	0	25.083	22.1314	7.10666	5.7589	0	0	0	0	0	0	0	0	0	0	0	14.0672	8.27944	0	0	44.6801	0	0	0	0	0	12.808	0	19.2099	3.28295	0	0	7.81812	0	0	0	0	0
M00349	Microcin C transport system [PATH:map02010] [BR:ko02000]	0.312745	0.45956	0.502352	65.0384	95.5702	104.469	207.96	2.71566	12.0951	10.8305	76.5132	5.96738	16.5679	2.69151	19.7471	18.655	12.2531	30.2994	13.4836	37.7004	50.3631	60.6477	22.8987	0	0	0	0	0	0	0	0	0	0	0	0	0	0	0	0	0	0	0	0	0	0	0	0	0
M00348	Glutathione transport system [PATH:map02010] [BR:ko02000]	0.996484	1.10744	0.990562	63.1067	70.1334	62.7317	63.3294	0	0	0	0	0	0	0	0	0	0	0	0	0	45.3805	48.6237	32.2133	0	0	0	0	0	0	0	0	0	0	0	0	0	0	0	0	0	0	0	0	0	0	0	0	0
M00507	ChpA-ChpB/PilGH (chemosensory) two-component regulatory system [PATH:map02020] [BR:ko02022 ko02035]	0.553085	0.195126	0.491157	61.2377	21.6044	54.3811	110.72	0	0	0	0	0	0	0	0	0	0	0	0	0	0	0	6.49798	39.1681	17.8163	22.1946	12.816	0	0	0	0	0	0	0	0	0	0	0	0	0	0	0	0	0	0	0	0	0
M00061	Uronic acid metabolism [PATH:map00040]	0.5387	0.219755	0.831026	60.9934	24.8814	94.0916	113.223	0	0	0	0	0	0	0	0	0	0	0	0	0	0	0	0	0	0	0	0	0	0	0	0	0	0	0	0	0	0	0	0	0	0	0	0	0	0	0	0	0
M00445	EnvZ-OmpR (osmotic stress response) two-component regulatory system [PATH:map02020] [BR:ko02022]	0.569902	0.359943	0.542826	60.7506	38.3693	57.8643	106.598	0	0	0	0	0	0	0	0	0	0	10.1595	8.04153	0	0	0	0	0	0	0	0	0	10.3997	10.0184	7.9591	0	0	0	0	0	21.7037	10.454	4.8611	0	0	0	9.30152	0	0	0	0	0
M00358	Coenzyme M biosynthesis [PATH:map00680]	0.487893	0.386562	0.151373	55.826	44.2315	17.3205	114.423	0	0	0	0	0	0	0	0	0	0	0	0	0	0	0	0	0	0	0	0	0	0	0	0	0	23.0393	5.54866	23.5574	0	0	0	5.09812	0	0	0	6.50855	0	0	0	0	0
M00264	DNA polymerase II complex, archaea [BR:ko03032]	0.335838	0.397309	0.407447	53.381	63.1518	64.7633	158.949	0	0	0	0	0	0	0	0	0	0	0	0	0	0	0	0	0	0	0	0	0	0	0	0	0	0	0	0	0	0	0	0	0	0	0	0	0	0	0	0	53.381
M00413	FA core complex [PATH:map03460] [BR:ko03400]	0.279505	0.235236	0.304015	52.245	43.9703	56.8264	186.92	0	0	0	0	0	0	0	0	0	0	0	0	0	0	0	0	0	0	0	0	0	0	0	0	0	0	0	0	0	0	0	0	0	0	0	0	0	0	0	0	33.3237
M00180	RNA polymerase II, eukaryotes [PATH:map03020 map05016] [BR:ko03021 ko03400]	0.957707	1.69001	3.25611	52.2242	92.1572	177.557	54.5304	0	0	0	0	0	0	0	0	0	0	0	0	0	0	0	0	0	0	0	0	0	0	0	0	0	0	0	0	0	0	0	0	0	0	0	0	0	0	0	0	52.2242
M00181	RNA polymerase III, eukaryotes [PATH:map03020 map04623] [BR:ko03021]	0.957707	1.69001	3.25611	52.2242	92.1572	177.557	54.5304	0	0	0	0	0	0	0	0	0	0	0	0	0	0	0	0	0	0	0	0	0	0	0	0	0	0	0	0	0	0	0	0	0	0	0	0	0	0	0	0	52.2242
M00182	RNA polymerase I, eukaryotes [PATH:map03020] [BR:ko03021]	0.957707	1.69001	3.25611	52.2242	92.1572	177.557	54.5304	0	0	0	0	0	0	0	0	0	0	0	0	0	0	0	0	0	0	0	0	0	0	0	0	0	0	0	0	0	0	0	0	0	0	0	0	0	0	0	0	52.2242
M00193	Putative spermidine/putrescine transport system [BR:ko02000]	0.444005	0.565533	0.439987	51.5228	65.6251	51.0566	116.041	0	0	0	0	0	0	3.71817	18.0024	8.78298	26.7587	16.607	25.293	0	0	0	0	0	0	0	0	0	0	0	0	0	0	0	0	0	0	0	0	0	0	0	0	0	0	0	0	0
M00259	Heme transport system [PATH:map02010] [BR:ko02000]	0.255223	0.134627	0.223784	50.8173	26.8056	44.5576	199.11	0	0	0	0	0	0	0	0	0	0	0	0	0	0	0	0	0	0	0	0	0	0	3.29373	16.4021	0	0	0	0	3.27345	0	1.39118	5.65801	0	6.83815	0	6.94338	0	0	0	0	30.174
M00290	Holo-TFIIH complex [PATH:map03420] [BR:ko03021 ko03400]	0.474316	0.486588	0.335138	48.0636	49.3071	33.9604	101.333	0	0	0	0	0	0	0	0	0	0	0	0	0	0	0	0	0	0	0	0	0	0	0	0	0	0	0	0	0	0	0	0	0	0	0	0	0	0	3.05647	6.78726	39.7436
M00046	Pyrimidine degradation, uracil => beta-alanine, thymine => 3-aminoisobutanoate [PATH:map00240]	0.567806	0.385093	0.255504	45.4614	30.8325	20.4569	80.065	0	0	0	0	0	0	0	0	0	0	0	0	0	0	0	0	0	0	0	0	0	0	0	0	0	0	0	0	0	0	0	0	0	0	0	0	0	0	0	0	0
M00185	Sulfate transport system [PATH:map02010] [BR:ko02000]	0.834187	0.235693	0	43.8041	12.3765	0	52.5111	0	0	0	0	0	0	0	0	0	0	0	0	0	0	0	0	0	0	0	0	0	0	0	0	0	0	0	0	0	0	0	0	0	0	0	0	0	0	0	0	0
M00216	Multiple sugar transport system [PATH:map02010] [BR:ko02000]	1.33997	1.2679	0.787643	43.2606	40.9339	25.4288	32.2847	0	0	0	0	0	0	0	0	0	0	0	0	0	0	0	0	0	0	0	0	0	0	0	0	0	0	0	0	0	0	0	0	0	0	0	0	0	0	0	0	0
M00238	D-Methionine transport system [PATH:map02010] [BR:ko02000]	1.15168	1.98822	1.51918	42.1686	72.7983	55.6246	36.6148	0	0	0	0	0	0	0	0	0	0	0	0	0	0	0	0	0	0	0	3.32295	0	0	0	0	0	0	0	0	0	0	0	0	0	0	0	0	0	0	0	0	0
M00555	Betaine biosynthesis, choline => betaine [PATH:map00260]	0.784594	0.15608	0.150358	41.7064	8.2967	7.99253	53.1567	0	0	0	0	0	0	0	0	15.8625	0	0	5.76668	0	0	0	0	0	0	0	0	0	0	0	0	0	0	0	0	0	0	0	0	0	0	0	0	0	0	0	0	0
M00152	Cytochrome bc1 complex [PATH:map00190]	0.278761	0.540417	0.414715	40.3162	78.1587	59.9788	144.627	0	10.0845	0	21.0236	0	4.79986	4.62388	6.25765	0	0	0	0	0	0	0	0	0	0	0	0	18.1827	3.45856	0	57.4138	0	0	0	0	0	0	0	0	4.50208	3.9723	0	7.20126	0	0	0	0	0
M00151	Cytochrome bc1 complex respiratory unit [PATH:map00190]	0.275972	0.53501	0.410566	40.3162	78.1587	59.9788	146.088	0	10.0845	0	21.0236	0	4.79986	4.62388	6.25765	0	0	0	0	0	0	0	0	0	0	0	0	18.1827	3.45856	0	57.4138	0	0	0	0	0	0	0	0	4.50208	3.9723	0	7.20126	0	0	0	0	0
M00450	BaeS-BaeR (envelope stress response) two-component regulatory system [PATH:map02020] [BR:ko02022]	0.207804	0.215655	0.259421	40.2558	41.7767	50.2551	193.72	0	0	0	0	0	0	0	0	0	0	0	0	7.61115	0	2.99305	9.76657	0	0	0	0	0	0	0	0	0	0	0	0	0	0	0	0	0	0	0	0	0	0	0	0	0
M00261	DNA polymerase alpha / primase complex [PATH:map03030] [BR:ko03032]	0.545528	0.541499	0.521646	38.4654	38.1813	36.7815	70.5104	0	0	0	0	0	0	0	0	0	0	0	0	0	0	0	0	0	0	0	0	0	0	0	0	0	0	0	0	0	0	0	0	0	0	0	0	0	0	0	0	38.4654
M00308	Semi-phosphorylative Entner-Doudoroff pathway, gluconate => glyceraldehyde-3P + pyruvate [PATH:map00030]	0.392508	0.229959	0.393438	35.4768	20.7848	35.5609	90.3848	0	0	0	0	0	0	0	0	0	0	0	0	0	0	0	0	0	0	0	0	0	0	0	0	0	0	0	0	0	0	0	0	0	0	0	0	0	0	0	0	0
M00481	LiaS-LiaR (cell wall stress response) two-component regulatory system [PATH:map02020] [BR:ko02022]	0.337402	0.148866	0.360151	33.4489	14.7581	35.7041	99.1365	0	0	0	0	0	0	0	0	0	0	0	0	0	0	0	0	0	0	0	0	0	0	0	0	0	0	0	0	0	0	0	10.5928	0	0	0	0	0	0	0	0	0
M00066	Lactosylceramide biosynthesis [PATH:map00600]	0.911312	0.365596	0.346925	31.9184	12.8049	12.1509	35.0247	0	0	0	0	0	0	0	0	0	0	0	0	0	0	0	0	0	0	0	0	0	0	0	0	0	0	0	0	0	0	0	0	0	0	0	9.43155	0	0	0	0	0
M00477	EvgS-EvgA (acid and drug tolerance) two-component regulatory system [PATH:map02020] [BR:ko02022]	0.550745	0.360986	0.231763	30.9899	20.3123	13.0411	56.2691	12.2107	10.7738	0	17.7668	0	0	3.85221	5.77534	0	0	0	0	10.8107	9.53857	9.18886	5.99588	0	0	0	0	0	0	0	0	0	0	0	0	0	0	0	0	0	0	0	0	0	0	0	0	0
M00042	Catecholamine biosynthesis, tyrosine => dopamine => noradrenaline => adrenaline [PATH:map00350]	0.235302	0.0618778	0.119218	30.1309	7.92357	15.2662	128.052	0	0	0	0	0	0	0	0	0	0	0	0	0	0	0	0	0	0	0	0	0	0	0	0	0	0	0	9.61045	0	0	0	6.29447	0	0	0	0	0	0	0	0	22.4509
M00454	KdpD-KdpE (potassium transport) two-component regulatory system [PATH:map02020] [BR:ko02022]	0.0819595	0.0619443	0.0252989	29.5301	22.3186	9.11522	360.301	0	0	0	0	0	0	0	0	0	0	0	0	0	0	0	0	1.91351	6.8174	0	20.3939	0	0	0	0	0	0	0	19.9814	0	0	0	6.28447	1.87753	0	0	24.1793	0	0	0	0	0
M00510	Cph1-Rcp1 (light response) two-component regulatory system [PATH:map02020] [BR:ko02022]	0.444244	0.444999	0.357618	29.3101	29.36	23.5948	65.9776	19.8281	20.9938	23.5948	20.3234	0	0	0	0	0	0	0	0	0	0	0	0	0	0	0	0	0	0	0	0	0	0	0	0	0	0	0	0	0	0	0	0	0	0	0	0	0
M00077	Chondroitin sulfate degradation [PATH:map00531]	0.472931	0.0299583	0.0605912	28.7252	1.81963	3.68023	60.7388	0	0	0	0	0	0	0	0	0	0	0	0	0	0	0	0	0	0	0	0	0	0	0	0	0	0	0	0	0	0	0	0	0	0	0	0	0	0	0	0	0
M00389	APC/C complex [PATH:map04120 map04110 map04114 map04914 map04111 map04113] [BR:ko04121 ko03036]	0.27748	0.365167	0.320073	28.5493	37.5713	32.9316	102.888	0	0	0	0	3.10858	18.2629	18.9144	9.00209	0	0	0	0	0	0	0	0	0	0	0	0	0	0	0	0	0	0	0	0	0	0	0	0	16.9165	0	4.79286	10.452	0	0	0	0	0
M00280	PTS system, glucitol/sorbitol-specific II component [PATH:map00051 map02060] [BR:ko02000]	1.49056	4.55773	5.0704	26.6589	81.5161	90.6853	17.8852	0	0	0	0	0	0	0	0	0	0	0	0	0	0	0	0	0	0	0	0	0	0	0	0	0	0	0	0	0	0	0	0	0	0	0	0	0	0	0	0	0
M00160	V-type ATPase, eukaryotes [PATH:map00190]	0.496646	0.238698	0.356851	26.6315	12.7996	19.1353	53.6227	0	0	0	0	0	0	0	0	0	0	0	0	0	0	0	0	0	0	0	0	0	0	0	0	0	0	0	0	0	0	0	0	0	0	0	0	0	0	0	0	0
M00191	Thiamine transport system [PATH:map02010] [BR:ko02000]	0.332399	0.371005	0.117938	24.5705	27.4242	8.71779	73.9186	0	0	0	0	0	3.93059	0	5.7308	0	0	0	0	15.9108	15.2426	2.35343	10.6537	0	0	0	0	0	0	0	0	0	0	0	0	0	0	0	0	0	0	0	0	0	0	0	0	0
M00442	Putative hydroxymethylpyrimidine transport system [PATH:map02010] [BR:ko02000]	0.59002	0.642454	0.559734	24.045	26.1819	22.8108	40.7529	0	0	0	0	0	0	0	0	0	0	0	0	0	0	0	0	0	0	0	0	0	0	0	0	0	0	0	0	0	0	0	0	0	0	0	0	0	0	0	0	0
M00551	Benzoate degradation, benzoate => catechol [PATH:map00362 map00622]	1.57943	0.592118	1.14082	23.6368	8.86127	17.0728	14.9654	0	0	0	0	0	0	0	0	15.0647	8.86127	17.0728	4.6509	0	0	0	0	0	0	0	0	0	0	0	0	0	0	0	0	0	0	0	4.13761	0	0	0	0	0	0	0	0	0
M00199	L-Arabinose/lactose transport system [PATH:map02010] [BR:ko02000]	1.87972	0.66341	0	22.813	8.05137	0	12.1363	0	0	0	0	0	0	0	0	0	0	0	0	0	0	0	0	0	0	0	0	0	0	0	0	0	0	0	0	0	0	0	0	0	0	0	0	0	0	0	0	0
M00225	Lysine/arginine/ornithine transport system [PATH:map02010] [BR:ko02000]	4.52513	3.99263	1.28208	22.1385	19.5333	6.2724	4.89235	0	0	0	0	0	0	0	0	0	0	0	0	0	0	0	0	0	0	0	0	0	0	0	0	0	0	0	0	0	0	0	0	0	0	0	0	0	0	0	0	0
M00226	Histidine transport system [PATH:map02010] [BR:ko02000]	4.52513	3.99263	1.28208	22.1385	19.5333	6.2724	4.89235	0	0	0	0	0	0	0	0	0	0	0	0	0	0	0	0	0	0	0	0	0	0	0	0	0	0	0	0	0	0	0	0	0	0	0	0	0	0	0	0	0
M00098	Acylglycerol degradation [PATH:map00561]	2.36832	0.678906	2.01301	22.0427	6.3188	18.7357	9.30732	0	0	0	0	0	0	0	0	0	0	0	0	0	0	0	0	0	0	0	0	0	0	0	0	0	0	0	0	0	0	0	0	0	0	0	0	0	0	0	0	0
M00321	Bicarbonate transport system [PATH:map02010] [BR:ko02000]	24.5839	54.2274	83.5828	21.7601	47.9986	73.9821	0.885136	0	0	0	0	0	0	0	0	0	0	0	0	0	0	0	0	0	0	0	0	0	0	0	0	0	0	0	0	0	0	0	0	0	0	0	0	0	0	0	0	0
M00235	Arginine/ornithine transport system [PATH:map02010] [BR:ko02000]	2.85562	2.51958	0.796319	21.5558	19.0192	6.01105	7.54855	0	0	0	0	0	0	0	0	0	0	0	0	0	0	0	0	0	0	0	0	0	0	0	0	0	0	0	0	0	0	0	0	0	0	0	0	0	0	0	0	0
M00040	Tyrosine biosynthesis, prephanate => pretyrosine => tyrosine [PATH:map00400]	1.51413	1.06876	1.02958	21.2692	15.0131	14.4627	14.0472	0	0	0	0	0	0	0	0	0	0	0	0	0	0	0	0	0	0	0	0	0	0	0	0	0	0	0	0	0	0	0	0	0	0	0	0	0	0	0	0	0
M00275	PTS system, cellobiose-specific II component [PATH:map02060] [BR:ko02000]	1.48513	1.31036	1.35404	20.9138	18.4528	19.0678	14.0822	0	0	0	0	0	0	0	0	0	0	0	0	0	0	0	0	0	0	0	0	0	0	0	0	0	0	0	0	0	0	0	0	0	0	0	0	0	0	0	0	0
M00281	PTS system, lactose-specific II component [PATH:map00052 map02060] [BR:ko02000]	59.7859	0	25.4083	19.0706	0	8.10478	0.318982	0	0	0	0	0	0	0	0	0	0	0	0	0	0	0	0	0	0	0	0	0	0	0	0	0	0	0	0	0	0	0	0	0	0	0	0	0	0	0	0	0
M00076	Dermatan sulfate degradation [PATH:map00531]	0.312901	0.030286	0.198463	18.7996	1.81963	11.924	60.0815	0	0	0	0	0	0	0	0	0	0	0	0	0	0	0	0	0	0	0	0	0	0	0	0	0	0	0	0	0	0	0	0	0	0	0	0	0	0	0	0	0
M00581	Biotin transport system [PATH:map02010] [BR:ko02000]	0.386756	0.665789	0.219156	18.4488	31.759	10.454	47.7013	0	0	0	0	0	0	0	0	18.4488	16.2778	10.454	4.89749	0	0	0	4.37597	0	0	0	0	0	0	0	0	0	0	0	0	0	0	0	0	0	7.8406	0	5.70014	0	0	0	0	0
M00582	Energy-coupling factor transport system [PATH:map02010] [BR:ko02000]	0.386756	0.665789	0.219156	18.4488	31.759	10.454	47.7013	0	0	0	0	0	0	0	0	18.4488	16.2778	10.454	4.89749	0	0	0	4.37597	0	0	0	0	0	0	0	0	0	0	0	0	0	0	0	0	0	7.8406	0	5.70014	0	0	0	0	0
M00079	Keratan sulfate degradation [PATH:map00531]	0.123511	0.118941	0.0384498	18.0219	17.355	5.61031	145.912	0	0	0	0	0	0	0	0	0	0	0	0	0	0	0	0	0	0	0	0	0	0	0	0	3.23293	0	2.74791	17.5386	0	1.87194	0	10.0474	0	0	2.8624	19.4885	0	0	0	0	0
M00472	NarQ-NarP (nitrate respiration) two-component regulatory system [PATH:map02020] [BR:ko02022]	0.275623	0	0.0352198	17.5581	0	2.24363	63.7035	0	0	0	0	0	0	0	0	0	0	0	0	0	0	0	0	0	0	0	0	0	0	2.24363	11.2808	0	0	0	6.76453	0	0	0	0	0	0	0	0	0	0	0	0	0
M00550	Ascorbate degradation, ascorbate => D-xylulose-5P [PATH:map00053]	0.544486	0.358154	0.911346	17.5128	11.5197	29.3125	32.164	0	0	0	0	0	0	0	0	0	0	0	0	0	0	0	0	0	0	0	0	0	0	0	0	0	0	0	0	0	0	0	0	0	0	0	0	0	0	0	0	0
M00252	Lipooligosaccharide transport system [PATH:map02010] [BR:ko02000]	0.272081	0.256125	0.253383	16.8048	15.8192	15.6499	61.7639	0	15.8192	5.07976	15.0402	0	0	0	0	0	0	0	0	0	0	0	0	0	0	0	0	0	0	0	0	0	0	0	0	0	0	0	0	0	0	0	0	0	0	0	0	0
M00031	Lysine biosynthesis, 2-aminoadipate => lysine [PATH:map00300]	5.79891	0	4.92894	16.0121	0	13.6099	2.76123	0	0	0	0	0	0	0	0	0	0	0	0	0	0	0	0	0	0	0	0	0	0	0	0	0	0	0	0	0	0	0	0	0	0	0	0	0	0	0	0	0
M00354	Spliceosome, U4/U6.U5 tri-snRNP [PATH:map03040] [BR:ko03041]	0.273404	0.723692	0.309849	15.8625	41.9875	17.977	58.0185	0	0	0	0	0	0	0	0	0	0	0	0	0	0	0	0	0	0	0	0	0	0	0	0	0	0	0	0	0	0	0	0	0	0	0	0	0	0	0	0	15.8625
M00355	Spliceosome, 35S U5-snRNP [PATH:map03040] [BR:ko03041]	0.273404	0.723692	0.309849	15.8625	41.9875	17.977	58.0185	0	0	0	0	0	0	0	0	0	0	0	0	0	0	0	0	0	0	0	0	0	0	0	0	0	0	0	0	0	0	0	0	0	0	0	0	0	0	0	0	15.8625
M00423	Molybdate/tungstate transport system [PATH:map02010] [BR:ko02000]	0.15723	0.0412514	0.248882	14.9033	3.91007	23.5906	94.7863	0	0	0	0	0	0	0	0	0	0	0	0	0	0	0	0	0	0	0	0	0	0	0	0	0	0	3.96333	14.7826	0	0	0	10.0377	0	0	0	0	0	0	0	0	0
M00473	UhpB-UhpA (hexose phosphates uptake) two-component regulatory system [PATH:map02020] [BR:ko02022]	0.0873333	0.162393	0.209928	14.6422	27.2267	35.1962	167.659	6.5406	2.88546	2.77968	19.0404	0	0	0	0	0	0	0	0	0	0	0	0	0	3.41908	3.29373	5.00169	0	0	0	0	0	0	0	0	0	2.06559	0	23.3972	0	0	0	0	0	0	0	0	0
M00101	Cholesterol biosynthesis, squalene 2,3-epoxide => cholesterol [PATH:map00100]	0.600561	0.776481	0.598411	14.5511	18.8135	14.499	24.2292	0	0	0	0	0	0	0	0	0	0	0	0	0	0	0	0	0	0	0	0	0	0	0	0	0	0	0	0	0	0	0	0	0	0	0	0	0	0	0	0	0
M00211	Putative ABC transport system [BR:ko02000]	0.0644674	0.249823	0.257626	14.3557	55.6311	57.3686	222.682	0	0	0	0	0	5.58789	0	5.66729	0	16.5781	15.9703	7.30471	0	16.7637	10.7661	6.18653	5.42264	4.78452	4.60911	6.44564	0	0	0	0	0	0	0	0	0	0	0	0	0	0	0	0	0	0	0	0	0
M00471	NarX-NarL (nitrate respiration) two-component regulatory system [PATH:map02020] [BR:ko02022]	0.184136	0.276286	0.0782555	13.6878	20.5378	5.81714	74.3353	0	0	0	0	0	0	0	0	0	0	0	0	0	0	0	0	0	0	0	0	0	0	0	13.4233	0	0	0	0	0	0	0	0	0	0	0	6.90961	0	0	0	0	0
M00569	Catechol meta-cleavage, catechol => pyruvate + acetaldehyde [PATH:map00362 map00622]	0.179674	0.323764	0.47041	13.3652	24.0835	34.9919	74.3859	0	0	0	14.0738	0	0	0	0	0	0	0	0	0	0	0	0	0	0	0	12.3837	0	0	0	0	0	0	0	0	0	0	0	0	0	0	0	0	0	0	0	3.76452	0
M00227	Glutamine transport system [PATH:map02010] [BR:ko02000]	0.471844	0.882673	1.95311	12.9235	24.1758	53.4944	27.3894	0	0	0	0	0	0	0	0	0	0	0	0	0	12.7731	35.1866	13.5403	0	0	0	0	0	0	0	0	0	0	0	0	0	0	0	0	0	0	0	0	0	0	0	0	0
M00456	ArcB-ArcA (anoxic redox control) two-component regulatory system [PATH:map02020] [BR:ko02022]	0.155602	0	0.293572	12.48	0	23.5459	80.205	0	0	0	0	0	0	0	0	0	0	0	0	12.48	0	15.9116	5.3145	0	0	0	0	0	0	1.44265	10.8141	0	0	0	0	0	0	0	0	0	0	0	0	0	0	0	4.89929	0
M00055	N-glycan precursor biosynthesis [PATH:map00510]	0.116176	0.320356	0.120987	12.3927	34.173	12.9059	106.672	0	0	0	0	0	0	0	0	8.16003	0	0	6.24215	0	0	0	0	0	0	0	0	0	0	0	0	0	0	0	0	0	0	0	0	0	0	0	0	0	0	0	0	0
M00446	RstB-RstA two-component regulatory system [PATH:map02020] [BR:ko02022]	0.619995	0.547036	0.526981	12.2548	10.8127	10.4163	19.7659	0	0	0	0	0	0	0	0	0	0	0	0	0	0	0	0	0	0	0	0	0	0	0	0	0	0	0	0	0	0	0	0	0	0	0	13.0593	0	0	0	0	0
M00230	Glutamate/aspartate transport system [PATH:map02010] [BR:ko02000]	0.245658	0.270846	0.385266	11.7771	12.9846	18.47	47.9408	0	0	0	0	0	0	0	0	0	0	0	0	0	0	0	0	0	0	0	0	0	0	0	0	0	0	0	0	0	0	0	0	0	0	0	0	0	0	0	0	0
M00393	TRAMP complex [PATH:map03018]	0.284218	0.241843	0.636397	11.6252	9.89197	26.0303	40.9025	0	0	0	0	0	0	0	0	0	0	0	0	0	0	0	0	0	0	0	0	0	0	0	0	0	0	0	0	0	0	0	0	0	0	0	0	0	0	0	0	0
M00515	FlrB-FlrC (polar flagellar synthesis) two-component regulatory system [PATH:map02020 map05111] [BR:ko02022]	0.172359	0.22149	0.0458585	11.3912	14.6382	3.03078	66.0898	0	9.43837	3.03078	20.5833	0	0	0	0	0	0	0	0	0	0	0	0	0	0	0	0	0	0	0	12.2199	0	0	0	0	0	0	0	0	0	0	0	0	0	0	0	0	0
M00044	Tyrosine degradation, tyrosine => homogentisate [PATH:map00350]	0.121843	0.0434144	0.0996185	10.5336	3.75327	8.61223	86.4521	0	0	0	0	0	0	0	0	0	0	0	0	0	0	0	0	0	0	0	0	0	0	0	0	0	0	0	0	6.45356	0	0	14.1077	4.08001	0	0	18.1007	0	0	0	0	0
M00449	CreC-CreB (phosphate regulation) two-component regulatory system [PATH:map02020] [BR:ko02022]	0.789673	0	0	10.4771	0	0	13.2676	0	0	0	0	0	0	0	0	0	0	0	0	0	0	0	0	10.4771	0	0	1.71698	0	0	0	0	0	0	0	0	0	0	0	0	0	0	0	0	0	0	0	0	0
M00505	KinB-AlgB (alginate production) two-component regulatory system [PATH:map02020] [BR:ko02022]	0.339238	0.582631	0	10.4771	17.9941	0	30.8842	0	0	0	0	0	0	0	0	0	0	0	0	0	0	0	0	0	0	0	0	0	0	0	0	0	0	0	0	0	0	0	0	0	0	0	0	0	0	0	0	0
M00145	NAD(P)H:quinone oxidoreductase, chloroplasts and cyanobacteria [PATH:map00190]	1.05276	0	2.37216	10.0431	0	22.6298	9.53976	0	0	0	0	0	0	0	0	0	0	0	0	0	0	0	0	0	0	0	0	0	0	0	0	0	0	0	0	0	0	0	0	0	0	0	0	0	0	0	0	0
M00214	Methyl-galactoside transport system [PATH:map02010] [BR:ko02000]	0.418941	0.184821	0.968523	9.95475	4.39166	23.0137	23.7617	0	0	0	0	0	0	0	0	0	0	0	0	0	0	0	0	0	0	0	0	0	0	0	0	0	0	0	0	0	0	0	0	0	0	0	0	0	0	0	0	0
M00341	Proteasome, 19S regulatory particle (PA700) [PATH:map03050] [BR:ko03051]	0.126917	0.220869	0.139423	9.75452	16.9755	10.7157	76.8577	0	0	0	0	0	0	0	0	0	0	0	0	0	0	0	0	0	0	0	0	0	0	0	0	0	0	0	0	0	0	0	0	0	0	0	0	0	0	0	4.49887	0
M00430	Exon junction complex (EJC) [PATH:map03013 map03015 map03040] [BR:ko03041]	0.223159	0.0895523	0.118129	9.59392	3.84998	5.07854	42.9914	0	0	0	0	0	0	0	0	0	0	0	0	0	0	0	0	0	0	0	0	0	0	0	0	0	0	0	0	0	0	1.37658	5.02303	0	0	0	0	0	0	0	0	0
M00509	WspE-WspRF (chemosensory) two-component regulatory system [PATH:map02020] [BR:ko02022]	0.501218	0.442237	0.306341	9.35144	8.25099	5.71553	18.6574	0	0	0	0	0	0	0	0	0	0	0	0	9.35144	8.25099	3.97425	4.51443	0	0	0	0	0	0	0	0	0	0	0	0	0	0	0	0	0	0	0	0	0	0	0	0	0
M00091	Phosphatidylcholine (PC) biosynthesis, PE => PC [PATH:map00564]	2.78063	0	0	9.07639	0	0	3.26416	0	0	0	0	0	0	0	0	0	0	0	0	0	0	0	0	0	0	0	0	0	0	0	0	0	0	0	0	0	0	0	0	0	0	0	0	0	0	0	0	0
M00523	RegB-RegA (redox response) two-component regulatory system [PATH:map02020] [BR:ko02022]	0.103265	0.346716	0.0706852	8.98035	30.1517	6.14705	86.9637	8.98035	30.1517	6.14705	61.1331	0	0	0	0	0	0	0	0	0	0	0	0	0	0	0	0	0	0	0	8.65979	0	0	0	0	0	0	0	0	0	0	0	0	0	0	0	0	0
M00107	Steroid hormone biosynthesis, cholesterol => prognenolone => progesterone [PATH:map00140]	0.272463	0	0	8.84003	0	0	32.4448	0	0	0	0	0	0	0	0	0	0	0	0	0	0	0	0	0	0	0	0	0	0	0	0	0	0	0	0	0	0	0	15.6389	0	0	0	0	0	0	0	0	0
M00110	C19/C18-Steroid hormone biosynthesis, pregnenolone => androstenedione => estrone [PATH:map00140]	0.272463	0	0	8.84003	0	0	32.4448	0	0	0	0	0	0	0	0	0	0	0	0	0	0	0	0	0	0	0	0	0	0	0	0	0	0	0	0	0	0	0	15.6389	0	0	0	0	0	0	0	0	0
M00283	PTS system, ascorbate-specific II component [PATH:map00053 map02060] [BR:ko02000]	0.74265	0.977846	1.85587	8.7489	11.5197	21.8634	11.7806	0	0	0	0	0	0	0	0	0	0	0	0	0	0	0	0	0	0	0	0	0	0	0	0	0	0	0	0	0	0	0	0	0	0	0	0	0	0	0	0	0
M00467	SasA-RpaAB (circadian timing mediating) two-component regulatory system [PATH:map02020] [BR:ko02022]	1.77645	0	0	8.65962	0	0	4.87468	0	0	0	0	0	0	0	0	0	0	0	0	0	0	0	0	0	0	0	0	0	0	0	0	0	0	0	0	0	0	0	0	0	0	0	0	0	0	0	0	0
M00104	Bile acid biosynthesis, cholesterol => cholate [PATH:map00120]	0.210796	0.311023	0.570093	8.57215	12.6479	23.1832	40.6657	0	0	0	0	0	0	0	0	0	0	0	0	0	0	0	0	0	0	0	0	0	0	0	0	0	0	0	0	0	0	0	0	0	0	0	0	0	0	0	0	0
M00037	Melatonin biosynthesis, tryptophan => serotonin => melatonin [PATH:map00380]	0.186391	0	0	7.68003	0	0	41.2039	0	0	0	0	0	0	0	0	0	0	0	0	0	0	0	0	0	0	0	0	0	0	0	0	0	0	0	9.61045	0	0	0	6.29447	0	0	0	0	0	0	0	0	0
M00478	DegS-DegU (multicellular behavior control) two-component regulatory system [PATH:map02020] [BR:ko02022]	0.161503	0.439555	0.380011	7.61115	20.7149	17.9088	47.127	0	0	0	0	0	0	0	0	0	0	0	0	0	0	0	0	0	0	0	0	0	0	0	0	0	0	0	0	0	2.16097	0	12.5981	0	0	0	0	0	0	0	0	0
M00200	Putative sorbitol/mannitol transport system [PATH:map02010] [BR:ko02000]	0.514748	2.48147	2.05074	7.08679	34.1635	28.2336	13.7675	0	0	0	0	0	0	0	0	0	0	0	0	0	0	0	0	0	0	0	0	0	0	0	0	0	0	0	0	0	0	0	0	0	0	0	0	0	0	0	0	0
M00154	Cytochrome c oxidase [PATH:map00190]	0.105159	0	0	7.04268	0	0	66.9716	0	0	0	0	0	0	0	0	0	0	0	0	0	0	0	0	0	0	0	0	0	0	0	14.5952	0	0	0	0	0	0	0	0	0	0	0	0	0	0	0	0	0
M00219	AI-2 transport system [PATH:map02010] [BR:ko02000]	1.95815	8.09797	4.99314	6.84389	28.303	17.4514	3.49508	0	0	0	0	0	0	0	0	0	0	0	0	0	0	0	0	0	0	0	0	0	0	0	0	0	0	0	0	0	0	0	0	0	0	0	0	0	0	0	0	0
M00078	Heparan sulfate degradation [PATH:map00531]	0.0678275	0.0589968	0.205738	6.76209	5.88171	20.5112	99.6955	0	0	0	0	0	0	0	0	0	0	0	0	0	0	0	0	0	0	0	0	0	0	0	0	0	0	0	0	0	0	0	0	0	0	0	0	0	0	0	0	0
M00436	Sulfonate transport system [PATH:map02010] [BR:ko02000]	0.512547	0	0	6.38077	0	0	12.4491	0	0	0	0	0	0	0	0	0	0	0	0	0	0	0	0	0	0	0	0	0	0	0	0	0	0	0	0	0	0	0	0	0	0	0	0	0	0	0	0	0
M00319	Manganese/zinc/iron transport system [PATH:map02010] [BR:ko02000]	0.0934197	0	0	5.79278	0	0	62.0081	0	0	0	0	0	0	0	0	0	0	0	0	0	0	0	0	0	0	0	0	0	0	0	0	0	0	0	0	0	0	0	0	0	0	0	35.1365	0	0	0	0	0
M00447	CpxA-CpxR (envelope stress response) two-component regulatory system [PATH:map02020] [BR:ko02022]	0.283963	0	0.360294	5.49283	0	6.96933	19.3435	0	0	0	0	0	0	0	0	0	0	0	0	0	0	0	0	0	0	0	0	0	0	0	0	0	0	0	0	0	0	0	0	0	0	0	0	0	0	0	0	0
M00392	Ski complex [PATH:map03018]	0.169239	0	0	5.14849	0	0	30.4215	0	0	0	0	0	0	0	0	0	0	0	0	0	0	0	0	0	0	0	0	0	0	0	0	0	0	0	0	0	0	0	0	0	0	0	0	0	0	0	0	0
M00118	Glutathione biosynthesis, glutamate => glutathione [PATH:map00480]	0.0622774	0.458161	0.377262	4.93397	36.2981	29.8888	79.2256	0	0	0	0	0	0	0	7.46187	0	0	0	0	0	0	0	0	0	0	20.6093	5.88936	0	0	0	20.3231	0	0	0	0	0	0	0	0	0	0	0	0	0	0	0	0	0
M00128	Ubiquinone biosynthesis, eukaryotes, chorismate => ubiquinone [PATH:map00130]	0.0739366	0	0	4.58726	0	0	62.0432	0	0	0	0	0	0	0	0	0	0	0	0	0	0	0	0	0	0	0	0	4.58726	0	0	13.4337	0	0	0	0	0	0	0	0	0	0	0	0	0	0	0	0	0
M00504	DctB-DctD (C4-dicarboxylate transport) two-component regulatory system [PATH:map02020] [BR:ko02022]	0.142762	0.342609	0.121344	3.7303	8.95221	3.17066	26.1296	0	0	0	0	0	0	0	0	0	0	0	0	0	0	0	0	0	0	0	0	0	0	0	0	0	0	0	0	0	0	0	0	0	0	0	0	0	0	0	0	0
M00485	KinABCDE-Spo0FA (sporulation control) two-component regulatory system [PATH:map02020] [BR:ko02022]	0.0872354	0.448376	0.283253	3.1844	16.3673	10.3397	36.5035	0	0	0	0	0	0	0	0	0	0	0	0	0	0	0	0	0	0	0	0	0	0	0	0	0	0	0	0	0	0	0	0	0	0	7.63308	6.69562	0	0	0	0	0
M00519	YesM-YesN two-component regulatory system [PATH:map02020] [BR:ko02022]	0	0	0.07147	0	0	6.18514	86.5419	0	0	0	0	0	0	0	0	0	0	0	0	0	0	0	0	0	0	0	0	0	0	0	0	0	0	0	9.87697	0	0	0	10.4699	0	0	0	0	0	0	0	0	0
M00474	RcsC-RcsD-RcsB (capsule synthesis) two-component regulatory system [PATH:map02020] [BR:ko02022]	0	0	0.0884451	0	0	5.8407	66.0375	0	0	0	21.7396	0	0	0	0	0	0	0	0	0	0	0	0	0	0	0	0	0	0	0	0	0	0	0	0	0	0	0	0	0	0	0	0	0	0	0	0	0
M00564	Helicobacter pylori pathogenicity signature, cagA pathogenicity island [PATH:map05120]	0	0	0.0616101	0	0	4.06381	65.96	0	0	0	0	0	0	0	0	0	0	0	0	0	0	0	0	0	0	0	0	0	0	4.06381	30.3237	0	0	0	0	0	0	0	0	0	0	0	0	0	0	0	0	0
M00568	Catechol ortho-cleavage, catechol => 3-oxoadipate [PATH:map00362]	0	0.121833	0.117366	0	7.41364	7.14184	60.8508	0	0	0	0	0	0	0	0	0	0	0	0	0	0	0	0	0	0	0	0	0	0	0	8.62598	0	0	0	0	0	0	0	0	0	0	0	0	0	0	0	0	0
M00468	SaeS-SaeR (staphylococcal virulence regulation) two-component regulatory system [PATH:map02020] [BR:ko02022]	0	0.375517	0	0	22.3578	0	59.5386	0	11.8854	0	37.2373	0	0	0	0	0	0	0	0	0	0	0	0	0	0	0	0	0	0	0	0	0	0	0	0	0	0	0	0	0	0	0	0	0	0	0	0	0
M00244	Putative zinc/manganese transport system [BR:ko02000]	0	0	0.272515	0	0	13.1044	48.0871	0	0	0	0	0	0	0	0	0	0	0	0	0	0	0	0	0	0	0	0	0	0	0	0	0	0	0	0	0	0	0	0	0	0	0	8.65654	0	0	0	0	0
M00524	FixL-FixJ (nitrogen fixation) two-component regulatory system [PATH:map02020] [BR:ko02022]	0	0	0.0874428	0	0	4.13367	47.2729	0	0	0	0	0	0	0	0	0	0	0	0	0	0	0	0	0	0	0	0	0	0	0	20.8822	0	0	0	0	0	0	0	0	0	0	0	0	0	0	0	0	0
M00492	LytS-LytR (autolysis and cell wall metabolism) two-component regulatory system [PATH:map02020] [BR:ko02022]	0	0	0	0	0	0	43.9459	0	0	0	0	0	0	0	0	0	0	0	0	0	0	0	0	0	0	0	0	0	0	0	0	0	0	0	0	0	0	0	22.0435	0	0	0	0	0	0	0	0	0
M00545	Trans-cinnamate degradation, trans-cinnamate => 2-oxopent-4-enoate + fumarate [PATH:map00360]	0	0.449094	0.172149	0	18.1813	6.96933	40.4843	0	0	0	0	0	0	0	0	0	0	0	0	0	0	0	0	0	0	0	0	0	0	0	0	0	0	0	0	0	0	0	0	0	14.3996	0	15.9106	0	0	0	0	0
M00493	AlgZ-AlgR (alginate production) two-component regulatory system [PATH:map02020] [BR:ko02022]	0	0	0	0	0	0	39.7398	0	0	0	0	0	0	0	0	0	0	0	0	0	0	0	0	0	0	0	0	0	0	0	22.3642	0	0	0	0	0	0	0	6.39324	0	0	0	0	0	0	0	0	0
M00539	Cumate degradation, p-cumate => 2-oxopent-4-enoate + 2-methylpropanoate [PATH:map00622]	0	0.410383	0	0	14.3996	0	35.0881	0	0	0	0	0	0	0	0	0	0	0	0	0	0	0	0	0	0	0	0	0	0	0	0	0	0	0	0	0	0	0	0	0	14.3996	0	15.9106	0	0	0	0	0
M00543	Biphenyl degradation, biphenyl => 2-oxopent-4-enoate + benzoate [PATH:map00621]	0	0.410383	0	0	14.3996	0	35.0881	0	0	0	0	0	0	0	0	0	0	0	0	0	0	0	0	0	0	0	0	0	0	0	0	0	0	0	0	0	0	0	0	0	14.3996	0	15.9106	0	0	0	0	0
M00547	Benzene/toluene degradation, benzene => catechol / toluene => 3-methylcatechol [PATH:map00362 map00623]	0	0.410383	0	0	14.3996	0	35.0881	0	0	0	0	0	0	0	0	0	0	0	0	0	0	0	0	0	0	0	0	0	0	0	0	0	0	0	0	0	0	0	0	0	14.3996	0	15.9106	0	0	0	0	0
M00330	Adhesin protein transport system [BR:ko02044]	0	1.01297	0	0	33.2011	0	32.7762	0	0	0	0	0	0	0	0	0	0	0	0	0	0	0	0	0	0	0	0	0	2.00208	0	12.1191	0	0	0	5.33591	0	0	0	0	0	0	0	0	0	0	0	0	0
M00162	Cytochrome b6f complex [PATH:map00195]	0	0	0	0	0	0	31.4845	0	0	0	0	0	0	0	0	0	0	0	0	0	0	0	0	0	0	0	0	0	0	0	0	0	0	0	0	0	0	0	6.40107	0	0	0	6.50015	0	0	0	0	0
M00457	TctE-TctD (tricarboxylic acid transport) two-component regulatory system [PATH:map02020] [BR:ko02022]	0	0.10841	0	0	3.29133	0	30.36	0	0	0	0	0	0	0	0	0	0	0	0	0	0	0	0	0	0	0	0	0	3.29133	0	20.2288	0	0	0	0	0	0	0	0	0	0	0	0	0	0	0	0	0
M00483	NreB-NreC (dissimilatory nitrate/nitrite reduction) two-component regulatory system [PATH:map02020] [BR:ko02022]	0	0	0	0	0	0	28.8225	0	0	0	0	0	0	0	0	0	0	0	0	0	0	0	0	0	0	0	0	0	0	0	0	0	0	0	9.99325	0	0	0	5.72334	0	0	0	0	0	0	0	0	0
M00512	CckA-CtrA/CpdR (cell cycle control) two-component regulatory system [PATH:map02020 map04112] [BR:ko02022]	0	0	0	0	0	0	28.2465	0	0	0	0	0	0	0	0	0	0	0	0	0	0	0	0	0	0	0	0	0	0	0	0	0	0	0	0	0	0	0	0	0	0	0	0	0	0	0	0	0
M00455	TorS-TorR (trimethylamine N-oxide respiration) two-component regulatory system [PATH:map02020] [BR:ko02022]	0	0	1.12522	0	0	29.6435	26.3446	0	0	0	0	0	0	0	0	0	0	0	0	0	0	0	0	0	0	0	0	0	0	29.6435	16.3076	0	0	0	0	0	0	0	0	0	0	0	0	0	0	0	0	0
M00074	N-glycan biosynthesis, high-mannose type [PATH:map00510 map00513]	0	0	0	0	0	0	24.1409	0	0	0	0	0	0	0	0	0	0	0	0	0	0	0	0	0	0	0	0	0	0	0	0	0	0	0	0	0	0	0	5.62438	0	0	0	0	0	0	0	8.71788	0
M00451	BasS-BasR (antimicrobial peptide resistance) two-component regulatory system [PATH:map02020] [BR:ko02022]	0	0	0	0	0	0	24.0586	0	0	0	0	0	0	0	0	0	0	0	0	0	0	0	0	0	0	0	0	0	0	0	0	0	0	0	0	0	0	0	0	0	0	0	0	0	0	0	0	0
M00328	Hemophore/metalloprotease transport system [BR:ko02044]	0	3.29096	2.15383	0	78.2265	51.1969	23.7701	0	0	0	0	0	0	0	0	0	0	0	0	0	0	0	0	0	0	0	0	0	0	0	0	0	0	0	0	0	0	0	0	0	0	0	0	0	0	0	0	0
M00112	Tocopherol biosynthesis [PATH:map00130]	0	0	0.168917	0	0	3.88855	23.0204	0	0	0	0	0	0	0	0	0	0	0	0	0	0	0	0	0	0	0	0	0	0	0	0	0	0	0	0	0	0	0	0	0	0	0	0	0	0	0	0	0
M00453	QseC-QseB (quorum sensing) two-component regulatory system [PATH:map02020] [BR:ko02022]	0	0	0	0	0	0	22.9412	0	0	0	0	0	0	0	0	0	0	0	0	0	0	0	0	0	0	0	0	0	0	0	9.524	0	0	0	0	0	0	0	0	0	0	0	0	0	0	0	0	0
M00332	Type III secretion system [PATH:map03070] [BR:ko02044]	0	0.462195	0	0	10.3997	0	22.5007	0	0	0	0	0	0	0	0	0	0	0	0	0	0	0	0	0	0	0	0	0	0	0	0	0	0	0	0	0	0	0	0	0	0	0	0	0	0	0	0	0
M00458	ResE-ResD (aerobic and anaerobic respiration) two-component regulatory system [PATH:map02020] [BR:ko02022]	0	0	0	0	0	0	19.7815	0	0	0	0	0	0	0	0	0	0	0	0	0	0	0	0	0	0	0	0	0	0	0	0	0	0	0	0	0	0	0	0	0	0	0	0	0	0	0	0	0
M00273	PTS system, fructose-specific II component [PATH:map00051 map02060] [BR:ko02000]	0	0	0.276578	0	0	4.77699	17.2718	0	0	0	0	0	0	0	0	0	0	0	0	0	0	0	0	0	0	0	0	0	0	0	0	0	0	0	0	0	0	0	0	0	0	4.77699	8.7655	0	0	0	0	0
M00234	Cystine transport system [PATH:map02010] [BR:ko02000]	0	0	0.255098	0	0	4.20598	16.4877	0	0	0	0	0	0	0	5.65709	0	0	0	0	0	0	0	0	0	0	0	0	0	0	0	0	0	0	0	0	0	0	0	0	0	0	0	0	0	0	0	0	0
M00484	YdfH-YdfI two-component regulatory system [PATH:map02020] [BR:ko02022]	0	0.388608	0.329827	0	6.3188	5.36302	16.2601	0	0	0	0	0	0	0	0	0	0	0	0	0	0	0	0	0	0	0	0	0	0	0	0	0	0	0	0	0	0	0	0	0	0	0	0	0	0	0	0	0
M00243	Manganese/iron transport system [BR:ko02000]	0	0	0	0	0	0	15.39	0	0	0	0	0	0	0	0	0	0	0	0	0	0	0	0	0	0	0	0	0	0	0	0	0	0	0	0	0	0	0	0	0	0	0	0	0	0	0	0	0
M00130	Inositol phosphate metabolism, PI=> PIP2 => Ins(1,4,5)P3 => Ins(1,3,4,5)P4 [PATH:map00562]	0	0	0	0	0	0	15.3079	0	0	0	0	0	0	0	0	0	0	0	0	0	0	0	0	0	0	0	0	0	0	0	0	0	0	0	10.4075	0	0	0	0	0	0	0	0	0	0	0	0	0
M00542	EHEC/EPEC pathogenicity signature, T3SS and effectors [PATH:map05130]	0	0	0	0	0	0	15.2419	0	0	0	0	0	0	0	0	0	0	0	0	0	0	0	0	0	0	0	0	0	0	0	0	0	0	0	0	0	0	0	0	0	0	0	0	0	0	0	0	0
M00081	Pectin degradation [PATH:map00040]	0	0	0	0	0	0	14.8387	0	0	0	0	0	0	0	0	0	0	0	0	0	0	0	0	0	0	0	0	0	0	0	0	0	0	0	0	0	0	0	0	0	0	0	0	0	0	0	0	0
M00296	BER complex [PATH:map03410] [BR:ko03400]	0	0	0	0	0	0	11.7716	0	0	0	0	0	0	0	0	0	0	0	0	0	0	0	0	0	0	0	0	0	0	0	0	0	0	0	0	0	0	0	0	0	0	0	0	0	0	0	0	0
M00059	Glycosaminoglycan biosynthesis, heparan sulfate backbone [PATH:map00534]	0	0	0	0	0	0	11.4338	0	0	0	0	0	0	0	0	0	0	0	0	0	0	0	0	0	0	0	0	0	0	0	0	0	0	0	0	0	0	0	0	0	0	0	8.28844	0	0	0	0	0
M00323	Urea transport system [PATH:map02010] [BR:ko02000]	0	0	0	0	0	0	11.1422	0	0	0	0	0	0	0	0	0	0	0	0	0	0	0	0	0	0	0	0	0	0	0	0	0	0	0	0	0	0	0	0	0	0	0	0	0	0	0	0	0
M00085	Fatty acid biosynthesis, elongation, mitochondria [PATH:map00062]	0	0	0	0	0	0	10.9161	0	0	0	0	0	0	0	0	0	0	0	0	0	0	0	0	0	0	0	0	0	0	0	0	0	0	0	0	0	0	0	0	0	0	0	0	0	0	0	0	0
M00514	TtrS-TtrR (tetrathionate respiration) two-component regulatory system [PATH:map02020] [BR:ko02022]	0	0	0	0	0	0	10.4886	0	0	0	0	0	0	0	0	0	0	0	0	0	0	0	0	0	0	0	0	0	0	0	0	0	0	0	0	0	0	0	0	0	0	0	0	0	0	0	0	0
M00073	N-glycan precursor trimming [PATH:map00510]	0	0	0	0	0	0	9.20651	0	0	0	0	0	0	0	0	0	0	0	0	0	0	0	0	0	0	0	0	0	0	0	0	0	0	0	0	0	0	0	5.62438	0	0	0	0	0	0	0	0	0
M00229	Arginine transport system [PATH:map02010] [BR:ko02000]	0	0.853301	0	0	7.41364	0	8.68819	0	0	0	0	0	0	0	0	0	0	0	0	0	7.41364	0	5.72988	0	0	0	0	0	0	0	0	0	0	0	0	0	0	0	0	0	0	0	0	0	0	0	0	0
M00438	Nitrate/nitrite transport system [PATH:map02010] [BR:ko02000]	0	0	0	0	0	0	8.46071	0	0	0	0	0	0	0	0	0	0	0	0	0	0	0	0	0	0	0	0	0	0	0	8.46071	0	0	0	0	0	0	0	0	0	0	0	0	0	0	0	0	0
M00102	Ergocalciferol biosynthesis [PATH:map00100]	0	0.453251	0	0	3.82029	0	8.42866	0	0	0	0	0	0	0	0	0	0	0	0	0	0	0	0	0	0	0	0	0	0	0	0	0	0	0	0	0	0	0	3.88549	0	0	0	0	0	0	0	0	0
M00488	DcuS-DcuR (aerobic C4-dicarboxylate metabolism) two-component regulatory system [PATH:map02020] [BR:ko02022]	0	0	0	0	0	0	7.50637	0	0	0	0	0	0	0	0	0	0	0	0	0	0	0	0	0	0	0	0	0	0	0	0	0	0	0	0	0	0	0	0	0	0	0	0	0	0	0	0	0
M00406	TREX complex [PATH:map03013 map03040] [BR:ko03041]	0	0	0	0	0	0	7.37566	0	0	0	0	0	0	0	0	0	0	0	0	0	0	0	0	0	0	0	0	0	0	0	0	0	0	0	0	0	0	0	0	0	0	0	0	0	0	0	7.37566	0
M00075	N-glycan biosynthesis, complex type [PATH:map00510]	0	0	0	0	0	0	7.32786	0	0	0	0	0	0	0	0	0	0	0	0	0	0	0	0	0	0	0	0	0	0	0	0	0	0	0	0	0	0	0	0	0	0	0	0	0	0	0	3.28613	0
M00056	O-glycan biosynthesis, mucin type core [PATH:map00512]	0	0	0	0	0	0	7.23603	0	0	0	0	0	0	0	0	0	0	0	0	0	0	0	0	0	0	0	0	0	0	0	0	0	0	0	0	0	0	0	0	0	0	0	0	0	0	0	0	0
M00566	Dipeptide transport system, Firmicutes [PATH:map02010] [BR:ko02000]	0	0	0	0	0	0	7.12938	0	0	0	0	0	0	0	0	0	0	0	0	0	0	0	0	0	0	0	0	0	0	0	0	0	0	0	0	0	0	0	0	0	0	0	0	0	0	0	0	0
M00289	RF-C complex [PATH:map03030 map03420 map03430] [BR:ko03032 ko03400]	0	0	0	0	0	0	7.03292	0	0	0	0	0	0	0	0	0	0	0	0	0	0	0	0	0	0	0	0	0	0	0	0	0	0	0	0	0	0	0	0	0	0	0	0	0	0	0	0	0
M00476	ComP-ComA (competence) two-component regulatory system [PATH:map02020] [BR:ko02022]	0	0	0	0	0	0	6.96409	0	0	0	0	0	0	0	0	0	0	0	0	0	0	0	0	0	0	0	0	0	0	0	0	0	0	0	0	0	0	0	5.37955	0	0	0	0	0	0	0	0	0
M00415	Fatty acid biosynthesis, elongation, endoplasmic reticulum [PATH:map00062]	0	0	0	0	0	0	6.94567	0	0	0	0	0	0	0	0	0	0	0	0	0	0	0	0	0	0	0	0	0	0	0	0	0	0	0	0	0	0	0	0	0	0	0	0	0	0	0	0	0
M00099	Sphingosine biosynthesis [PATH:map00600]	0	1.50877	0.54743	0	10.4359	3.78649	6.91684	0	0	0	0	0	0	0	0	0	0	0	0	0	0	0	0	0	0	0	0	0	0	0	0	0	0	0	0	0	0	0	0	0	0	0	0	0	0	0	0	0
M00217	D-Allose transport system [PATH:map02010] [BR:ko02000]	0	0	0	0	0	0	6.13618	0	0	0	0	0	0	0	0	0	0	0	0	0	0	0	0	0	0	0	0	0	0	0	0	0	0	0	0	0	0	0	0	0	0	0	0	0	0	0	0	0
M00274	PTS system, mannitol-specific II component [PATH:map00051 map02060] [BR:ko02000]	0	0	0	0	0	0	6.01895	0	0	0	0	0	0	0	0	0	0	0	0	0	0	0	0	0	0	0	0	0	0	0	0	0	0	0	0	0	0	0	0	0	0	0	0	0	0	0	0	0
M00136	GABA biosynthesis, prokaryotes, putrescine => GABA [PATH:map00330]	0	0	0	0	0	0	5.98359	0	0	0	0	0	0	0	0	0	0	0	0	0	0	0	0	0	0	0	0	0	0	0	0	0	0	0	0	0	0	0	0	0	0	0	0	0	0	0	0	0
M00318	Iron/zinc/copper transport system [PATH:map02010] [BR:ko02000]	0	0	0	0	0	0	5.92587	0	0	0	0	0	0	0	0	0	0	0	0	0	0	0	0	0	0	0	0	0	0	0	0	0	0	0	0	0	0	0	0	0	0	0	0	0	0	0	0	0
M00146	NADH dehydrogenase (ubiquinone) 1 alpha subcomplex [PATH:map00190]	0	0	0	0	0	0	5.87415	0	0	0	0	0	0	0	0	0	0	0	0	0	0	0	0	0	0	0	0	0	0	0	5.87415	0	0	0	0	0	0	0	0	0	0	0	0	0	0	0	0	0
M00300	Putrescine transport system [PATH:map02010] [BR:ko02000]	0	0	0	0	0	0	5.46318	0	0	0	0	0	0	0	0	0	0	0	0	0	0	0	0	0	0	0	0	0	0	0	0	0	0	0	0	0	0	0	0	0	0	0	0	0	0	0	0	0
M00444	PhoQ-PhoP (magnesium transport) two-component regulatory system [PATH:map02020] [BR:ko02022]	0	0	0	0	0	0	4.76448	0	0	0	0	0	0	0	0	0	0	0	0	0	0	0	0	0	0	0	0	0	0	0	0	0	0	0	0	0	0	0	0	0	0	0	0	0	0	0	0	0
M00533	Homoprotocatechuate degradation, homoprotocatechuate => 2-oxohept-3-enedioate [PATH:map00350]	0	0	0	0	0	0	4.69247	0	0	0	0	0	0	0	0	0	0	0	0	0	0	0	0	0	0	0	0	0	0	0	0	0	0	0	0	0	0	0	0	0	0	0	0	0	0	0	0	0
M00158	F-type ATPase, eukaryotes [PATH:map00190]	0	0	0	0	0	0	4.66882	0	0	0	0	0	0	0	0	0	0	0	0	0	0	0	0	0	0	0	0	0	0	0	0	0	0	0	0	0	0	0	0	0	0	0	0	0	0	0	0	0
M00503	PgtB-PgtA (phosphoglycerate transport) two-component regulatory system [PATH:map02020] [BR:ko02022]	0	0	0	0	0	0	4.11454	0	0	0	0	0	0	0	0	0	0	0	0	0	0	0	0	0	0	0	0	0	0	0	0	0	0	0	0	0	0	0	0	0	0	0	0	0	0	0	0	0
M00387	SCF-FBW7 complex [PATH:map04120] [BR:ko04121]	0	0	0	0	0	0	4.09704	0	0	0	0	0	0	0	0	0	0	0	0	0	0	0	0	0	0	0	0	0	0	0	0	0	0	0	0	0	0	0	0	0	0	0	0	0	0	0	0	0
M00466	NblS-NblR (photosynthesis) two-component regulatory system [PATH:map02020] [BR:ko02022]	0	0	0	0	0	0	3.9273	0	0	0	0	0	0	0	0	0	0	0	0	0	0	0	0	0	0	0	0	0	0	0	0	0	0	0	0	0	0	0	0	0	0	0	0	0	0	0	0	0
M00285	MCM complex [PATH:map03030 map04110 map04111 map04113] [BR:ko03032]	0	0	0	0	0	0	3.81798	0	0	0	0	0	0	0	0	0	0	0	0	0	0	0	0	0	0	0	0	0	0	0	0	0	0	0	0	0	0	0	0	0	0	0	0	0	0	0	0	0
M00317	Manganese/iron transport system [PATH:map02010] [BR:ko02000]	0	0	0	0	0	0	3.68976	0	0	0	0	0	0	0	0	0	0	0	0	0	0	0	0	0	0	0	0	0	0	0	0	0	0	0	0	0	0	0	0	0	0	0	0	0	0	0	0	0
M00057	Glycosaminoglycan biosynthesis, linkage tetrasaccharide [PATH:map00532]	0	0	0	0	0	0	3.60116	0	0	0	0	0	0	0	0	0	0	0	0	0	0	0	0	0	0	0	0	0	0	0	0	0	0	0	0	0	0	0	0	0	0	0	0	0	0	0	0	0
M00228	Putative glutamine transport system [PATH:map02010] [BR:ko02000]	0	0	0	0	0	0	3.55043	0	0	0	0	0	0	0	0	0	0	0	0	0	0	0	0	0	0	0	0	0	0	0	0	0	0	0	0	0	0	0	0	0	0	0	0	0	0	0	0	0
M00508	PixL-PixGH (positive phototaxis) two-component regulatory system [PATH:map02020] [BR:ko02022 ko02035]	0	0	0	0	0	0	3.14996	0	0	0	0	0	0	0	0	0	0	0	0	0	0	0	0	0	0	0	0	0	0	0	0	0	0	0	0	0	0	0	0	0	0	0	0	0	0	0	0	0
M00109	C21-Steroid hormone biosynthesis, progesterone => cortisol/cortisone [PATH:map00140]	0	0	0	0	0	0	3.10878	0	0	0	0	0	0	0	0	0	0	0	0	0	0	0	0	0	0	0	0	0	0	0	0	0	0	0	0	0	0	0	0	0	0	0	0	0	0	0	0	0
M00340	Proteasome, 20S core particle [PATH:map03050] [BR:ko03051]	0	0	0	0	0	0	2.41773	0	0	0	0	0	0	0	0	0	0	0	0	0	0	0	0	0	0	0	0	0	0	0	0	0	0	0	0	0	0	0	0	0	0	0	0	0	0	0	0	0
M00291	MRN complex [PATH:map03440] [BR:ko03032 ko03400]	0	0	0	0	0	0	2.41261	0	0	0	0	0	0	0	0	0	0	0	0	0	0	0	0	0	0	0	0	0	0	0	0	0	0	0	0	0	0	0	0	0	0	0	0	0	0	0	0	0
M00292	MRX complex [PATH:map03440 map03450] [BR:ko03400]	0	0	0	0	0	0	2.41261	0	0	0	0	0	0	0	0	0	0	0	0	0	0	0	0	0	0	0	0	0	0	0	0	0	0	0	0	0	0	0	0	0	0	0	0	0	0	0	0	0
M00465	ManS-ManR (manganese homeostasis) two-component regulatory system [PATH:map02020] [BR:ko02022]	0	0	0	0	0	0	2.38193	0	0	0	0	0	0	0	0	0	0	0	0	0	0	0	0	0	0	0	0	0	0	0	0	0	0	0	0	0	0	0	0	0	0	0	0	0	0	0	0	0
M00395	Decapping complex [PATH:map03018]	0	0	0	0	0	0	2.32111	0	0	0	0	0	0	0	0	0	0	0	0	0	0	0	0	0	0	0	0	0	0	0	0	0	0	0	0	0	0	0	0	0	0	0	0	0	0	0	0	0
M00100	Sphingosine degradation [PATH:map00600]	0	0	0	0	0	0	2.04805	0	0	0	0	0	0	0	0	0	0	0	0	0	0	0	0	0	0	0	0	0	0	0	0	0	0	0	0	0	0	0	0	0	0	0	0	0	0	0	0	0
M00371	Castasterone biosynthesis, campesterol => castasterone [PATH:map00905]	0	0	0	0	0	0	1.83029	0	0	0	0	0	0	0	0	0	0	0	0	0	0	0	0	0	0	0	0	0	0	0	0	0	0	0	0	0	0	0	0	0	0	0	0	0	0	0	0	0
M00257	Hemin transport system [PATH:map02010] [BR:ko02000]	0	0	0	0	0	0	1.61309	0	0	0	0	0	0	0	0	0	0	0	0	0	0	0	0	0	0	0	0	0	0	0	0	0	0	0	0	0	0	0	0	0	0	0	0	0	0	0	0	0
M00440	Nickel transport system [PATH:map02010] [BR:ko02000]	0	0	0	0	0	0	1.55123	0	0	0	0	0	0	0	0	0	0	0	0	0	0	0	0	0	0	0	0	0	0	0	0	0	0	0	0	0	0	0	0	0	0	0	0	0	0	0	0	0
M00461	MtrB-MtrA (osmotic stress response) two-component regulatory system [PATH:map02020] [BR:ko02022]	0	0	0	0	0	0	1.53012	0	0	0	0	0	0	0	0	0	0	0	0	0	0	0	0	0	0	0	0	0	0	0	0	0	0	0	0	0	0	0	0	0	0	0	0	0	0	0	0	0
M00338	Cysteine biosynthesis, homocysteine + serine => cysteine [PATH:map00270]	0	0	0	0	0	0	1.45082	0	0	0	0	0	0	0	0	0	0	0	0	0	0	0	0	0	0	0	0	0	0	0	0	0	0	0	0	0	0	0	0	0	0	0	0	0	0	0	0	0
M00412	ESCRT-III complex [PATH:map04144]	0	0	0	0	0	0	1.4026	0	0	0	0	0	0	0	0	0	0	0	0	0	0	0	0	0	0	0	0	0	0	0	0	0	0	0	0	0	0	0	0	0	0	0	0	0	0	0	0	0
M00414	Bloom's syndrome complex [PATH:map03460] [BR:ko03400]	0	0	0	0	0	0	1.34045	0	0	0	0	0	0	0	0	0	0	0	0	0	0	0	0	0	0	0	0	0	0	0	0	0	0	0	0	0	0	0	0	0	0	0	0	0	0	0	0	0
M00426	Survival motor neuron (SMN) complex [PATH:map03013] [BR:ko03041]	0	0	0	0	0	0	1.29621	0	0	0	0	0	0	0	0	0	0	0	0	0	0	0	0	0	0	0	0	0	0	0	0	0	0	0	0	0	0	0	0	0	0	0	0	0	0	0	0	0
M00350	Capsaicin biosynthesis, L-Phenylalanine => Capsaicin [PATH:map00360]	0	0	0	0	0	0	1.29226	0	0	0	0	0	0	0	0	0	0	0	0	0	0	0	0	0	0	0	0	0	0	0	0	0	0	0	0	0	0	0	0	0	0	0	0	0	0	0	0	0
M00137	Flavonoid biosynthesis, 4-coumaroyl-CoA => naringenin => apigenin [PATH:map00941]	0	0	0	0	0	0	1.26926	0	0	0	0	0	0	0	0	0	0	0	0	0	0	0	0	0	0	0	0	0	0	0	0	0	0	0	0	0	0	0	0	0	0	0	0	0	0	0	0	0
M00143	NADH dehydrogenase (ubiquinone) Fe-S protein/flavoprotein complex, mitochondria [PATH:map00190]	0	0	0	0	0	0	1.24107	0	0	0	0	0	0	0	0	0	0	0	0	0	0	0	0	0	0	0	0	0	0	0	0	0	0	0	0	0	0	0	0	0	0	0	0	0	0	0	0	0
M00265	PTS system, glucose-specific II component [PATH:map00010 map02060] [BR:ko02000]	0	0	0	0	0	0	1.21031	0	0	0	0	0	0	0	0	0	0	0	0	0	0	0	0	0	0	0	0	0	0	0	0	0	0	0	0	0	0	0	0	0	0	0	0	0	0	0	0	0
M00094	Ceramide biosynthesis [PATH:map00600]	0	9.00468	0	0	10.4359	0	1.15894	0	0	0	0	0	0	0	0	0	0	0	0	0	0	0	0	0	0	0	0	0	0	0	0	0	0	0	0	0	0	0	0	0	0	0	0	0	0	0	0	0
M00192	Putative thiamine transport system [BR:ko02000]	0	0	0	0	0	0	1.10712	0	0	0	0	0	0	0	0	0	0	0	0	0	0	0	0	0	0	0	0	0	0	0	0	0	0	0	0	0	0	0	0	0	0	0	0	0	0	0	0	0
M00351	Spliceosome, U1-snRNP [PATH:map03040] [BR:ko03041]	0	0	0	0	0	0	0.966537	0	0	0	0	0	0	0	0	0	0	0	0	0	0	0	0	0	0	0	0	0	0	0	0	0	0	0	0	0	0	0	0	0	0	0	0	0	0	0	0	0
M00277	PTS system, N-acetylgalactosamine-specific II component [PATH:map00052 map02060] [BR:ko02000]	0	19.0369	0	0	18.2629	0	0.959339	0	0	0	0	0	0	0	0	0	0	0	0	0	0	0	0	0	0	0	0	0	0	0	0	0	0	0	0	0	0	0	0	0	0	0	0	0	0	0	0	0
M00312	2-oxoisovalerate:ferredoxin oxidoreductase [PATH:map00280]	0	0	0	0	0	0	0.590662	0	0	0	0	0	0	0	0	0	0	0	0	0	0	0	0	0	0	0	0	0	0	0	0	0	0	0	0	0	0	0	0	0	0	0	0	0	0	0	0	0
M00043	Thyroid hormone biosynthesis, tyrosine => triiodothyronine/thyroxine [PATH:map00350]	0	0	0	0	0	0	0	0	0	0	0	0	0	0	0	0	0	0	0	0	0	0	0	0	0	0	0	0	0	0	0	0	0	0	0	0	0	0	0	0	0	0	0	0	0	0	0	0
M00058	Glycosaminoglycan biosynthesis, chondroitin sulfate backbone [PATH:map00532]	0	0	0	0	0	0	0	0	0	0	0	0	0	0	0	0	0	0	0	0	0	0	0	0	0	0	0	0	0	0	0	0	0	0	0	0	0	0	0	0	0	0	0	0	0	0	0	0
M00067	Cerebroside and sulfatide biosynthesis [PATH:map00600]	0	0	0	0	0	0	0	0	0	0	0	0	0	0	0	0	0	0	0	0	0	0	0	0	0	0	0	0	0	0	0	0	0	0	0	0	0	0	0	0	0	0	0	0	0	0	0	0
M00068	Glycosphingolipid biosynthesis, globo-series, LacCer => Gb4Cer [PATH:map00603]	0	0	0	0	0	0	0	0	0	0	0	0	0	0	0	0	0	0	0	0	0	0	0	0	0	0	0	0	0	0	0	0	0	0	0	0	0	0	0	0	0	0	0	0	0	0	0	0
M00069	Glycosphingolipid biosynthesis, ganglio series, LacCer => GT3 [PATH:map00604]	0	0	0	0	0	0	0	0	0	0	0	0	0	0	0	0	0	0	0	0	0	0	0	0	0	0	0	0	0	0	0	0	0	0	0	0	0	0	0	0	0	0	0	0	0	0	0	0
M00070	Glycosphingolipid biosynthesis, lacto-series, LacCer => Lc4Cer [PATH:map00601]	0	0	0	0	0	0	0	0	0	0	0	0	0	0	0	0	0	0	0	0	0	0	0	0	0	0	0	0	0	0	0	0	0	0	0	0	0	0	0	0	0	0	0	0	0	0	0	0
M00071	Glycosphingolipid biosynthesis, neolacto-series, LacCer => nLc4Cer [PATH:map00601]	0	0	0	0	0	0	0	0	0	0	0	0	0	0	0	0	0	0	0	0	0	0	0	0	0	0	0	0	0	0	0	0	0	0	0	0	0	0	0	0	0	0	0	0	0	0	0	0
M00090	Phosphatidylcholine (PC) biosynthesis, choline => PC [PATH:map00564]	0	0	0	0	0	0	0	0	0	0	0	0	0	0	0	0	0	0	0	0	0	0	0	0	0	0	0	0	0	0	0	0	0	0	0	0	0	0	0	0	0	0	0	0	0	0	0	0
M00092	Phosphatidylethanolamine (PE) biosynthesis, ethanolamine => PE [PATH:map00564]	0	0	0	0	0	0	0	0	0	0	0	0	0	0	0	0	0	0	0	0	0	0	0	0	0	0	0	0	0	0	0	0	0	0	0	0	0	0	0	0	0	0	0	0	0	0	0	0
M00103	Cholecalciferol biosynthesis [PATH:map00100]	0	0	0	0	0	0	0	0	0	0	0	0	0	0	0	0	0	0	0	0	0	0	0	0	0	0	0	0	0	0	0	0	0	0	0	0	0	0	0	0	0	0	0	0	0	0	0	0
M00106	Conjugated bile acid biosynthesis, cholate => taurocholate/glycocholate [PATH:map00120]	0	0	0	0	0	0	0	0	0	0	0	0	0	0	0	0	0	0	0	0	0	0	0	0	0	0	0	0	0	0	0	0	0	0	0	0	0	0	0	0	0	0	0	0	0	0	0	0
M00108	C21-Steroid hormone biosynthesis, progesterone => corticosterone/aldosterone [PATH:map00140]	0	0	0	0	0	0	0	0	0	0	0	0	0	0	0	0	0	0	0	0	0	0	0	0	0	0	0	0	0	0	0	0	0	0	0	0	0	0	0	0	0	0	0	0	0	0	0	0
M00132	Inositol phosphate metabolism, Ins(1,3,4)P3 => phytate [PATH:map00562]	0	0	0	0	0	0	0	0	0	0	0	0	0	0	0	0	0	0	0	0	0	0	0	0	0	0	0	0	0	0	0	0	0	0	0	0	0	0	0	0	0	0	0	0	0	0	0	0
M00138	Flavonoid biosynthesis, naringenin => pelargonidin [PATH:map00941]	0	0	0	0	0	0	0	0	0	0	0	0	0	0	0	0	0	0	0	0	0	0	0	0	0	0	0	0	0	0	0	0	0	0	0	0	0	0	0	0	0	0	0	0	0	0	0	0
M00139	Morphine biosynthesis, dopamine => morphine [PATH:map00950]	0	0	0	0	0	0	0	0	0	0	0	0	0	0	0	0	0	0	0	0	0	0	0	0	0	0	0	0	0	0	0	0	0	0	0	0	0	0	0	0	0	0	0	0	0	0	0	0
M00142	NADH:ubiquinone oxidoreductase, mitochondria [PATH:map00190]	0	0	0	0	0	0	0	0	0	0	0	0	0	0	0	0	0	0	0	0	0	0	0	0	0	0	0	0	0	0	0	0	0	0	0	0	0	0	0	0	0	0	0	0	0	0	0	0
M00147	NADH dehydrogenase (ubiquinone) 1 beta subcomplex [PATH:map00190]	0	0	0	0	0	0	0	0	0	0	0	0	0	0	0	0	0	0	0	0	0	0	0	0	0	0	0	0	0	0	0	0	0	0	0	0	0	0	0	0	0	0	0	0	0	0	0	0
M00148	Succinate dehydrogenase (ubiquinone) [PATH:map00190]	0	0	0	0	0	0	0	0	0	0	0	0	0	0	0	0	0	0	0	0	0	0	0	0	0	0	0	0	0	0	0	0	0	0	0	0	0	0	0	0	0	0	0	0	0	0	0	0
M00161	Photosystem II [PATH:map00195]	0	0	0	0	0	0	0	0	0	0	0	0	0	0	0	0	0	0	0	0	0	0	0	0	0	0	0	0	0	0	0	0	0	0	0	0	0	0	0	0	0	0	0	0	0	0	0	0
M00163	Photosystem I [PATH:map00195]	0	0	0	0	0	0	0	0	0	0	0	0	0	0	0	0	0	0	0	0	0	0	0	0	0	0	0	0	0	0	0	0	0	0	0	0	0	0	0	0	0	0	0	0	0	0	0	0
M00195	Maltooligosaccharide transport system [PATH:map02010] [BR:ko02000]	0	0	0	0	0	0	0	0	0	0	0	0	0	0	0	0	0	0	0	0	0	0	0	0	0	0	0	0	0	0	0	0	0	0	0	0	0	0	0	0	0	0	0	0	0	0	0	0
M00202	Oligogalacturonide transport system [PATH:map02010] [BR:ko02000]	0	0	0	0	0	0	0	0	0	0	0	0	0	0	0	0	0	0	0	0	0	0	0	0	0	0	0	0	0	0	0	0	0	0	0	0	0	0	0	0	0	0	0	0	0	0	0	0
M00203	Glucose/arabinose transport system [PATH:map02010] [BR:ko02000]	0	0	0	0	0	0	0	0	0	0	0	0	0	0	0	0	0	0	0	0	0	0	0	0	0	0	0	0	0	0	0	0	0	0	0	0	0	0	0	0	0	0	0	0	0	0	0	0
M00204	Trehalose/maltose transport system [PATH:map02010] [BR:ko02000]	0	0	0	0	0	0	0	0	0	0	0	0	0	0	0	0	0	0	0	0	0	0	0	0	0	0	0	0	0	0	0	0	0	0	0	0	0	0	0	0	0	0	0	0	0	0	0	0
M00205	N-Acetylglucosamine transport system [PATH:map02010] [BR:ko02000]	0	0	0	0	0	0	0	0	0	0	0	0	0	0	0	0	0	0	0	0	0	0	0	0	0	0	0	0	0	0	0	0	0	0	0	0	0	0	0	0	0	0	0	0	0	0	0	0
M00206	Cellobiose transport system [PATH:map02010] [BR:ko02000]	0	0	0	0	0	0	0	0	0	0	0	0	0	0	0	0	0	0	0	0	0	0	0	0	0	0	0	0	0	0	0	0	0	0	0	0	0	0	0	0	0	0	0	0	0	0	0	0
M00213	L-Arabinose transport system [PATH:map02010] [BR:ko02000]	0	0	0	0	0	0	0	0	0	0	0	0	0	0	0	0	0	0	0	0	0	0	0	0	0	0	0	0	0	0	0	0	0	0	0	0	0	0	0	0	0	0	0	0	0	0	0	0
M00218	Fructose transport system [PATH:map02010] [BR:ko02000]	0	0	0	0	0	0	0	0	0	0	0	0	0	0	0	0	0	0	0	0	0	0	0	0	0	0	0	0	0	0	0	0	0	0	0	0	0	0	0	0	0	0	0	0	0	0	0	0
M00224	Putative phosphonate transport system [PATH:map02010] [BR:ko02000]	0	0	0	0	0	0	0	0	0	0	0	0	0	0	0	0	0	0	0	0	0	0	0	0	0	0	0	0	0	0	0	0	0	0	0	0	0	0	0	0	0	0	0	0	0	0	0	0
M00224	Fluoroquinolones transport system [PATH:map02010] [BR:ko02000]	0	0	0	0	0	0	0	0	0	0	0	0	0	0	0	0	0	0	0	0	0	0	0	0	0	0	0	0	0	0	0	0	0	0	0	0	0	0	0	0	0	0	0	0	0	0	0	0
M00231	Octopine/nopaline transport system [PATH:map02010] [BR:ko02000]	0	0	0	0	0	0	0	0	0	0	0	0	0	0	0	0	0	0	0	0	0	0	0	0	0	0	0	0	0	0	0	0	0	0	0	0	0	0	0	0	0	0	0	0	0	0	0	0
M00233	Glutamate transport system [PATH:map02010] [BR:ko02000]	0	0	0	0	0	0	0	0	0	0	0	0	0	0	0	0	0	0	0	0	0	0	0	0	0	0	0	0	0	0	0	0	0	0	0	0	0	0	0	0	0	0	0	0	0	0	0	0
M00241	Vitamin B12 transport system [PATH:map02010] [BR:ko02000]	0	0	0	0	0	0	0	0	0	0	0	0	0	0	0	0	0	0	0	0	0	0	0	0	0	0	0	0	0	0	0	0	0	0	0	0	0	0	0	0	0	0	0	0	0	0	0	0
M00249	Capsular polysaccharide transport system [PATH:map02010] [BR:ko02000]	0	0	0	0	0	0	0	0	0	0	0	0	0	0	0	0	0	0	0	0	0	0	0	0	0	0	0	0	0	0	0	0	0	0	0	0	0	0	0	0	0	0	0	0	0	0	0	0
M00251	Teichoic acid transport system [PATH:map02010] [BR:ko02000]	0	0	0	0	0	0	0	0	0	0	0	0	0	0	0	0	0	0	0	0	0	0	0	0	0	0	0	0	0	0	0	0	0	0	0	0	0	0	0	0	0	0	0	0	0	0	0	0
M00253	Sodium transport system [PATH:map02010] [BR:ko02000]	0	0	0	0	0	0	0	0	0	0	0	0	0	0	0	0	0	0	0	0	0	0	0	0	0	0	0	0	0	0	0	0	0	0	0	0	0	0	0	0	0	0	0	0	0	0	0	0
M00263	DNA polymerase epsilon complex [PATH:map03030] [BR:ko03032 ko03400]	0	0	0	0	0	0	0	0	0	0	0	0	0	0	0	0	0	0	0	0	0	0	0	0	0	0	0	0	0	0	0	0	0	0	0	0	0	0	0	0	0	0	0	0	0	0	0	0
M00266	PTS system, maltose and glucose-specific II component [PATH:map00010 map00500 map02060] [BR:ko02000]	0	0	0	0	0	0	0	0	0	0	0	0	0	0	0	0	0	0	0	0	0	0	0	0	0	0	0	0	0	0	0	0	0	0	0	0	0	0	0	0	0	0	0	0	0	0	0	0
M00267	PTS system, N-acetylglucosamine-specific II component [PATH:map00520 map02060] [BR:ko02000]	0	0	0	0	0	0	0	0	0	0	0	0	0	0	0	0	0	0	0	0	0	0	0	0	0	0	0	0	0	0	0	0	0	0	0	0	0	0	0	0	0	0	0	0	0	0	0	0
M00268	PTS system, arbutin-like II component [PATH:map00010 map02060] [BR:ko02000]	0	0	0	0	0	0	0	0	0	0	0	0	0	0	0	0	0	0	0	0	0	0	0	0	0	0	0	0	0	0	0	0	0	0	0	0	0	0	0	0	0	0	0	0	0	0	0	0
M00269	PTS system, sucrose-specific II component [PATH:map00500 map02060] [BR:ko02000]	0	0	0	0	0	0	0	0	0	0	0	0	0	0	0	0	0	0	0	0	0	0	0	0	0	0	0	0	0	0	0	0	0	0	0	0	0	0	0	0	0	0	0	0	0	0	0	0
M00270	PTS system, trehalose-specific II component [PATH:map00500 map02060] [BR:ko02000]	0	0	0	0	0	0	0	0	0	0	0	0	0	0	0	0	0	0	0	0	0	0	0	0	0	0	0	0	0	0	0	0	0	0	0	0	0	0	0	0	0	0	0	0	0	0	0	0
M00271	PTS system, beta-glucosides-specific II component [PATH:map02060] [BR:ko02000]	0	0	0	0	0	0	0	0	0	0	0	0	0	0	0	0	0	0	0	0	0	0	0	0	0	0	0	0	0	0	0	0	0	0	0	0	0	0	0	0	0	0	0	0	0	0	0	0
M00272	PTS system, arbutin-, cellobiose-, and salicin-specific II component [PATH:map00010 map02060] [BR:ko02000]	0	0	0	0	0	0	0	0	0	0	0	0	0	0	0	0	0	0	0	0	0	0	0	0	0	0	0	0	0	0	0	0	0	0	0	0	0	0	0	0	0	0	0	0	0	0	0	0
M00278	PTS system, sorbose-specific II component [PATH:map00051 map02060] [BR:ko02000]	0	0	0	0	0	0	0	0	0	0	0	0	0	0	0	0	0	0	0	0	0	0	0	0	0	0	0	0	0	0	0	0	0	0	0	0	0	0	0	0	0	0	0	0	0	0	0	0
M00282	PTS system, D-glucosamine-specific II component [PATH:map00520 map02060] [BR:ko02000]	0	0	0	0	0	0	0	0	0	0	0	0	0	0	0	0	0	0	0	0	0	0	0	0	0	0	0	0	0	0	0	0	0	0	0	0	0	0	0	0	0	0	0	0	0	0	0	0
M00284	Origin recognition complex [PATH:map04110 map04111 map04113] [BR:ko03032]	0	0	0	0	0	0	0	0	0	0	0	0	0	0	0	0	0	0	0	0	0	0	0	0	0	0	0	0	0	0	0	0	0	0	0	0	0	0	0	0	0	0	0	0	0	0	0	0
M00286	GINS complex [BR:ko03032]	0	0	0	0	0	0	0	0	0	0	0	0	0	0	0	0	0	0	0	0	0	0	0	0	0	0	0	0	0	0	0	0	0	0	0	0	0	0	0	0	0	0	0	0	0	0	0	0
M00287	PTS system, galactosamine-specific II component [PATH:map00052 map02060] [BR:ko02000]	0	0	0	0	0	0	0	0	0	0	0	0	0	0	0	0	0	0	0	0	0	0	0	0	0	0	0	0	0	0	0	0	0	0	0	0	0	0	0	0	0	0	0	0	0	0	0	0
M00293	DNA polymerase zeta complex [PATH:map03460] [BR:ko03400]	0	0	0	0	0	0	0	0	0	0	0	0	0	0	0	0	0	0	0	0	0	0	0	0	0	0	0	0	0	0	0	0	0	0	0	0	0	0	0	0	0	0	0	0	0	0	0	0
M00294	DNA polymerase gamma complex [BR:ko03032]	0	0	0	0	0	0	0	0	0	0	0	0	0	0	0	0	0	0	0	0	0	0	0	0	0	0	0	0	0	0	0	0	0	0	0	0	0	0	0	0	0	0	0	0	0	0	0	0
M00297	DNA-PK complex [PATH:map03450 map04110] [BR:ko03032 ko03400]	0	0	0	0	0	0	0	0	0	0	0	0	0	0	0	0	0	0	0	0	0	0	0	0	0	0	0	0	0	0	0	0	0	0	0	0	0	0	0	0	0	0	0	0	0	0	0	0
M00298	Multidrug/hemolysin transport system [PATH:map02010] [BR:ko02000]	0	0	0	0	0	0	0	0	0	0	0	0	0	0	0	0	0	0	0	0	0	0	0	0	0	0	0	0	0	0	0	0	0	0	0	0	0	0	0	0	0	0	0	0	0	0	0	0
M00301	Mannopine transport system [PATH:map02010] [BR:ko02000]	0	0	0	0	0	0	0	0	0	0	0	0	0	0	0	0	0	0	0	0	0	0	0	0	0	0	0	0	0	0	0	0	0	0	0	0	0	0	0	0	0	0	0	0	0	0	0	0
M00302	2-Aminoethylphosphonate transport system [PATH:map02010] [BR:ko02000]	0	0	0	0	0	0	0	0	0	0	0	0	0	0	0	0	0	0	0	0	0	0	0	0	0	0	0	0	0	0	0	0	0	0	0	0	0	0	0	0	0	0	0	0	0	0	0	0
M00303	PTS system, N-acetylmuramic acid-specific II component [PATH:map02060] [BR:ko02000]	0	0	0	0	0	0	0	0	0	0	0	0	0	0	0	0	0	0	0	0	0	0	0	0	0	0	0	0	0	0	0	0	0	0	0	0	0	0	0	0	0	0	0	0	0	0	0	0
M00304	PTS system, fructose-specific II component [PATH:map02060] [BR:ko02000]	0	0	0	0	0	0	0	0	0	0	0	0	0	0	0	0	0	0	0	0	0	0	0	0	0	0	0	0	0	0	0	0	0	0	0	0	0	0	0	0	0	0	0	0	0	0	0	0
M00305	PTS system, 2-O-A-mannosyl-D-glycerate-specific II component [PATH:map02060] [BR:ko02000]	0	0	0	0	0	0	0	0	0	0	0	0	0	0	0	0	0	0	0	0	0	0	0	0	0	0	0	0	0	0	0	0	0	0	0	0	0	0	0	0	0	0	0	0	0	0	0	0
M00306	PTS system, fructose-specific II-like component [BR:ko02000]	0	0	0	0	0	0	0	0	0	0	0	0	0	0	0	0	0	0	0	0	0	0	0	0	0	0	0	0	0	0	0	0	0	0	0	0	0	0	0	0	0	0	0	0	0	0	0	0
M00309	Non-phosphorylative Entner-Doudoroff pathway, gluconate => glyceraldehyde + pyruvate [PATH:map00030]	0	0	0	0	0	0	0	0	0	0	0	0	0	0	0	0	0	0	0	0	0	0	0	0	0	0	0	0	0	0	0	0	0	0	0	0	0	0	0	0	0	0	0	0	0	0	0	0
M00314	Bacitracin transport system [PATH:map02010 map02020] [BR:ko02000]	0	0	0	0	0	0	0	0	0	0	0	0	0	0	0	0	0	0	0	0	0	0	0	0	0	0	0	0	0	0	0	0	0	0	0	0	0	0	0	0	0	0	0	0	0	0	0	0
M00315	Uncharacterized ABC transport system [PATH:map02020] [BR:ko02000]	0	0	0	0	0	0	0	0	0	0	0	0	0	0	0	0	0	0	0	0	0	0	0	0	0	0	0	0	0	0	0	0	0	0	0	0	0	0	0	0	0	0	0	0	0	0	0	0
M00316	Manganese transport system [PATH:map02010 map02020] [BR:ko02000]	0	0	0	0	0	0	0	0	0	0	0	0	0	0	0	0	0	0	0	0	0	0	0	0	0	0	0	0	0	0	0	0	0	0	0	0	0	0	0	0	0	0	0	0	0	0	0	0
M00322	Neutral amino acid transport system [PATH:map02010] [BR:ko02000]	0	0	0	0	0	0	0	0	0	0	0	0	0	0	0	0	0	0	0	0	0	0	0	0	0	0	0	0	0	0	0	0	0	0	0	0	0	0	0	0	0	0	0	0	0	0	0	0
M00327	S-Layer protein transport system [BR:ko02044]	0	0	0	0	0	0	0	0	0	0	0	0	0	0	0	0	0	0	0	0	0	0	0	0	0	0	0	0	0	0	0	0	0	0	0	0	0	0	0	0	0	0	0	0	0	0	0	0
M00329	Multiple protein transport system [BR:ko02044]	0	0	0	0	0	0	0	0	0	0	0	0	0	0	0	0	0	0	0	0	0	0	0	0	0	0	0	0	0	0	0	0	0	0	0	0	0	0	0	0	0	0	0	0	0	0	0	0
M00337	Immunoproteasome [PATH:map03050] [BR:ko03051]	0	0	0	0	0	0	0	0	0	0	0	0	0	0	0	0	0	0	0	0	0	0	0	0	0	0	0	0	0	0	0	0	0	0	0	0	0	0	0	0	0	0	0	0	0	0	0	0
M00352	Spliceosome, U2-snRNP [PATH:map03040] [BR:ko03041]	0	0	0	0	0	0	0	0	0	0	0	0	0	0	0	0	0	0	0	0	0	0	0	0	0	0	0	0	0	0	0	0	0	0	0	0	0	0	0	0	0	0	0	0	0	0	0	0
M00353	Spliceosome, Prp19/CDC5L complex [PATH:map03040] [BR:ko03041]	0	0	0	0	0	0	0	0	0	0	0	0	0	0	0	0	0	0	0	0	0	0	0	0	0	0	0	0	0	0	0	0	0	0	0	0	0	0	0	0	0	0	0	0	0	0	0	0
M00363	EHEC pathogenicity signature, Shiga toxin [PATH:map05130 map05131]	0	0	0	0	0	0	0	0	0	0	0	0	0	0	0	0	0	0	0	0	0	0	0	0	0	0	0	0	0	0	0	0	0	0	0	0	0	0	0	0	0	0	0	0	0	0	0	0
M00369	Cyanogenic glycoside biosynthesis, tyrosine => dhurrin [PATH:map00460]	0	0	0	0	0	0	0	0	0	0	0	0	0	0	0	0	0	0	0	0	0	0	0	0	0	0	0	0	0	0	0	0	0	0	0	0	0	0	0	0	0	0	0	0	0	0	0	0
M00370	Glucosinolate biosynthesis, tryptophan => glucobrassicin [PATH:map00966]	0	0	0	0	0	0	0	0	0	0	0	0	0	0	0	0	0	0	0	0	0	0	0	0	0	0	0	0	0	0	0	0	0	0	0	0	0	0	0	0	0	0	0	0	0	0	0	0
M00372	Abscisic acid biosynthesis, beta-carotene => abscisic acid [PATH:map00906]	0	0	0	0	0	0	0	0	0	0	0	0	0	0	0	0	0	0	0	0	0	0	0	0	0	0	0	0	0	0	0	0	0	0	0	0	0	0	0	0	0	0	0	0	0	0	0	0
M00379	SCF-MET30 complex [PATH:map04120 map04111] [BR:ko04121]	0	0	0	0	0	0	0	0	0	0	0	0	0	0	0	0	0	0	0	0	0	0	0	0	0	0	0	0	0	0	0	0	0	0	0	0	0	0	0	0	0	0	0	0	0	0	0	0
M00380	SCF-BTRC complex [PATH:map04120 map04114 map04310 map04710] [BR:ko04121]	0	0	0	0	0	0	0	0	0	0	0	0	0	0	0	0	0	0	0	0	0	0	0	0	0	0	0	0	0	0	0	0	0	0	0	0	0	0	0	0	0	0	0	0	0	0	0	0
M00381	SCF-SKP2 complex [PATH:map04120 map04110 map05168] [BR:ko04121]	0	0	0	0	0	0	0	0	0	0	0	0	0	0	0	0	0	0	0	0	0	0	0	0	0	0	0	0	0	0	0	0	0	0	0	0	0	0	0	0	0	0	0	0	0	0	0	0
M00382	SCF-FBS complex [PATH:map04120 map04141] [BR:ko04121]	0	0	0	0	0	0	0	0	0	0	0	0	0	0	0	0	0	0	0	0	0	0	0	0	0	0	0	0	0	0	0	0	0	0	0	0	0	0	0	0	0	0	0	0	0	0	0	0
M00383	ECV complex [PATH:map04120 map05211] [BR:ko04121]	0	0	0	0	0	0	0	0	0	0	0	0	0	0	0	0	0	0	0	0	0	0	0	0	0	0	0	0	0	0	0	0	0	0	0	0	0	0	0	0	0	0	0	0	0	0	0	0
M00384	Cul3-SPOP complex [PATH:map04120] [BR:ko04121]	0	0	0	0	0	0	0	0	0	0	0	0	0	0	0	0	0	0	0	0	0	0	0	0	0	0	0	0	0	0	0	0	0	0	0	0	0	0	0	0	0	0	0	0	0	0	0	0
M00385	Cul4-DDB1-DDB2 complex [PATH:map04120 map03420] [BR:ko04121 ko03400]	0	0	0	0	0	0	0	0	0	0	0	0	0	0	0	0	0	0	0	0	0	0	0	0	0	0	0	0	0	0	0	0	0	0	0	0	0	0	0	0	0	0	0	0	0	0	0	0
M00386	Cul4-DDB1-CSA complex [PATH:map04120 map03420] [BR:ko04121 ko03400]	0	0	0	0	0	0	0	0	0	0	0	0	0	0	0	0	0	0	0	0	0	0	0	0	0	0	0	0	0	0	0	0	0	0	0	0	0	0	0	0	0	0	0	0	0	0	0	0
M00388	ECS complex [PATH:map04120] [BR:ko04121]	0	0	0	0	0	0	0	0	0	0	0	0	0	0	0	0	0	0	0	0	0	0	0	0	0	0	0	0	0	0	0	0	0	0	0	0	0	0	0	0	0	0	0	0	0	0	0	0
M00396	Lsm 2-8 complex [PATH:map03040 map03018] [BR:ko03041]	0	0	0	0	0	0	0	0	0	0	0	0	0	0	0	0	0	0	0	0	0	0	0	0	0	0	0	0	0	0	0	0	0	0	0	0	0	0	0	0	0	0	0	0	0	0	0	0
M00397	Lsm 1-7 complex [PATH:map03018]	0	0	0	0	0	0	0	0	0	0	0	0	0	0	0	0	0	0	0	0	0	0	0	0	0	0	0	0	0	0	0	0	0	0	0	0	0	0	0	0	0	0	0	0	0	0	0	0
M00398	Sm core complex [PATH:map03040] [BR:ko03032 ko03041]	0	0	0	0	0	0	0	0	0	0	0	0	0	0	0	0	0	0	0	0	0	0	0	0	0	0	0	0	0	0	0	0	0	0	0	0	0	0	0	0	0	0	0	0	0	0	0	0
M00399	Cap binding complex [PATH:map03013 map03015 map03040 map03040] [BR:ko03041]	0	0	0	0	0	0	0	0	0	0	0	0	0	0	0	0	0	0	0	0	0	0	0	0	0	0	0	0	0	0	0	0	0	0	0	0	0	0	0	0	0	0	0	0	0	0	0	0
M00402	Translocon-associated protein (TRAP) complex [PATH:map04141]	0	0	0	0	0	0	0	0	0	0	0	0	0	0	0	0	0	0	0	0	0	0	0	0	0	0	0	0	0	0	0	0	0	0	0	0	0	0	0	0	0	0	0	0	0	0	0	0
M00404	COPII complex [PATH:map04141]	0	0	0	0	0	0	0	0	0	0	0	0	0	0	0	0	0	0	0	0	0	0	0	0	0	0	0	0	0	0	0	0	0	0	0	0	0	0	0	0	0	0	0	0	0	0	0	0
M00405	THC complex [PATH:map03040 map03013] [BR:ko03041]	0	0	0	0	0	0	0	0	0	0	0	0	0	0	0	0	0	0	0	0	0	0	0	0	0	0	0	0	0	0	0	0	0	0	0	0	0	0	0	0	0	0	0	0	0	0	0	0
M00407	SCF-CDC4 complex [PATH:map04120 map04111] [BR:ko04121]	0	0	0	0	0	0	0	0	0	0	0	0	0	0	0	0	0	0	0	0	0	0	0	0	0	0	0	0	0	0	0	0	0	0	0	0	0	0	0	0	0	0	0	0	0	0	0	0
M00408	ESCRT-0 complex [PATH:map04144]	0	0	0	0	0	0	0	0	0	0	0	0	0	0	0	0	0	0	0	0	0	0	0	0	0	0	0	0	0	0	0	0	0	0	0	0	0	0	0	0	0	0	0	0	0	0	0	0
M00409	ESCRT-I complex [PATH:map04144]	0	0	0	0	0	0	0	0	0	0	0	0	0	0	0	0	0	0	0	0	0	0	0	0	0	0	0	0	0	0	0	0	0	0	0	0	0	0	0	0	0	0	0	0	0	0	0	0
M00410	ESCRT-II complex [PATH:map04144]	0	0	0	0	0	0	0	0	0	0	0	0	0	0	0	0	0	0	0	0	0	0	0	0	0	0	0	0	0	0	0	0	0	0	0	0	0	0	0	0	0	0	0	0	0	0	0	0
M00411	SCF-GRR1 complex [PATH:map04120 map04111] [BR:ko04121]	0	0	0	0	0	0	0	0	0	0	0	0	0	0	0	0	0	0	0	0	0	0	0	0	0	0	0	0	0	0	0	0	0	0	0	0	0	0	0	0	0	0	0	0	0	0	0	0
M00416	Cytochrome aa3-600 menaquinol oxidase [PATH:map00190]	0	0	0	0	0	0	0	0	0	0	0	0	0	0	0	0	0	0	0	0	0	0	0	0	0	0	0	0	0	0	0	0	0	0	0	0	0	0	0	0	0	0	0	0	0	0	0	0
M00418	Toluene degradation, anaerobic, toluene => benzoyl-CoA [PATH:map00623]	0	0	0	0	0	0	0	0	0	0	0	0	0	0	0	0	0	0	0	0	0	0	0	0	0	0	0	0	0	0	0	0	0	0	0	0	0	0	0	0	0	0	0	0	0	0	0	0
M00419	Cymene degradation, p-cymene => p-cumate [PATH:map00622]	0	0	0	0	0	0	0	0	0	0	0	0	0	0	0	0	0	0	0	0	0	0	0	0	0	0	0	0	0	0	0	0	0	0	0	0	0	0	0	0	0	0	0	0	0	0	0	0
M00424	Shelterin complex [BR:ko03032]	0	0	0	0	0	0	0	0	0	0	0	0	0	0	0	0	0	0	0	0	0	0	0	0	0	0	0	0	0	0	0	0	0	0	0	0	0	0	0	0	0	0	0	0	0	0	0	0
M00427	Nuclear pore complex [PATH:map03013]	0	0	0	0	0	0	0	0	0	0	0	0	0	0	0	0	0	0	0	0	0	0	0	0	0	0	0	0	0	0	0	0	0	0	0	0	0	0	0	0	0	0	0	0	0	0	0	0
M00428	eIF4F complex [PATH:map03013] [BR:ko03012]	0	0	0	0	0	0	0	0	0	0	0	0	0	0	0	0	0	0	0	0	0	0	0	0	0	0	0	0	0	0	0	0	0	0	0	0	0	0	0	0	0	0	0	0	0	0	0	0
M00437	Phthalate transport system [PATH:map02010] [BR:ko02000]	0	0	0	0	0	0	0	0	0	0	0	0	0	0	0	0	0	0	0	0	0	0	0	0	0	0	0	0	0	0	0	0	0	0	0	0	0	0	0	0	0	0	0	0	0	0	0	0
M00443	SenX3-RegX3 (phosphate starvation response) two-component regulatory system [PATH:map02020] [BR:ko02022]	0	0	0	0	0	0	0	0	0	0	0	0	0	0	0	0	0	0	0	0	0	0	0	0	0	0	0	0	0	0	0	0	0	0	0	0	0	0	0	0	0	0	0	0	0	0	0	0
M00448	CssS-CssR (secretion stress response) two-component regulatory system [PATH:map02020] [BR:ko02022]	0	0	0	0	0	0	0	0	0	0	0	0	0	0	0	0	0	0	0	0	0	0	0	0	0	0	0	0	0	0	0	0	0	0	0	0	0	0	0	0	0	0	0	0	0	0	0	0
M00460	MprB-MprA (maintenance of persistent infection) two-component regulatory system [PATH:map02020] [BR:ko02022]	0	0	0	0	0	0	0	0	0	0	0	0	0	0	0	0	0	0	0	0	0	0	0	0	0	0	0	0	0	0	0	0	0	0	0	0	0	0	0	0	0	0	0	0	0	0	0	0
M00462	PrrB-PrrA (intracellular multiplication) two-component regulatory system [PATH:map02020] [BR:ko02022]	0	0	0	0	0	0	0	0	0	0	0	0	0	0	0	0	0	0	0	0	0	0	0	0	0	0	0	0	0	0	0	0	0	0	0	0	0	0	0	0	0	0	0	0	0	0	0	0
M00463	TrcS-TrcR two-component regulatory system [PATH:map02020] [BR:ko02022]	0	0	0	0	0	0	0	0	0	0	0	0	0	0	0	0	0	0	0	0	0	0	0	0	0	0	0	0	0	0	0	0	0	0	0	0	0	0	0	0	0	0	0	0	0	0	0	0
M00464	NrsS-NrsR (nickel tolerance) two-component regulatory system [PATH:map02020] [BR:ko02022]	0	0	0	0	0	0	0	0	0	0	0	0	0	0	0	0	0	0	0	0	0	0	0	0	0	0	0	0	0	0	0	0	0	0	0	0	0	0	0	0	0	0	0	0	0	0	0	0
M00469	BceS-BceR (bacitracin transport) two-component regulatory system [PATH:map02020] [BR:ko02022]	0	0	0	0	0	0	0	0	0	0	0	0	0	0	0	0	0	0	0	0	0	0	0	0	0	0	0	0	0	0	0	0	0	0	0	0	0	0	0	0	0	0	0	0	0	0	0	0
M00470	YxdK-YxdJ (antimicrobial peptide response) two-component regulatory system [PATH:map02020] [BR:ko02022]	0	0	0	0	0	0	0	0	0	0	0	0	0	0	0	0	0	0	0	0	0	0	0	0	0	0	0	0	0	0	0	0	0	0	0	0	0	0	0	0	0	0	0	0	0	0	0	0
M00479	DesK-DesR (membrane lipid fluidity regulation) two-component regulatory system [PATH:map02020] [BR:ko02022]	0	0	0	0	0	0	0	0	0	0	0	0	0	0	0	0	0	0	0	0	0	0	0	0	0	0	0	0	0	0	0	0	0	0	0	0	0	0	0	0	0	0	0	0	0	0	0	0
M00480	VraS-VraR (cell-wall peptidoglycan synthesis) two-component regulatory system [PATH:map02020] [BR:ko02022]	0	0	0	0	0	0	0	0	0	0	0	0	0	0	0	0	0	0	0	0	0	0	0	0	0	0	0	0	0	0	0	0	0	0	0	0	0	0	0	0	0	0	0	0	0	0	0	0
M00482	DevS-DevR (redox response) two-component regulatory system [PATH:map02020] [BR:ko02022]	0	0	0	0	0	0	0	0	0	0	0	0	0	0	0	0	0	0	0	0	0	0	0	0	0	0	0	0	0	0	0	0	0	0	0	0	0	0	0	0	0	0	0	0	0	0	0	0
M00486	CitA-CitB (citrate fermentation) two-component regulatory system [PATH:map02020] [BR:ko02022]	0	0	0	0	0	0	0	0	0	0	0	0	0	0	0	0	0	0	0	0	0	0	0	0	0	0	0	0	0	0	0	0	0	0	0	0	0	0	0	0	0	0	0	0	0	0	0	0
M00487	CitS-CitT (magnesium-citrate transport) two-component regulatory system [PATH:map02020] [BR:ko02022]	0	0	0	0	0	0	0	0	0	0	0	0	0	0	0	0	0	0	0	0	0	0	0	0	0	0	0	0	0	0	0	0	0	0	0	0	0	0	0	0	0	0	0	0	0	0	0	0
M00489	DctS-DctR (C4-dicarboxylate transport) two-component regulatory system [PATH:map02020] [BR:ko02022]	0	0	0	0	0	0	0	0	0	0	0	0	0	0	0	0	0	0	0	0	0	0	0	0	0	0	0	0	0	0	0	0	0	0	0	0	0	0	0	0	0	0	0	0	0	0	0	0
M00490	MalK-MalR (malate transport) two-component regulatory system [PATH:map02020] [BR:ko02022]	0	0	0	0	0	0	0	0	0	0	0	0	0	0	0	0	0	0	0	0	0	0	0	0	0	0	0	0	0	0	0	0	0	0	0	0	0	0	0	0	0	0	0	0	0	0	0	0
M00494	NatK-NatR (sodium extrusion) two-component regulatory system [PATH:map02020] [BR:ko02022]	0	0	0	0	0	0	0	0	0	0	0	0	0	0	0	0	0	0	0	0	0	0	0	0	0	0	0	0	0	0	0	0	0	0	0	0	0	0	0	0	0	0	0	0	0	0	0	0
M00495	AgrC-AgrA (exoprotein synthesis) two-component regulatory system [PATH:map02020] [BR:ko02022]	0	0	0	0	0	0	0	0	0	0	0	0	0	0	0	0	0	0	0	0	0	0	0	0	0	0	0	0	0	0	0	0	0	0	0	0	0	0	0	0	0	0	0	0	0	0	0	0
M00496	ComD-ComE (competence) two-component regulatory system [PATH:map02020] [BR:ko02022]	0	0	0	0	0	0	0	0	0	0	0	0	0	0	0	0	0	0	0	0	0	0	0	0	0	0	0	0	0	0	0	0	0	0	0	0	0	0	0	0	0	0	0	0	0	0	0	0
M00513	LuxQN/CqsS-LuxU-LuxO (quorum sensing) two-component regulatory system [PATH:map02020 map05111] [BR:ko02022]	0	0	0	0	0	0	0	0	0	0	0	0	0	0	0	0	0	0	0	0	0	0	0	0	0	0	0	0	0	0	0	0	0	0	0	0	0	0	0	0	0	0	0	0	0	0	0	0
M00516	SLN1-YPD1-SSK1/SKN7 (osmosensing) two-component regulatory system [PATH:map02020 map04011] [BR:ko02022]	0	0	0	0	0	0	0	0	0	0	0	0	0	0	0	0	0	0	0	0	0	0	0	0	0	0	0	0	0	0	0	0	0	0	0	0	0	0	0	0	0	0	0	0	0	0	0	0
M00517	RpfC-RpfG (cell-to-cell signaling) two-component regulatory system [PATH:map02020] [BR:ko02022]	0	0	0	0	0	0	0	0	0	0	0	0	0	0	0	0	0	0	0	0	0	0	0	0	0	0	0	0	0	0	0	0	0	0	0	0	0	0	0	0	0	0	0	0	0	0	0	0
M00518	GlnK-GlnL (glutamine utilization) two-component regulatory system [PATH:map02020] [BR:ko02022]	0	0	0	0	0	0	0	0	0	0	0	0	0	0	0	0	0	0	0	0	0	0	0	0	0	0	0	0	0	0	0	0	0	0	0	0	0	0	0	0	0	0	0	0	0	0	0	0
M00520	ChvG-ChvI (acidity sensing) two-component regulatory system [PATH:map02020] [BR:ko02022]	0	0	0	0	0	0	0	0	0	0	0	0	0	0	0	0	0	0	0	0	0	0	0	0	0	0	0	0	0	0	0	0	0	0	0	0	0	0	0	0	0	0	0	0	0	0	0	0
M00521	CiaH-CiaR (stress resistance and pathogenesis) two-component regulatory system [PATH:map02020] [BR:ko02022]	0	0	0	0	0	0	0	0	0	0	0	0	0	0	0	0	0	0	0	0	0	0	0	0	0	0	0	0	0	0	0	0	0	0	0	0	0	0	0	0	0	0	0	0	0	0	0	0
M00522	SalK-SalR two-component regulatory system [PATH:map02020] [BR:ko02022]	0	0	0	0	0	0	0	0	0	0	0	0	0	0	0	0	0	0	0	0	0	0	0	0	0	0	0	0	0	0	0	0	0	0	0	0	0	0	0	0	0	0	0	0	0	0	0	0
M00528	Nitrification, ammonia => nitrite [PATH:map00910]	0	0	0	0	0	0	0	0	0	0	0	0	0	0	0	0	0	0	0	0	0	0	0	0	0	0	0	0	0	0	0	0	0	0	0	0	0	0	0	0	0	0	0	0	0	0	0	0
M00534	Naphthalene degradataion, naphthalene => salicylate [PATH:map00626]	0	0	0	0	0	0	0	0	0	0	0	0	0	0	0	0	0	0	0	0	0	0	0	0	0	0	0	0	0	0	0	0	0	0	0	0	0	0	0	0	0	0	0	0	0	0	0	0
M00537	Xylene degradation, xylene => methylbenzoate [PATH:map00622]	0	0	0	0	0	0	0	0	0	0	0	0	0	0	0	0	0	0	0	0	0	0	0	0	0	0	0	0	0	0	0	0	0	0	0	0	0	0	0	0	0	0	0	0	0	0	0	0
M00538	Toluene degradation, toluene => benzoate [PATH:map00623]	0	0	0	0	0	0	0	0	0	0	0	0	0	0	0	0	0	0	0	0	0	0	0	0	0	0	0	0	0	0	0	0	0	0	0	0	0	0	0	0	0	0	0	0	0	0	0	0
M00540	Benzoate degradation, cyclohexanecarboxylic acid =>pimeloyl-CoA [PATH:map00362]	0	0	0	0	0	0	0	0	0	0	0	0	0	0	0	0	0	0	0	0	0	0	0	0	0	0	0	0	0	0	0	0	0	0	0	0	0	0	0	0	0	0	0	0	0	0	0	0
M00541	Benzoyl-CoA degradation, benzoyl-CoA => 3-hydroxypimeloyl-CoA [PATH:map00362]	0	0	0	0	0	0	0	0	0	0	0	0	0	0	0	0	0	0	0	0	0	0	0	0	0	0	0	0	0	0	0	0	0	0	0	0	0	0	0	0	0	0	0	0	0	0	0	0
M00544	Carbazole degradation, carbazole => 2-oxopent-4-enoate + anthranilate [PATH:map00621]	0	0	0	0	0	0	0	0	0	0	0	0	0	0	0	0	0	0	0	0	0	0	0	0	0	0	0	0	0	0	0	0	0	0	0	0	0	0	0	0	0	0	0	0	0	0	0	0
M00548	Benzene degradation, benzene => catechol [PATH:map00362]	0	0	0	0	0	0	0	0	0	0	0	0	0	0	0	0	0	0	0	0	0	0	0	0	0	0	0	0	0	0	0	0	0	0	0	0	0	0	0	0	0	0	0	0	0	0	0	0
M00558	Methane oxidation by pMMO [PATH:map00680]	0	0	0	0	0	0	0	0	0	0	0	0	0	0	0	0	0	0	0	0	0	0	0	0	0	0	0	0	0	0	0	0	0	0	0	0	0	0	0	0	0	0	0	0	0	0	0	0
M00559	Methane oxidation by sMMO [PATH:map00680]	0	0	0	0	0	0	0	0	0	0	0	0	0	0	0	0	0	0	0	0	0	0	0	0	0	0	0	0	0	0	0	0	0	0	0	0	0	0	0	0	0	0	0	0	0	0	0	0
M00560	Ammonia oxidation [PATH:map00910]	0	0	0	0	0	0	0	0	0	0	0	0	0	0	0	0	0	0	0	0	0	0	0	0	0	0	0	0	0	0	0	0	0	0	0	0	0	0	0	0	0	0	0	0	0	0	0	0
M00574	Pertussis pathogenicity signature 1, pertussis toxin [PATH:map05133]	0	0	0	0	0	0	0	0	0	0	0	0	0	0	0	0	0	0	0	0	0	0	0	0	0	0	0	0	0	0	0	0	0	0	0	0	0	0	0	0	0	0	0	0	0	0	0	0
M00583	Putative peptide transport system [PATH:map02010] [BR:ko02000]	0	0	0	0	0	0	0	0	0	0	0	0	0	0	0	0	0	0	0	0	0	0	0	0	0	0	0	0	0	0	0	0	0	0	0	0	0	0	0	0	0	0	0	0	0	0	0	0
M00584	Acetoin utilization transport system [PATH:map02010] [BR:ko02000]	0	0	0	0	0	0	0	0	0	0	0	0	0	0	0	0	0	0	0	0	0	0	0	0	0	0	0	0	0	0	0	0	0	0	0	0	0	0	0	0	0	0	0	0	0	0	0	0
[truncated: 3 more columns]
