# Supplementary material for: Microbial metabolic networks in a complex electrogenic biofilm recovered from a stimulus-induced metatranscriptomics approach
Source: Sci Rep. 2015 Oct 7;5:14840. doi: 10.1038/srep14840 (PMC4595844; doi:10.1038/srep14840)
Supplement: Supplementary Data 4 [file srep14840-s5.xls]

## Sheet: Supplementary Data 4
Supplementary Data 4. mRNA expression levels (mRNA-RPKM) under three different conditions (MFC, SP, or OC) and averaged DNA existense levels (DNA-RPKMave) for CDSs in each Bin-genome.
										Gene expression level				Expression dynamics
ORF Id	Contig Id	ORF Begin	ORF End	Peptide length (AA)	Functional description by MG-pipeline	KO	CytC family ID	CXXCH	BinGenome ID	MFC (mRNA-RPKM)	SP (mRNA-RPKM)	OC (mRNA-RPKM)	DNA-RPKMave	SP/MFC	OC/SP
orf.1133803374286.1	contig_1035	17	383	122					DB1	27.8244	0	0	20.6503	ZERO20	LQ
orf.1133803372942.1	contig_1035	823	2272	483	carbamoyl-phosphate synthase L chain ATP-binding protein	K01961			DB1	7.0281	52.709	11.9474	21.2663	7.49975	0.226668
orf.1133803372992.1	contig_1035	2422	4327	635	biotin/lipoyl attachment domain-containing protein	K01960			DB1	10.6916	28.3003	40.8941	19.1645	2.64697	1.44501
orf.1133803374172.1	contig_1035	4403	4838	145	carbohydrate-binding module 48 (isoamylase N-terminal domain)				DB1	35.1163	20.6559	0	19.4564	0.588216	ZERO20
orf.1133803373112.1	contig_1035	7296	8964	556		K01992			DB1	0	2.69344	2.5947	18.8183	LQ	LQ
orf.1133803374030.1	contig_1035	8975	10652	559	signal transduction family protein (GGDEF domain protein)				DB1	3.03629	2.67899	2.58077	20.7161	LQ	LQ
orf.1133803373984.1	contig_1035	10732	12169	479	amino acid carrier protein	K03310			DB1	0	15.6321	6.0236	19.0518	LQ	LQ
orf.1133803373948.1	contig_1035	12366	12768	134	biopolymer transport protein exbD/tolR	K03559			DB1	0	0	10.7661	26.6734	LQ	LQ
orf.1133803373934.1	contig_1035	12771	13512	247	biopolymer transport protein	K03561			DB1	6.8716	0	5.8407	19.8293	LQ	LQ
orf.1133803373906.1	contig_1035	13688	15035	449	cell division protein ftsA	K03569			DB1	0	3.33531	3.21303	19.64	LQ	LQ
orf.1133803373882.1	contig_1035	14748	15894	382	putative RNA methylase family protein	K07444			DB1	0	3.9203	0	14.4224	LQ	LQ
orf.1133803373852.1	contig_1035	15913	16657	248					DB1	0	0	5.81714	19.3122	LQ	LQ
orf.1133803373832.1	contig_1035	16666	17122	152	DNA-binding protein				DB1	11.1664	9.85234	0	18.4222	LQ	LQ
orf.1133803373820.1	contig_1035	17179	17758	193		K09889			DB1	0	7.75935	0	16.686	LQ	LQ
orf.1133803373374.1	contig_1035	17901	19074	391	alcohol dehydrogenase, iron-dependent	K13954			DB1	13.0227	22.9804	0	19.3733	1.76465	ZERO20
orf.1133803373414.1	contig_1035	19115	20318	401	glutamine--scyllo-inositol transaminase				DB1	16.9305	22.4073	25.1834	17.5065	1.32349	1.12389
orf.1133803373732.1	contig_1035	20463	21276	271	UPF0341 protein tgr7_1199	K15984			DB1	0	22.1041	10.6469	14.7974	INF20	0.481669
orf.1133803373470.1	contig_1035	21284	22046	254	3-deoxy-D-manno-octulosonate cytidylyltransferase	K00979			DB1	0	17.6877	0	17.247	LQ	LQ
orf.1133803373492.1	contig_1035	22094	23048	318	malate dehydrogenase, NAD-dependent	K00024			DB1	5.33738	9.41859	4.53664	17.8886	LQ	LQ
orf.1133803373554.1	contig_1035	23099	25370	757					DB1	2.24212	1.97828	7.62299	19.2187	LQ	LQ
orf.1133803373592.1	contig_1035	25488	27234	582	erfK/ybiS/ycfS/ynhG family protein				DB1	2.9163	7.71936	2.47878	18.2473	LQ	LQ
orf.1133803373544.1	contig_1035	27218	27779	187					DB1	9.07639	0	0	23.8424	LQ	LQ
orf.1133803373526.1	contig_1035	27915	28689	258	radical SAM domain protein	K10026			DB1	6.57863	11.609	5.59167	18.2898	LQ	LQ
orf.1133803373508.1	contig_1035	28597	29026	143	queuosine biosynthesis protein queD	K01737			DB1	0	20.9448	0	17.0614	INF20	ZERO20
orf.1133803373696.1	contig_1035	29091	30501	470	uncharacterised conserved protein UCP033563				DB1	0	12.7452	0	17.9654	LQ	LQ
orf.1133803373756.1	contig_1035	31810	33079	423		K06926			DB1	0	7.08064	10.2316	21.4114	LQ	LQ
orf.1133803373782.1	contig_1035	33024	33747	241					DB1	0	0	5.98611	21.5597	LQ	LQ
orf.1133803373278.1	contig_1035	37054	37576	174	putative lipoprotein			3	DB1	9.75452	0	0	17.1322	LQ	LQ
orf.1133803373250.1	contig_1035	37839	39645	602		K09136			DB1	11.2776	7.4629	4.79286	17.3439	LQ	LQ
orf.1133803373200.1	contig_1035	39677	40748	357	heat shock protein dnaJ domain protein				DB1	0	4.19483	4.04104	16.2181	LQ	LQ
orf.1133803373998.1	contig_1035	41007	42183	392			2830	2	DB1	17.3192	22.9218	22.0814	18.11	1.32349	0.963338
orf.1133803373138.1	contig_1035	42252	43545	431					DB1	0	27.7968	6.69444	18.6666	INF20	0.240834
orf.1133803373108.1	contig_1035	43560	43992	144					DB1	0	41.5988	20.0368	23.0213	INF20	0.481669
orf.1133803374080.1	contig_1035	44188	44791	201	nitrite/sulfite reductase, 4Fe-4S iron-sulfur cluster-binding domain protein				DB1	0	7.45052	0	20.7744	LQ	LQ
orf.1133803373070.1	contig_1035	44936	48608	1224	LVIVD repeat protein				DB1	12.48	37.9283	14.1436	17.6961	3.03911	0.372905
orf.1133803372958.1	contig_1035	49379	50897	506	male sterility domain protein				DB1	0	2.9596	2.85109	18.179	LQ	LQ
orf.1133803372926.1	contig_1035	50824	51781	319					DB1	0	4.69453	0	17.6319	LQ	LQ
orf.1133802960198.1	contig_1084	324	645	107					DB1	0	13.9958	13.4827	45.0248	LQ	LQ
orf.1133802957698.1	contig_1084	2188	4321	711	coA-binding domain protein	K09181			DB1	7.16154	4.21253	2.02905	18.1941	LQ	LQ
orf.1133802957746.1	contig_1084	4382	6293	637	acetyl-coA hydrolase/transferase				DB1	21.316	16.4567	6.79428	19.88	0.772033	LQ
orf.1133802957776.1	contig_1084	6820	7504	228					DB1	7.44424	19.7047	0	21.2481	LQ	LQ
orf.1133802957808.1	contig_1084	7916	8285	123					DB1	0	12.1752	0	8.38983	LQ	LQ
orf.1133802959974.1	contig_1084	7928	8372	148					DB1	0	0	9.74765	13.5804	LQ	LQ
orf.1133802959958.1	contig_1084	8346	8865	173	SEC-C motif				DB1	9.8109	51.9383	33.3561	21.9424	5.29394	0.642225
orf.1133802959930.1	contig_1084	9051	11907	952	glycosyl transferase family 51				DB1	0	1.57306	3.03078	20.0752	LQ	LQ
orf.1133802957990.1	contig_1084	12131	14750	873	pentapeptide repeat protein				DB1	11.6652	24.0158	18.1777	16.4788	2.05876	0.756908
orf.1133802959844.1	contig_1084	12169	12529	120					DB1	0	12.4796	0	0	LQ	LQ
orf.1133802959766.1	contig_1084	14766	16023	419					DB1	16.2032	82.2047	24.1016	20.5508	5.07336	0.29319
orf.1133802958138.1	contig_1084	16252	20089	1279	ATP-dependent helicase hrpA	K03578			DB1	0	0	3.38386	17.4915	LQ	LQ
orf.1133802958184.1	contig_1084	20136	21903	589		K07289			DB1	0	0	2.44932	18.4182	LQ	LQ
orf.1133802959552.1	contig_1084	21906	23334	476	tetratricopeptide TPR_2				DB1	0	9.43837	6.06156	18.3379	LQ	LQ
orf.1133802959492.1	contig_1084	23833	25300	489					DB1	10.4128	3.06249	2.95021	18.4377	LQ	LQ
orf.1133802959376.1	contig_1084	27748	29431	561					DB1	0	0	2.57157	19.2871	LQ	LQ
orf.1133802959334.1	contig_1084	29126	30476	450	two component, sigma54 specific, transcriptional regulator, fis family				DB1	0	6.6558	0	17.2953	LQ	LQ
orf.1133802959308.1	contig_1084	30472	32455	661	histidine kinase-, DNA gyrase B-, and HSP90-like ATPase	K02668			DB1	0	4.53118	0	21.7141	LQ	LQ
orf.1133802959252.1	contig_1084	32451	33426	325	multiheme cytochrome		2992	12	DB1	20.8897	64.5101	39.9504	19.0119	3.08813	0.619289
orf.1133802959216.1	contig_1084	33636	34452	272			2504OmcX	12	DB1	18.7201	77.08	15.9116	20.2074	4.11751	0.20643
orf.1133802959180.1	contig_1084	34999	36325	442			7063	6	DB1	7.68003	13.5525	0	18.1703	LQ	LQ
orf.1133802959140.1	contig_1084	36422	36854	144					DB1	129.654	155.995	100.184	23.6158	1.20317	0.642225
orf.1133802959042.1	contig_1084	39752	40319	189	two component transcriptional regulator, fis family	K15012			DB1	8.98035	23.7707	0	21.1959	2.64697	ZERO20
orf.1133802959030.1	contig_1084	40391	41777	462	integral membrane sensor signal transduction histidine kinase	K15011			DB1	0	3.24146	3.12262	19.2116	LQ	LQ
orf.1133802958786.1	contig_1084	41975	42320	115	sirA family protein	K04085			DB1	44.277	52.0889	12.5448	17.1768	1.17643	0.240834
orf.1133802958792.1	contig_1084	42162	42399	79					DB1	21.4846	37.9128	0	8.92855	1.76465	ZERO20
orf.1133802958810.1	contig_1084	42866	43247	127	pilZ domain				DB1	0	35.3753	0	20.6064	INF20	ZERO20
orf.1133802958846.1	contig_1084	43778	44924	382			64omcS	4	DB1	151.067	348.907	135.957	21.5743	2.30961	0.389665
orf.1133802958908.1	contig_1084	45176	47417	747					DB1	0	2.00476	1.93126	22.3118	LQ	LQ
orf.1133802958966.1	contig_1084	48006	49632	542					DB1	0	2.76302	5.32344	19.5117	LQ	LQ
orf.1133802959022.1	contig_1084	50239	51877	546					DB1	6.21716	5.48555	7.92666	17.8947	LQ	LQ
orf.1133802958728.1	contig_1084	51893	52214	107					DB1	0	13.9958	0	24.0175	LQ	LQ
orf.1133802958718.1	contig_1084	52238	52760	174					DB1	0	8.60664	8.2911	22.9588	LQ	LQ
orf.1133802958678.1	contig_1084	53603	53807	68					DB1	0	22.0229	21.2155	16.4495	INF20	0.963338
orf.1133802959100.1	contig_1084	53764	54973	403	doubled CXXCH domain		2451	13	DB1	0	11.1481	7.15956	20.2649	LQ	LQ
orf.1133802959132.1	contig_1084	55000	55930	310	NHL repeat containing protein				DB1	5.47512	0	9.30743	19.9321	LQ	LQ
orf.1133802959164.1	contig_1084	55948	57040	364	doubled CXXCH domain protein		64omcS	5	DB1	9.32575	4.11416	0	20.7475	LQ	LQ
orf.1133802959204.1	contig_1084	57070	58573	501					DB1	3.3878	0	11.5182	21.6372	LQ	LQ
orf.1133802958530.1	contig_1084	58565	60473	636	histidine kinase-, DNA gyrase B-, and HSP90-like ATPase				DB1	8.00606	11.7732	9.07328	23.3832	LQ	LQ
orf.1133802958480.1	contig_1084	60499	61756	419	polysulphide reductase-like protein				DB1	56.7112	28.5929	13.7723	20.2392	0.504185	0.481669
orf.1133802958438.1	contig_1084	61771	62710	313	4Fe-4S ferredoxin iron-sulfur binding domain protein				DB1	16.2679	43.0607	36.8729	21.1558	2.64697	0.8563
orf.1133802958410.1	contig_1084	62735	63317	194			2498	4	DB1	26.2467	0	29.7454	22.2563	ZERO20	INF20
orf.1133802958388.1	contig_1084	63554	65393	613	ATP-dependent metallopeptidase hflB	K03798			DB1	16.6129	4.88599	4.70686	23.5831	LQ	LQ
orf.1133802958326.1	contig_1084	65613	67482	623	sigma-54-dependent transcriptional response regulator				DB1	16.3463	16.8265	27.7878	21.3252	LQ	1.65144
orf.1133802958274.1	contig_1084	67436	69095	553	PAS domain protein				DB1	0	8.12417	2.60877	22.0694	LQ	LQ
orf.1133802958230.1	contig_1084	69114	71184	690					DB1	4.91967	10.8518	6.2724	23.05	LQ	LQ
orf.1133802958168.1	contig_1084	71342	72800	486					DB1	3.49236	3.08139	0	20.364	LQ	LQ
orf.1133802958124.1	contig_1084	72881	74711	610					DB1	8.34731	19.6401	7.09501	20.0834	LQ	LQ
orf.1133802959698.1	contig_1084	74882	75575	231					DB1	14.6951	38.8975	0	19.3722	2.64697	ZERO20
orf.1133802959716.1	contig_1084	75683	76112	143	peptidyl-prolyl cis-trans isomerase	K01802			DB1	0	62.8345	50.4424	19.1762	INF50	0.802782
orf.1133802958040.1	contig_1084	76208	76802	198	membrane protein				DB1	0	22.6902	0	18.553	INF20	ZERO20
orf.1133802958016.1	contig_1084	76740	77058	106	nitrogen regulatory protein P-II				DB1	16.0121	28.2558	0	12.3533	1.76465	ZERO20
orf.1133802958002.1	contig_1084	77284	77803	173	nitroreductase				DB1	0	8.65639	8.33903	14.5207	LQ	LQ
orf.1133802957986.1	contig_1084	77833	78616	261					DB1	13.006	0	5.5274	20.2745	LQ	LQ
orf.1133802957970.1	contig_1084	78616	78970	118					DB1	28.7676	0	0	17.9809	ZERO20	LQ
orf.1133802959864.1	contig_1084	80152	80857	235	conserved hypothetical secreted protein				DB1	7.22249	25.4903	6.13894	17.7848	3.52929	0.240834
orf.1133802957904.1	contig_1084	80849	81602	251	universal bacterial protein yeaZ	K14742			DB1	27.0484	11.9327	11.4952	18.8775	0.441162	LQ
orf.1133802957888.1	contig_1084	81605	82718	371	RIP metalloprotease rseP	K11749			DB1	0	4.03654	46.6626	20.3135	LQ	11.5601
orf.1133802957858.1	contig_1084	82678	83914	412	1-deoxy-D-xylulose 5-phosphate reductoisomerase	K00099			DB1	4.11963	0	14.0063	18.9368	LQ	LQ
orf.1133802957822.1	contig_1084	83920	84718	266	cytidylyltransferase family	K00981			DB1	0	5.62991	5.4235	17.9507	LQ	LQ
orf.1133802957788.1	contig_1084	84776	85526	250	di-trans,poly-cis-decaprenylcistransferase	K00806			DB1	6.78914	41.9315	5.77061	20.1678	6.17627	0.13762
orf.1133802957766.1	contig_1084	85530	86097	189	ribosome recycling factor	K02838			DB1	0	55.465	7.63308	18.2567	INF50	0.13762
orf.1133802957750.1	contig_1084	86077	86938	287	UMP kinase	K09903			DB1	11.8278	73.0515	10.0533	20.8748	6.17627	0.13762
orf.1133802957726.1	contig_1084	86820	87420	200	translation elongation factor Ts	K02357			DB1	8.48643	172.219	14.4265	21.7927	20.2934	0.0837685
orf.1133802957708.1	contig_1084	87577	88561	328	ribosomal protein S2	K02967			DB1	5.17465	141.537	13.195	17.9622	27.352	0.0932262
orf.1133802960120.1	contig_1084	88644	89685	347	lipopolysaccharide heptosyltransferase II	K02843			DB1	0	8.63144	0	18.9882	LQ	LQ
orf.1133802960134.1	contig_1084	89666	90266	200	histidinol-phosphate phosphatase domain	K03273			DB1	0	7.48778	21.6398	18.233	LQ	2.89001
orf.1133802957634.1	contig_1084	90406	91519	371					DB1	0	20.1827	11.6656	25.3652	INF20	0.578003
orf.1133802957608.1	contig_1084	91620	91911	97	probable addiction module antidote protein				DB1	34.9956	15.4387	14.8727	27.8139	0.441162	LQ
orf.1133802478318.1	contig_1148	1193	2978	595	aldehyde ferredoxin oxidoreductase	K03738		1	DB1	0	2.5169	0	16.7114	LQ	LQ
orf.1133802478348.1	contig_1148	4165	4648	161	GGDEF:response regulator receiver	K07814			DB1	0	18.6032	0	16.1128	LQ	LQ
orf.1133802478334.1	contig_1148	4648	8347	1233	7TM diverse intracellular signalling				DB1	0	3.64369	0	20.3458	LQ	LQ
orf.1133803040176.1	contig_116	91	1852	587	imidazole glycerol phosphate synthase, glutamine amidotransferase subunit	K01663			DB1	5.78292	5.1024	4.91534	20.1743	LQ	LQ
orf.1133803039548.1	contig_116	1858	3127	423	LL-diaminopimelate aminotransferase	K10206			DB1	4.0125	3.54032	0	17.9636	LQ	LQ
orf.1133803040092.1	contig_116	3219	5253	678	metal dependent phosphohydrolase				DB1	5.00674	15.4615	4.25561	18.002	LQ	LQ
orf.1133803040040.1	contig_116	5249	5858	203		K03640			DB1	0	14.7542	14.2133	21.9103	LQ	LQ
orf.1133803040006.1	contig_116	6402	7548	382					DB1	0	3.9203	3.77658	18.5485	LQ	LQ
orf.1133803039724.1	contig_116	8485	9376	297	ABC-type zinc transport system, periplasmic binding protein	K09815			DB1	0	10.0845	4.85741	17.8207	LQ	LQ
orf.1133803039900.1	contig_116	9411	10218	269	formate dehydrogenase family accessory protein fdhD	K02379			DB1	6.30961	0	10.726	19.185	LQ	LQ
orf.1133803039800.1	contig_116	11122	11755	211	formate dehydrogenase, alpha subunit	K00123			DB1	265.452	99.3639	41.0233	23.0391	0.374319	0.412859
orf.1133803039866.1	contig_116	11776	14269	831	formate dehydrogenase, alpha subunit	K00123			DB1	251.223	138.763	31.2488	21.1868	0.552349	0.225196
orf.1133803039894.1	contig_116	14280	15048	256	nitrate-inducible formate dehydrogenase, beta subunit	K00124			DB1	225.421	152.095	33.8121	20.0849	0.674718	0.222309
orf.1133803039912.1	contig_116	14962	15655	231	formate dehydrogenase, cytochrome b subunit	K00127			DB1	242.469	149.107	24.981	21.4134	0.614953	0.167537
orf.1133803039940.1	contig_116	15883	16312	143	disulfide bond formation protein D, selenocysteine-containing				DB1	106.822	136.141	20.1769	19.6392	1.27447	0.148206
orf.1133803039980.1	contig_116	16184	17372	396	cytochrome c551 peroxidase	K00428	2568macA	2	DB1	90.0076	64.289	10.9292	17.5801	0.714262	0.170001
orf.1133803040004.1	contig_116	17377	18148	257	formate dehydrogenase accessory protein fdhE, putative	K02380		1	DB1	33.0211	23.3083	16.8403	18.2189	0.705859	0.722503
orf.1133803040032.1	contig_116	18214	19003	263	molybdopterin-guanine dinucleotide biosynthesis protein B	K03753			DB1	12.9071	17.0824	0	18.5016	LQ	LQ
orf.1133803040064.1	contig_116	18882	20238	452	molybdenum cofactor synthesis domain protein	K03750			DB1	3.75506	13.2527	6.38341	17.9736	LQ	LQ
orf.1133803040108.1	contig_116	20228	22160	644		K03750			DB1	15.8132	11.627	11.2007	19.6146	LQ	LQ
orf.1133803040132.1	contig_116	22389	22962	191	cytochrome c nitrate reductase, small subunit	K15876	2126	3	DB1	79.9768	101.928	60.4252	18.3487	1.27447	0.592823
orf.1133803040174.1	contig_116	22992	24474	494	nitrite reductase (cytochrome; ammonia-forming)	K03385	88	4	DB1	54.9728	57.5983	29.2035	21.4283	1.04776	0.50702
orf.1133802089600.1	contig_1236	1257	3354	699	ATP-dependent metallopeptidase hflB	K03798			DB1	9.71265	17.1394	8.25552	19.1472	LQ	LQ
orf.1133802088528.1	contig_1236	4119	5358	413	polysulphide reductase nrfD				DB1	4.10965	152.294	69.8621	20.3659	37.0576	0.458732
orf.1133802089254.1	contig_1236	6178	8938	920					DB1	3.68975	27.6722	1.5681	21.9246	7.49975	0.0566669
orf.1133802088664.1	contig_1236	8711	9665	318	4Fe-4S binding domain				DB1	48.0364	235.465	127.026	17.5284	4.9018	0.539469
orf.1133802088672.1	contig_1236	9666	10119	151			8012	3	DB1	44.9612	188.434	28.662	22.9197	4.19104	0.152106
orf.1133802088804.1	contig_1236	10924	11194	90					DB1	528.044	266.232	593.09	24.2047	0.504185	2.22772
orf.1133802088848.1	contig_1236	11359	12577	406	polysulfide reductase NrfD				DB1	1015.86	520.087	1083.77	21.8416	0.511966	2.08382
orf.1133802088862.1	contig_1236	12645	13041	132	transcriptional regulator, merR family	K13640			DB1	360.03	56.7256	196.725	24.3089	0.157558	3.46802
orf.1133802088824.1	contig_1236	13570	14398	276	ribosomal protein L11 methyltransferase (prmA)	K02687			DB1	0	10.8518	5.227	22.8469	LQ	LQ
orf.1133802088698.1	contig_1236	14459	18101	1214	conserved hypothetical protein				DB1	0	7.40143	2.37669	18.9825	LQ	LQ
orf.1133802089244.1	contig_1236	18226	18970	248	1-acylglycerol-3-phosphate O-acyltransferases	K00655			DB1	6.84389	6.03853	0	18.845	LQ	LQ
orf.1133802088554.1	contig_1236	19063	20089	342	muramoyltetrapeptide carboxypeptidase	K01297			DB1	0	4.37882	0	17.2214	LQ	LQ
orf.1133802088530.1	contig_1236	19976	20771	265	type III pantothenate kinase	K03525			DB1	6.40485	16.9535	0	12.701	LQ	LQ
orf.1133802089442.1	contig_1236	20919	22002	361	response regulator receiver domain	K11527			DB1	0	4.14835	0	23.0498	LQ	LQ
orf.1133802088360.1	contig_1236	22273	23146	291	phosphomethylpyrimidine kinase	K00941			DB1	0	10.2925	4.95757	15.2196	LQ	LQ
orf.1133802088334.1	contig_1236	23152	23698	182	peptidyl-prolyl cis-trans isomerase	K03774			DB1	9.32575	57.5983	7.92666	15.1194	6.17627	0.13762
orf.1133802088326.1	contig_1236	23687	25163	492					DB1	0	3.04381	2.93222	20.094	LQ	LQ
orf.1133802694168.1	contig_1258	46	1441	465				1	DB1	0	3.22055	3.10248	21.3405	LQ	LQ
orf.1133802694126.1	contig_1258	1431	2421	330	sulfotransferase domain				DB1	0	0	4.37167	21.0148	LQ	LQ
orf.1133802693778.1	contig_1258	7281	8589	436	nucleotide sugar dehydrogenase	K13015			DB1	7.78571	3.43476	6.61767	20.0353	LQ	LQ
orf.1133802693718.1	contig_1258	9405	9702	99	excinuclease ABC, C subunit domain protein	K07461			DB1	17.1443	0	43.7167	20.3343	LQ	INF20
orf.1133802693594.1	contig_1258	10116	11313	399	putative pleiotropic regulatory protein degT				DB1	8.5077	26.2729	10.847	22.4589	3.08813	0.412859
orf.1133802693566.1	contig_1258	11323	12922	533	oxidoreductase domain protein				DB1	12.7376	16.858	24.36	20.4825	LQ	1.44501
orf.1133802693518.1	contig_1258	13151	14426	425					DB1	3.99361	7.04732	10.1834	18.9775	LQ	LQ
orf.1133802693380.1	contig_1258	14280	14679	133					DB1	0	22.5196	10.847	13.3373	INF20	0.481669
orf.1133802693362.1	contig_1258	14894	16025	377	chain length determinant protein-like protein	K05790			DB1	4.50208	19.8615	3.82666	20.9876	LQ	LQ
orf.1133802693320.1	contig_1258	16371	17559	396	putative GDP-L-fucose synthase 2	K02377			DB1	0	7.56341	10.9292	20.1162	LQ	LQ
orf.1133802693186.1	contig_1258	17612	17972	120					DB1	14.144	0	0	22.5971	LQ	LQ
orf.1133802693170.1	contig_1258	18024	19134	370	GDP-mannose 4,6-dehydratase	K01711			DB1	4.58726	20.2372	3.89906	24.7038	4.41162	0.192668
orf.1133802693128.1	contig_1258	19198	20881	561	tRNA uridine 5-carboxymethylaminomethyl modification enzyme gidA	K00520			DB1	0	5.33888	0	20.0082	LQ	LQ
orf.1133802692956.1	contig_1258	21719	22460	247	SNARE-like domain protein				DB1	0	12.126	5.8407	19.4189	LQ	LQ
orf.1133802692934.1	contig_1258	22404	23406	334	glucokinase	K00845			DB1	0	8.9674	0	17.2659	LQ	LQ
orf.1133802692902.1	contig_1258	23438	25424	662	similar to glucoamylase				DB1	2.56388	6.7865	6.5377	18.6824	LQ	LQ
orf.1133802692744.1	contig_1258	25424	26951	509	glucose-6-phosphate dehydrogenase	K00036			DB1	0	8.82646	0	19.5083	LQ	LQ
orf.1133802692596.1	contig_1258	27030	28017	329	phosphogluconate dehydrogenase (decarboxylating)	K00033			DB1	5.15892	9.10368	0	17.2419	LQ	LQ
orf.1133802692520.1	contig_1258	28722	28935	71					DB1	0	0	20.319	16.3998	LQ	INF20
orf.1133802693934.1	contig_1258	30263	31811	516	Mg chelatase-like protein	K07391			DB1	9.86794	8.70672	2.79584	19.3281	LQ	LQ
orf.1133802693942.1	contig_1258	31777	32164	129		K07090			DB1	13.1573	11.609	11.1833	16.1159	LQ	LQ
orf.1133802693958.1	contig_1258	32246	32606	120	type IV pilus assembly pilZ				DB1	28.2881	112.317	0	19.2414	3.97046	ZERO100
orf.1133802692190.1	contig_1258	32657	32852	65					DB1	26.1121	23.0393	44.3893	16.2235	0.882324	1.92668
orf.1133802692170.1	contig_1258	33271	34306	345	COG5266: ABC-type co2+ transport system, periplasmic component				DB1	0	4.34074	0	17.7564	LQ	LQ
orf.1133802692146.1	contig_1258	34076	35171	365	glycosyl transferase, family 9	K02843			DB1	4.6501	8.20578	0	15.1816	LQ	LQ
orf.1133802692118.1	contig_1258	35250	36159	303	nitroreductase family protein				DB1	0	14.8273	4.76123	20.0769	LQ	LQ
orf.1133802691980.1	contig_1258	36159	36768	203	flavin reductase domain protein FMN-binding				DB1	0	36.8856	21.32	20.6865	INF20	0.578003
orf.1133803352196.1	contig_1261	92	704	204					DB1	24.9601	7.34096	0	22.1051	0.294108	LQ
orf.1133803352178.1	contig_1261	703	1351	216	prepilin-type cleavage/methylation N-terminal domain protein	K02671			DB1	0	13.8663	0	16.2526	LQ	LQ
orf.1133803352164.1	contig_1261	1253	2129	292	prepilin-type cleavage/methylation N-terminal domain protein	K02672			DB1	17.4379	10.2572	4.94059	21.4569	LQ	LQ
orf.1133803352148.1	contig_1261	2016	2580	188	prepilin-type cleavage/methylation N-terminal domain protein	K08084			DB1	0	15.9314	7.67368	18.8224	LQ	LQ
orf.1133803352120.1	contig_1261	3079	3724	215					DB1	0	0	6.71001	0.186814	LQ	LQ
orf.1133803352040.1	contig_1261	6032	7370	446	23S rRNA (uracil-5-)-methyltransferase rumA	K03215			DB1	0	10.0732	0	19.5563	LQ	LQ
orf.1133803352002.1	contig_1261	7495	8107	204	aconitate hydratase domain protein	K01704			DB1	0	22.0229	14.1436	22.1071	INF20	0.642225
orf.1133803351988.1	contig_1261	8107	9391	428	3-isopropylmalate dehydratase large subunit	K01703			DB1	0	13.9958	3.37068	17.6499	LQ	LQ
orf.1133803351764.1	contig_1261	11211	13086	625	extracellular solute-binding protein, family 5	K13893			DB1	2.71566	2.39609	0	18.8451	LQ	LQ
orf.1133803351776.1	contig_1261	13110	13491	127	TIGR02436 family protein				DB1	13.3645	0	0	23.6168	LQ	LQ
orf.1133803351802.1	contig_1261	13497	14571	358	ABC transporter, permease protein	K13894			DB1	0	4.18312	0	19.8279	LQ	LQ
orf.1133803351836.1	contig_1261	14570	15629	353	ABC transporter, permease protein	K13895			DB1	0	0	8.17366	18.2153	LQ	LQ
orf.1133803351872.1	contig_1261	15600	17229	543	ABC transporter related	K13896			DB1	0	5.51586	2.65682	19.6249	LQ	LQ
orf.1133803351908.1	contig_1261	17268	18174	302					DB1	5.62015	4.95879	0	17.3057	LQ	LQ
orf.1133803351962.1	contig_1261	17999	19943	648	mae	K00027			DB1	18.3349	6.93313	4.45263	16.9002	LQ	LQ
orf.1133803351642.1	contig_1261	19964	20471	169					DB1	0	0	17.0728	22.0606	LQ	LQ
orf.1133803351626.1	contig_1261	20498	22679	727	universal stress family protein				DB1	2.33464	2.05991	1.98439	17.9194	LQ	LQ
orf.1133803352056.1	contig_1261	23003	23327	108					DB1	0	13.8663	0	13.1174	LQ	LQ
orf.1133803352110.1	contig_1261	23387	25409	674	methyl-accepting chemotaxis sensory transducer				DB1	5.03646	13.3314	2.14043	17.1614	LQ	LQ
orf.1133803351496.1	contig_1261	25474	26521	349	kamA family protein	K01843			DB1	0	12.873	0	19.6218	LQ	LQ
orf.1133803352168.1	contig_1261	26593	27547	318	radical SAM domain protein	K04070			DB1	10.6748	9.41859	0	19.4449	LQ	LQ
orf.1133803352180.1	contig_1261	27743	28178	145	putative addiction module component, TIGR02574 family				DB1	11.7054	0	19.8986	40.2908	LQ	LQ
orf.1133803352190.1	contig_1261	28174	28498	108	plasmid stabilization system				DB1	15.7156	0	0	20.4689	LQ	LQ
orf.1133802110998.1	contig_12942	41	353	104	ribosomal protein S10	K02946			DB1	32.6401	143.996	402.278	23.5775	4.41162	2.79368
orf.1133802111122.1	contig_12942	429	1080	217	50S ribosomal protein L3	K02906			DB1	23.4648	34.5059	285.871	20.9149	1.47054	8.28471
orf.1133802111142.1	contig_12942	1083	1725	214	50S ribosomal protein L4	K02926			DB1	7.93124	90.973	235.948	21.1753	11.4702	2.5936
orf.1133802111150.1	contig_12942	1721	2012	97	ribosomal protein L23	K02892			DB1	17.4978	0	267.709	29.913	LQ	INF100
orf.1133802111176.1	contig_12942	2056	2881	275	ribosomal protein L2	K02886			DB1	30.8597	65.3479	267.546	22.1921	2.11758	4.09419
orf.1133802111190.1	contig_12942	2896	3172	92	ribosomal protein S19	K02965			DB1	73.795	16.2778	172.491	25.9013	0.220581	10.5967
orf.1133802111196.1	contig_12942	3202	3538	112	ribosomal protein L22	K02890			DB1	0	66.8551	180.331	21.7838	INF50	2.69735
orf.1133802111318.1	contig_12942	3614	4262	216	ribosomal protein S3	K02982			DB1	7.8578	27.7325	173.653	23.8471	3.52929	6.2617
orf.1133802111334.1	contig_12942	4383	4806	141	ribosomal protein L16	K02878			DB1	48.1499	84.9677	266.021	21.324	1.76465	3.13085
orf.1133802111340.1	contig_12942	4802	4997	65	ribosomal protein L29	K02904			DB1	26.1121	46.0786	221.946	21.4374	1.76465	4.81669
orf.1133802111352.1	contig_12942	5015	5318	101	30S ribosomal protein S17	K02961			DB1	50.4144	103.791	199.972	21.9438	2.05876	1.92668
orf.1133802111366.1	contig_12942	5360	5765	135	ribosomal protein L14	K02874			DB1	50.2899	122.023	245.785	20.4517	2.42639	2.01425
orf.1133802111374.1	contig_12942	5835	6171	112	ribosomal protein L24	K02895			DB1	90.926	53.4841	77.2849	21.2558	0.588216	1.44501
orf.1133802111384.1	contig_12942	6149	6737	196	50S ribosomal protein L5	K02931			DB1	25.9789	45.8435	117.767	23.1176	1.76465	2.5689
orf.1133802111400.1	contig_12942	6972	7389	139	ribosomal protein S8	K02994			DB1	61.0534	86.1902	228.333	23.0946	1.41172	2.64918
orf.1133802111418.1	contig_12942	7481	8021	180	ribosomal protein L6	K02933			DB1	75.4349	99.837	216.398	25.7967	1.32349	2.16751
orf.1133802111428.1	contig_12942	8053	8422	123	ribosomal protein L18	K02881			DB1	82.7944	97.402	82.1021	20.3612	1.17643	0.842921
orf.1133802111442.1	contig_12942	8472	8979	169	ribosomal protein S5	K02988			DB1	50.2156	62.0289	179.264	23.1076	1.23525	2.89001
orf.1133802111450.1	contig_12942	9067	9271	68	ribosomal protein L30	K02907			DB1	0	44.0457	63.6464	35.0772	INF20	1.44501
orf.1133802111470.1	contig_12942	9271	9712	147	ribosomal protein L15	K02876			DB1	11.5462	50.9373	88.3256	21.0566	4.41162	1.73401
orf.1133802111604.1	contig_12942	9722	11033	437	preprotein translocase, secY subunit	K03076			DB1	11.6518	23.9883	26.4101	19.7916	2.05876	1.10096
orf.1133802111632.1	contig_12942	11040	11811	257	methionine aminopeptidase, type I	K01265			DB1	6.60422	5.82706	50.5209	23.2479	LQ	8.67004
orf.1133802111648.1	contig_12942	11953	12187	78	translation initiation factor IF-1	K02518			DB1	87.0403	230.393	73.9821	24.4694	2.64697	0.321113
orf.1133802111662.1	contig_12942	12342	12711	123	30S ribosomal protein S13	K02952			DB1	41.3972	109.577	117.289	25.6158	2.64697	1.07038
orf.1133802111676.1	contig_12942	12727	13144	139	30S ribosomal protein S11	K02948			DB1	73.2641	140.059	83.0303	21.8603	1.9117	0.592823
orf.1133802111802.1	contig_12942	13205	13835	210	ribosomal protein S4	K02986			DB1	32.3293	185.412	68.6977	20.0113	5.7351	0.370515
orf.1133802111826.1	contig_12942	13824	14952	376	DNA-directed RNA polymerase, alpha subunit	K03040			DB1	40.6265	123.469	84.4105	23.2871	3.03911	0.683659
orf.1133802111834.1	contig_12942	14964	15351	129	ribosomal protein L17	K02879			DB1	52.629	174.134	201.3	23.4928	3.30871	1.15601
orf.1133802111852.1	contig_12942	15465	15708	81		K09165			DB1	0	18.4883	17.8105	21.6088	LQ	LQ
orf.1133802155254.1	contig_138	237	1101	288					DB1	0	0	5.00921	24.7377	LQ	LQ
orf.1133802160218.1	contig_138	1178	2705	509	RNA-directed DNA polymerase (reverse transcriptase)				DB1	3.33455	14.7108	8.50286	19.6079	LQ	LQ
orf.1133802155422.1	contig_138	2986	3358	124					DB1	13.6878	12.0771	11.6343	46.8179	LQ	LQ
orf.1133802155454.1	contig_138	3844	4663	273	nitroreductase:4Fe-4S ferredoxin, iron-sulfur binding				DB1	0	5.48555	0	16.0957	LQ	LQ
orf.1133802160000.1	contig_138	4839	5085	82					DB1	0	0	17.5933	19.6477	LQ	LQ
orf.1133802159892.1	contig_138	5192	7574	794	uvrD/REP helicase	K03657			DB1	2.13764	3.77218	1.81694	19.677	LQ	LQ
orf.1133802155652.1	contig_138	7548	7941	131					DB1	25.9128	22.8634	0	17.9221	0.882324	ZERO20
orf.1133802159824.1	contig_138	7948	8794	282	histidinol phosphate phosphatase hisJ family	K04486			DB1	0	5.31048	10.2316	20.6785	LQ	LQ
orf.1133802159636.1	contig_138	11145	11553	136	transcription antitermination factor nusB	K03625			DB1	12.48	11.0114	10.6077	19.8079	LQ	LQ
orf.1133802159628.1	contig_138	11549	12017	156	6,7-dimethyl-8-ribityllumazine synthase	K00794			DB1	10.88	0	0	14.4771	LQ	LQ
orf.1133802159618.1	contig_138	12035	13292	419	GTP cyclohydrolase II	K14652			DB1	8.1016	7.14824	17.2154	21.2571	LQ	LQ
orf.1133802159470.1	contig_138	13481	14162	227	riboflavin synthase, alpha subunit	K00793			DB1	0	6.59716	0	16.9213	LQ	LQ
orf.1133802159450.1	contig_138	14161	15307	382	riboflavin biosynthesis protein ribD	K11752			DB1	4.44316	3.9203	11.3297	15.1602	LQ	LQ
orf.1133802159428.1	contig_138	15290	15797	169	transcriptional regulator nrdR	K07738			DB1	0	8.86127	8.5364	17.1347	LQ	LQ
orf.1133802159412.1	contig_138	15851	16316	155	cytidine/deoxycytidylate deaminase, zinc-binding region	K01493			DB1	0	0	9.30743	18.1124	LQ	LQ
orf.1133802159400.1	contig_138	16308	17637	443	glycine hydroxymethyltransferase	K00600			DB1	11.494	16.9024	39.0786	16.7399	LQ	2.31201
orf.1133802159166.1	contig_138	17596	18019	141	ribose-5-phosphate isomerase B	K01808			DB1	12.0375	0	51.1579	18.9883	LQ	INF50
orf.1133802159156.1	contig_138	18023	19325	434	beta-ketoacyl-acyl-carrier-protein synthase II	K09458			DB1	15.6432	24.1541	63.1576	21.9267	1.54407	2.61477
orf.1133802159124.1	contig_138	19321	19528	69					DB1	0	43.4074	0	19.6329	INF20	ZERO20
orf.1133802159120.1	contig_138	19445	19676	77	acyl carrier protein	K02078			DB1	0	19.4488	37.4715	18.4975	LQ	1.92668
orf.1133802159108.1	contig_138	19757	20540	261	3-oxoacyl-[acyl-carrier-protein] reductase	K00059			DB1	19.509	11.4755	38.6918	19.0395	LQ	3.37168
orf.1133802158986.1	contig_138	20545	21739	398	electron transfer flavoprotein alpha/beta-subunit	K03522			DB1	0	33.8643	32.6228	16.2244	INF20	0.963338
orf.1133802158954.1	contig_138	21743	22532	263	electron transfer flavoprotein alpha/beta-subunit	K03521			DB1	0	34.1648	32.9122	19.9579	INF20	0.963338
orf.1133802158924.1	contig_138	22528	23677	383	acyl-coA dehydrogenase domain protein				DB1	22.1578	43.0107	22.6003	22.3183	1.94111	0.525457
orf.1133802158792.1	contig_138	23717	24695	326	3-oxoacyl-[acyl-carrier-protein] synthase 3	K00648			DB1	0	18.3749	17.7012	18.074	LQ	LQ
orf.1133802158770.1	contig_138	24695	25733	346	fatty acid/phospholipid synthesis protein plsX	K03621			DB1	0	86.5639	54.2037	22.3368	INF50	0.62617
orf.1133802158728.1	contig_138	26090	26639	183		K07040			DB1	0	40.9168	0	20.651	INF20	ZERO20
orf.1133802158710.1	contig_138	26757	27255	166	cyclic nucleotide-binding domain				DB1	0	27.0643	8.69067	17.185	INF20	0.321113
orf.1133802158698.1	contig_138	27254	28085	277	surface lipoprotein	K04754			DB1	6.12739	43.2507	15.6244	20.8314	7.05859	0.361252
orf.1133802158672.1	contig_138	28103	28781	226	toluene tolerance family protein	K07323			DB1	7.51011	19.8791	0	21.8691	LQ	LQ
orf.1133802158652.1	contig_138	28825	29272	149	mammalian cell entry related domain protein	K02067			DB1	0	0	9.68223	17.4499	LQ	LQ
orf.1133802158636.1	contig_138	29275	30223	316	ABC transporter related protein	K02065			DB1	0	4.7391	0	16.394	LQ	LQ
orf.1133802158616.1	contig_138	30042	30918	292		K02066			DB1	0	5.12861	0	17.0651	LQ	LQ
orf.1133802157088.1	contig_138	32876	33569	231	peptidase S1 and S6 chymotrypsin/hap				DB1	7.34756	0	0	21.5528	LQ	LQ
orf.1133802158292.1	contig_138	33636	34224	196					DB1	0	15.2812	14.7209	19.4095	LQ	LQ
orf.1133802158278.1	contig_138	34258	35203	315	uspA				DB1	5.38821	9.50829	13.7395	21.7597	LQ	LQ
orf.1133802158254.1	contig_138	35312	36395	361	actin/actin family protein	K03569			DB1	0	33.1868	3.99627	19.6714	INF20	0.120417
orf.1133802158234.1	contig_138	36446	36932	162					DB1	20.9541	18.4883	0	24.8648	0.882324	LQ
orf.1133802158218.1	contig_138	36943	37978	345	actin/actin family protein	K03569			DB1	0	30.3852	4.1816	20.8716	INF20	0.13762
orf.1133802158084.1	contig_138	38158	39904	582	radical SAM protein YgiQ				DB1	5.8326	7.71936	4.95757	18.5828	LQ	LQ
orf.1133802157630.1	contig_138	40411	41248	279	Fe-S cluster domain protein				DB1	0	21.4703	0	18.6624	INF20	ZERO20
orf.1133802157674.1	contig_138	42524	42710	62					DB1	0	0	23.2686	16.9018	LQ	INF20
orf.1133802157818.1	contig_138	42722	44120	466	5'-nucleotidase/2' 3'-cyclic phosphodiesterase and related esterases-like		3550	2	DB1	0	0	6.19164	21.421	LQ	LQ
orf.1133802157680.1	contig_138	44218	45181	321	probable manganese-dependent inorganic pyrophosphatase	K15986			DB1	26.4375	65.3139	76.4021	22.1627	2.47051	1.16977
orf.1133802157894.1	contig_138	45781	46441	220	HAD hydrolase, family IA, variant 1	K01091			DB1	15.4299	0	6.55751	24.0648	LQ	LQ
orf.1133802157612.1	contig_138	46437	46986	183	AP2 domain				DB1	9.27479	32.7334	15.7667	23.2696	3.52929	0.481669
orf.1133802158048.1	contig_138	47257	48073	272	mazG family protein	K02499			DB1	0	5.50572	0	19.8283	LQ	LQ
orf.1133802158072.1	contig_138	48153	48624	157	ribosomal protein S6	K02990			DB1	32.4322	286.157	119.455	24.9316	8.82324	0.417446
orf.1133802158078.1	contig_138	48605	48878	91	ribosomal protein S18	K02963			DB1	0	131.653	47.5599	18.8659	INF100	0.361252
orf.1133802158212.1	contig_138	48843	49830	329					DB1	20.6357	95.5886	92.0842	21.9146	4.6322	0.963338
orf.1133802158226.1	contig_138	49860	50331	157	ribosomal protein L9	K02939			DB1	0	143.079	91.8886	26.9033	INF100	0.642225
orf.1133802158256.1	contig_138	50460	51834	458	replicative DNA helicase	K02314			DB1	3.70586	45.7768	15.7495	22.4225	12.3525	0.344049
orf.1133802158424.1	contig_138	51834	54351	839	leucine--tRNA ligase	K01869			DB1	6.06896	10.7096	10.3169	20.5093	LQ	LQ
orf.1133802158448.1	contig_138	54347	54986	213	lipoprotein				DB1	0	0	6.77301	20.617	LQ	LQ
orf.1133802157042.1	contig_138	55068	57009	647	transketolase domain protein	K00615			DB1	13.1166	32.4046	11.1488	23.5663	2.47051	0.344049
orf.1133802158646.1	contig_138	57032	58160	376	putative TIM-barrel protein, nifR3 family				DB1	0	7.96572	3.83684	19.8794	LQ	LQ
orf.1133802158696.1	contig_138	58461	59850	463	response regulator receiver	K02667			DB1	3.66584	9.70338	3.11588	20.8023	LQ	LQ
orf.1133802158748.1	contig_138	59950	61615	555	signal transduction histidine kinase, nitrogen specific, ntrB	K02668			DB1	0	2.6983	0	21.3444	LQ	LQ
orf.1133802158768.1	contig_138	61587	62367	260					DB1	0	5.75983	11.0973	18.851	LQ	LQ
orf.1133802156622.1	contig_138	62399	64526	709	metal-dependent phosphohydrolase, HD subdomain				DB1	0	6.33662	4.06954	21.3887	LQ	LQ
orf.1133802156460.1	contig_138	64636	65707	357	phosphoribosylformylglycinamidine cyclo-ligase	K01933			DB1	4.7543	33.5587	24.2462	20.1032	7.05859	0.722503
orf.1133802158998.1	contig_138	66199	66877	226					DB1	7.51011	59.6372	12.7668	22.4395	7.94091	0.214075
orf.1133802159148.1	contig_138	67335	68733	466	potassium uptake protein, trkH family	K03498			DB1	0	6.42728	0	21.035	LQ	LQ
orf.1133802159164.1	contig_138	68771	69431	220	trkA-N domain protein	K03499			DB1	0	6.80707	0	19.633	LQ	LQ
orf.1133802159180.1	contig_138	69605	70064	153	trkA-N domain protein	K03499			DB1	22.1867	9.78794	0	22.3197	0.441162	LQ
orf.1133802159194.1	contig_138	70024	70732	236	TrkA N-terminal domain protein	K03499			DB1	0	6.34557	0	18.8098	LQ	LQ
orf.1133802159434.1	contig_138	70667	72224	519	cation transport protein	K03498			DB1	0	5.77093	2.77968	17.5131	LQ	LQ
orf.1133802159482.1	contig_138	73668	73968	100					DB1	0	14.9756	14.4265	20.6968	LQ	LQ
orf.1133802155872.1	contig_138	74085	74676	197	transcriptional regulator, carD family	K07736			DB1	25.847	53.2126	7.32311	20.8359	2.05876	0.13762
orf.1133802155858.1	contig_138	74857	75514	219	aminoacyl-tRNA hydrolase	K01056			DB1	0	13.6763	0	17.926	LQ	LQ
orf.1133802155842.1	contig_138	75527	76103	192	ribosomal protein L25, ctc-form	K02897			DB1	17.6801	155.995	67.6243	24.3086	8.82324	0.433502
orf.1133802155824.1	contig_138	76222	77179	319	ribose-phosphate diphosphokinase	K00948			DB1	15.9619	70.418	22.6121	21.0769	4.41162	0.321113
orf.1133802155690.1	contig_138	77362	78238	292	4-(cytidine 5'-diphospho)-2-C-methyl-D-erythritol kinase	K00919			DB1	0	51.2861	14.8218	19.7123	INF50	0.289001
orf.1133802155676.1	contig_138	78238	78547	103					DB1	32.957	145.394	42.019	20.3165	4.41162	0.289001
orf.1133802155666.1	contig_138	78569	80165	532	phosphoglycerate dehydrogenase	K00058			DB1	25.5231	174.527	27.1175	21.3287	6.83801	0.155377
orf.1133802155620.1	contig_138	80392	80869	159					DB1	0	9.41859	0	23.2004	LQ	LQ
orf.1133802160006.1	contig_138	80940	82443	501	cysteine--tRNA ligase	K01883			DB1	0	23.9131	2.87954	18.8155	INF20	0.120417
orf.1133802160034.1	contig_138	82464	83271	269		K06990			DB1	31.5481	61.2383	16.0891	18.4646	1.94111	0.262729
orf.1133802155430.1	contig_138	83467	84346	293					DB1	34.7567	25.5556	4.92373	19.5389	0.73527	0.192668
orf.1133802155408.1	contig_138	84342	85188	282	ABC-type transport system, putative ATPase subunit				DB1	48.1499	58.4153	10.2316	22.2313	1.21319	0.175152
orf.1133802155278.1	contig_138	85144	86128	328	ABC transporter	K01990			DB1	108.668	54.7886	17.5933	18.903	0.504185	0.321113
orf.1133802155256.1	contig_138	86006	86717	237	prepilin-type cleavage/methylation N-terminal domain protein				DB1	1446.63	947.82	584.365	20.6576	0.655191	0.616536
orf.1133801754798.1	contig_1470	653	1808	385					DB1	4.40853	7.77951	11.2414	23.4707	LQ	LQ
orf.1133801754932.1	contig_1470	1924	3160	412	MFS transporter				DB1	0	21.8091	0	23.2149	INF20	ZERO20
orf.1133801755254.1	contig_1470	3258	3699	147	molybdopterin biosynthesis protein	K03750			DB1	11.5462	20.3749	9.81396	21.3473	1.76465	0.481669
orf.1133801755244.1	contig_1470	3658	4288	210	probable molybdopterin-guanine dinucleotide biosynthesis protein A	K03752			DB1	0	28.5249	0	18.6793	INF20	ZERO20
orf.1133801755230.1	contig_1470	4272	4617	115	uncharacterized HIT-like protein aq_141	K02503			DB1	14.759	39.0667	0	24.0945	2.64697	ZERO20
orf.1133801755204.1	contig_1470	5008	6133	375	nicotinate-nucleotide--dimethylbenzimidazole phosphoribosyltransferase	K00768			DB1	0	3.99348	0	15.1325	LQ	LQ
orf.1133801755276.1	contig_1470	6129	8715	862	cobyric acid synthase cobQ	K02232			DB1	0	5.21191	10.0417	16.6731	LQ	LQ
orf.1133801755450.1	contig_1470	9662	11111	483	thiamine biosynthesis protein thiC	K03147			DB1	0	0	5.97371	19.8659	LQ	LQ
orf.1133803297336.1	contig_1532	5252	5981	243					DB1	0	6.16278	0	20.3371	LQ	LQ
orf.1133801803422.1	contig_1616	0	224	75	transposase for insertion sequence 801 (transposase 32 family protein)				DB1	22.9363	80.9489	0	9.49541	3.52929	ZERO50
orf.1133801803296.1	contig_1616	977	2291	438	histidinol dehydrogenase	K00013			DB1	3.87508	6.83815	6.58745	18.7993	LQ	LQ
orf.1133801803256.1	contig_1616	2367	4119	584			266	10	DB1	0	5.12861	2.47029	18.9652	LQ	LQ
orf.1133801803210.1	contig_1616	4090	5737	549	NAD+ synthetase	K01950			DB1	0	13.6389	0	19.5084	LQ	LQ
orf.1133803579298.1	contig_1623	470	938	156					DB1	21.7601	9.59971	9.24777	16.4794	0.441162	LQ
orf.1133803579312.1	contig_1623	910	1300	130					DB1	13.056	23.0393	0	20.8246	1.76465	ZERO20
orf.1133803579414.1	contig_1623	1461	2679	406	matrixin	K08003			DB1	16.722	11.0657	14.2133	23.4601	LQ	LQ
orf.1133803579378.1	contig_1623	2663	3305	214					DB1	0	6.99792	6.74136	19.8508	LQ	LQ
orf.1133803579456.1	contig_1623	5220	6015	265	chain A, iron centre cytochrome c protein			1	DB1	6.40485	45.2092	70.7716	16.444	7.05859	1.56542
orf.1133803551434.1	contig_1630	33	1296	421	methyl-accepting chemotaxis protein	K03406			DB1	0	7.11428	0	18.6981	LQ	LQ
orf.1133803552426.1	contig_1630	1371	2160	263					DB1	6.45356	0	5.48537	20.923	LQ	LQ
orf.1133803552388.1	contig_1630	2319	3309	330	putative 4-hydroxybenzoate polyprenyltransferase	K03179			DB1	0	0	4.37167	12.4795	LQ	LQ
orf.1133803552360.1	contig_1630	3166	3730	188	probable aromatic acid decarboxylase	K03186			DB1	0	15.9314	0	14.5802	LQ	LQ
orf.1133803552348.1	contig_1630	3726	4437	237	ubiquinone/menaquinone biosynthesis methyltransferase	K03183			DB1	0	6.3188	6.08714	17.8427	LQ	LQ
orf.1133803552298.1	contig_1630	5415	6657	414	amidohydrolase				DB1	4.09972	0	6.96933	16.5429	LQ	LQ
orf.1133803552264.1	contig_1630	6616	7720	368	menaquinone biosynthesis protein, SCO4550 family				DB1	4.61219	16.2778	7.8405	18.8603	LQ	LQ
orf.1133803552236.1	contig_1630	7763	8891	376	putative menaquinone biosynthesis protein, SCO4494 family				DB1	0	19.9143	7.67368	19.0957	LQ	LQ
orf.1133803552200.1	contig_1630	8969	9629	220	transcriptional regulator, tetR family	K13770			DB1	0	6.80707	0	20.2407	LQ	LQ
orf.1133803552138.1	contig_1630	10748	11471	241	response regulator receiver protein				DB1	7.04268	6.21392	0	22.9762	LQ	LQ
orf.1133803552126.1	contig_1630	11434	15610	1392				1	DB1	2.43863	3.22749	3.10916	19.7356	LQ	LQ
orf.1133803552012.1	contig_1630	15694	16624	310	response regulator receiver modulated diguanylate cyclase				DB1	27.3756	43.4774	13.9611	20.8729	1.58818	0.321113
orf.1133803551954.1	contig_1630	17253	18477	408	relA/spoT domain protein				DB1	0	3.67048	0	17.9877	LQ	LQ
orf.1133803551868.1	contig_1630	20223	22497	758	ribonucleoside-diphosphate reductase, adenosylcobalamin-dependent	K00525			DB1	11.1958	35.562	13.3226	19.9254	3.17636	0.374631
orf.1133803551794.1	contig_1630	22918	23605	229	two component transcriptional regulator (luxR family protein)				DB1	0	26.1582	6.29979	23.2614	INF20	0.240834
orf.1133803551778.1	contig_1630	23613	25659	682	histidine kinase-, DNA gyrase B-, and HSP90-like ATPase				DB1	0	4.39166	0	18.6939	LQ	LQ
orf.1133803552192.1	contig_1630	25592	26747	385	DNA repair photolyase-like protein	K03716			DB1	4.40853	7.77951	0	16.6998	LQ	LQ
orf.1133803552206.1	contig_1630	26505	27291	262	single-strand binding protein	K03111			DB1	19.4346	40.011	16.5189	15.9454	2.05876	0.412859
orf.1133803552234.1	contig_1630	27339	28290	317	heat shock protein dnaJ-like:chaperone dnaJ-like	K05516			DB1	0	33.069	9.1019	17.0869	INF20	0.275239
orf.1133803551632.1	contig_1630	28416	28665	83					DB1	0	18.0428	0	17.2918	LQ	LQ
orf.1133803551622.1	contig_1630	28688	28985	99					DB1	17.1443	15.1268	0	17.5588	LQ	LQ
orf.1133803552272.1	contig_1630	29086	29725	213	RNA polymerase sigma factor, sigma-70 family	K03088			DB1	0	7.03078	0	22.4613	LQ	LQ
orf.1133803552310.1	contig_1630	30590	31238	216					DB1	7.8578	13.8663	13.3579	16.6813	LQ	LQ
orf.1133803552362.1	contig_1630	31607	32918	437					DB1	3.88395	3.4269	0	20.0873	LQ	LQ
orf.1133803551486.1	contig_1630	32996	33572	192	rubrerythrin				DB1	0	15.5995	0	16.1737	LQ	LQ
orf.1133803551464.1	contig_1630	33769	34339	190	ankyrin repeat protein	K06867			DB1	8.93308	0	0	17.2784	LQ	LQ
orf.1133803551444.1	contig_1630	34360	35833	491	catalase	K03781			DB1	13.8272	12.2	2.93819	19.3312	LQ	LQ
orf.1133802751142.1	contig_1926	153	672	173	zinc-resistance associated protein	K07803			DB1	186.407	86.5639	208.476	17.7133	0.464381	2.40834
orf.1133802751118.1	contig_1926	968	4583	1205					DB1	1.40854	1.24278	2.39444	19.6048	LQ	LQ
orf.1133802750934.1	contig_1926	4468	5728	420	DNA repair exonuclease family protein				DB1	0	3.56561	0	19.2317	LQ	LQ
orf.1133802750792.1	contig_1926	6060	9162	1034					DB1	0	4.34494	2.79043	19.2591	LQ	LQ
orf.1133802750598.1	contig_1926	9177	12075	966	response regulator receiver domain				DB1	0	3.10053	2.98686	18.0946	LQ	LQ
orf.1133802750542.1	contig_1926	11962	14254	764	response regulator receiver modulated diguanylate cyclase/phosphodiesterase with PAS/PAC sensor(S)				DB1	0	7.8406	1.88829	18.0751	LQ	LQ
orf.1133802750396.1	contig_1926	14090	17009	973	sensory box histidine kinase/response regulator				DB1	0	6.15644	1.48268	19.2552	LQ	LQ
orf.1133802750142.1	contig_1926	23930	25334	468	diguanylate cyclase				DB1	0	0	3.08259	20.5739	LQ	LQ
orf.1133802750336.1	contig_1926	26140	28843	901					DB1	3.76756	4.98631	0	20.3298	LQ	LQ
orf.1133802750352.1	contig_1926	28915	29470	185	putative transcriptional regulator				DB1	18.349	0	0	21.3443	LQ	LQ
orf.1133802750500.1	contig_1926	29482	31879	799					DB1	4.24852	7.49715	5.41671	20.6575	LQ	LQ
orf.1133802749624.1	contig_1926	31841	33671	610	exodeoxyribonuclease V, alpha subunit	K03581			DB1	2.78244	4.91002	4.73001	17.3316	LQ	LQ
orf.1133802749482.1	contig_1926	33664	37501	1279	exodeoxyribonuclease V, beta subunit	K03582			DB1	0	5.8544	3.38386	17.8065	LQ	LQ
orf.1133802749292.1	contig_1926	37283	40622	1113	exodeoxyribonuclease V, gamma subunit	K03583			DB1	0	2.69102	3.88855	16.8735	LQ	LQ
orf.1133802749090.1	contig_1926	40643	41792	383					DB1	4.43156	0	0	17.4376	LQ	LQ
orf.1133802751126.1	contig_1926	44080	45013	311	conserved hypothetical protein				DB1	0	9.63058	4.63875	19.2691	LQ	LQ
orf.1133802751146.1	contig_1926	45030	45747	239	CRISPR-associated RAMP protein, cmr1 family				DB1	7.10161	0	0	19.8535	LQ	LQ
orf.1133803498270.1	contig_203	130	3379	1083	type I site-specific deoxyribonuclease, hsdR family	K01153			DB1	1.56721	0	1.33209	29.0966	LQ	LQ
orf.1133803498450.1	contig_203	9616	10738	374	K+-dependent Na+/Ca+ exchanger family protein	K07301			DB1	0	0	3.85736	17.9865	LQ	LQ
orf.1133803501110.1	contig_203	10778	12410	544	Fe-S oxidoreductase				DB1	0	2.75286	0	16.0772	LQ	LQ
orf.1133803498602.1	contig_203	12991	16258	1089	glycosyl transferase, family 51				DB1	0	11.0013	1.32475	18.0231	LQ	LQ
orf.1133803498618.1	contig_203	16258	17011	251	monofunctional biosynthetic peptidoglycan transglycosylase	K03814			DB1	0	0	11.4952	21.158	LQ	LQ
orf.1133803498654.1	contig_203	17014	18034	340	K+-dependent Na+/Ca+ exchanger family protein	K07301			DB1	0	4.40457	4.24309	21.073	LQ	LQ
orf.1133803500874.1	contig_203	18043	19756	571	putative kef-type K+ transport system, membrane component				DB1	2.97248	5.24538	0	17.9298	LQ	LQ
orf.1133803498780.1	contig_203	19940	23786	1282	phosphoribosylformylglycinamidine synthase	K01952			DB1	0	8.17698	3.37594	18.0088	LQ	LQ
orf.1133803500726.1	contig_203	23910	24837	309	response regulator receiver domain	K03413			DB1	0	9.69291	4.66878	19.4601	LQ	LQ
orf.1133803500676.1	contig_203	25451	26384	311	methyltransferase type 11				DB1	0	4.81529	0	19.9391	LQ	LQ
orf.1133803498866.1	contig_203	26419	26929	170					DB1	9.98403	8.80915	8.48619	19.5998	LQ	LQ
orf.1133803500628.1	contig_203	26985	27426	147					DB1	0	10.1875	0	22.2237	LQ	LQ
orf.1133803498908.1	contig_203	27747	28104	119	transcriptional regulator, arsR family				DB1	14.2629	0	0	23.0175	LQ	LQ
orf.1133803498946.1	contig_203	28124	29300	392	putative permease	K07089			DB1	0	11.4609	3.68023	20.275	LQ	LQ
orf.1133803500540.1	contig_203	29395	30505	370	ompA/motB domain protein	K03286			DB1	110.094	93.0913	31.1925	26.84	0.84556	0.335074
orf.1133803500504.1	contig_203	30862	31996	378	peptide-methionine (S)-S-oxide reductase	K12267			DB1	22.4509	3.96179	0	18.875	0.176465	LQ
orf.1133803499042.1	contig_203	31950	32418	156	predicted membrane protein				DB1	0	19.1994	0	21.0436	LQ	LQ
orf.1133803500408.1	contig_203	33843	34347	168	pilZ domain				DB1	0	8.91402	0	21.2953	LQ	LQ
orf.1133803499164.1	contig_203	34436	36848	804					DB1	2.11105	0	0	18.0248	LQ	LQ
orf.1133803500324.1	contig_203	36856	37714	286					DB1	0	5.23621	0	24.3022	LQ	LQ
orf.1133803499264.1	contig_203	38222	40088	622					DB1	0	4.81529	0	18.3139	LQ	LQ
orf.1133803500214.1	contig_203	40112	41108	332	dihydrouridine synthase duS				DB1	0	4.51071	0	15.6428	LQ	LQ
orf.1133803499322.1	contig_203	41437	42409	324	pseudouridine synthase, rluA family	K06180			DB1	5.23854	4.62208	0	16.7534	LQ	LQ
orf.1133803500148.1	contig_203	42421	43636	405					DB1	8.38166	7.39533	3.5621	19.4102	LQ	LQ
orf.1133803499404.1	contig_203	44325	44889	188	nitrous oxide-stimulated promoter				DB1	0	0	15.3474	22.6562	LQ	LQ
orf.1133803500090.1	contig_203	44980	46510	510					DB1	3.32801	8.80915	0	18.0811	LQ	LQ
orf.1133803499488.1	contig_203	47021	48290	423	DNA-directed DNA polymerase	K03502			DB1	0	7.08064	0	17.6858	LQ	LQ
orf.1133803500002.1	contig_203	48386	50792	802	cysteine--tRNA ligase	K01883			DB1	0	7.4691	1.79882	21.7905	LQ	LQ
orf.1133803499930.1	contig_203	51205	51646	147					DB1	0	10.1875	0	20.9001	LQ	LQ
orf.1133803499920.1	contig_203	51552	51801	83	bacterial regulatory protein, arsR family				DB1	0	18.0428	0	16.3419	LQ	LQ
orf.1133803499914.1	contig_203	51974	53156	394	polysulphide reductase nrfD	K00185			DB1	8.61566	19.0045	51.2617	21.2947	LQ	2.69735
orf.1133803499888.1	contig_203	53167	54013	282	4Fe-4S ferredoxin iron-sulfur binding domain protein				DB1	24.075	15.9314	25.5789	18.9916	0.661743	1.60556
orf.1133803499868.1	contig_203	54009	54405	132	membrane-bound menaquinol oxidoreductase, cytochrome c subunit			1	DB1	12.8582	22.6902	10.9292	23.2375	1.76465	0.481669
orf.1133803499862.1	contig_203	54409	56044	545	CoB--CoM heterodisulfide reductase				DB1	3.11429	16.4868	29.1177	20.6332	LQ	1.76612
orf.1133803499812.1	contig_203	56040	57036	332	nitrate reductase gamma subunit				DB1	25.5615	54.1285	26.072	22.8502	2.11758	0.481669
orf.1133803499778.1	contig_203	57119	57752	211					DB1	0	28.3897	0	25.1912	INF20	ZERO20
orf.1133803499738.1	contig_203	58282	60472	730	helicase, recD/traA family	K03581			DB1	2.32505	2.05145	0	19.8509	LQ	LQ
orf.1133803499662.1	contig_203	60497	61496	333					DB1	15.2909	0	0	18.2176	LQ	LQ
orf.1133803499634.1	contig_203	61443	62343	300	metal-dependent phosphohydrolase, HD subdomain				DB1	0	0	9.61768	18.2451	LQ	LQ
orf.1133803499926.1	contig_203	62453	64097	548	hydantoinaseoxoprolinase domain protein				DB1	0	0	2.63258	18.0294	LQ	LQ
orf.1133803500012.1	contig_203	64316	67469	1051	sensory box histidine kinase/response regulator protein				DB1	1.61492	1.42489	1.37265	18.7267	LQ	LQ
orf.1133803499478.1	contig_203	67517	68864	449	two component, sigma54 specific, transcriptional regulator, fis family	K07714			DB1	0	3.33531	3.21303	17.75	LQ	LQ
orf.1133803499448.1	contig_203	68853	70452	533	histidine kinase				DB1	0	0	2.70666	16.8944	LQ	LQ
orf.1133803499408.1	contig_203	70406	70943	179					DB1	0	0	24.1785	16.3373	LQ	INF20
orf.1133803499388.1	contig_203	71067	73077	670	tRNA uridine 5-carboxymethylaminomethyl modification enzyme gidA	K03495			DB1	0	0	10.7661	19.7613	LQ	LQ
orf.1133803499326.1	contig_203	72929	74624	565	potassium uptake protein, trkH family	K03498		1	DB1	3.00405	2.65054	2.55337	16.7534	LQ	LQ
orf.1133803499286.1	contig_203	74446	75793	449	trkA-N:trkA-C	K03499			DB1	0	3.33531	6.42607	17.4221	LQ	LQ
orf.1133803499256.1	contig_203	75794	76613	273	methyltransferase type 11				DB1	6.21716	10.9711	0	16.9169	LQ	LQ
orf.1133803499234.1	contig_203	76628	76943	105	putative regulatory protein, fmdB family				DB1	0	28.5249	0	20.535	INF20	ZERO20
orf.1133803499218.1	contig_203	76952	77642	230	methyltransferase-16, putative				DB1	0	13.0222	0	20.1727	LQ	LQ
orf.1133803499192.1	contig_203	77717	78530	271	undecaprenyl-diphosphatase uppP	K06153			DB1	0	55.2603	5.32344	20.093	INF50	0.0963338
orf.1133803499162.1	contig_203	78651	78963	104					DB1	130.56	460.786	208.075	24.8189	3.52929	0.451565
orf.1133803499152.1	contig_203	79022	79526	168	redoxin				DB1	20.2058	71.3122	25.7616	20.7318	3.52929	0.361252
orf.1133803500396.1	contig_203	79559	81137	526	drug resistance MFS transporter, drug:H+ antiporter-2 family	K03446			DB1	0	0	2.74268	20.799	LQ	LQ
orf.1133803499092.1	contig_203	81098	82154	352	flagellar hook-length control protein fliK				DB1	0	0	4.09844	17.918	LQ	LQ
orf.1133803499062.1	contig_203	82122	83964	614	multi-sensor signal transduction histidine kinase				DB1	13.8215	7.31705	4.69919	19.6312	LQ	LQ
orf.1133803499012.1	contig_203	84144	85389	415	yeeE/yedE	K07112			DB1	16.3594	79.3885	10.4288	18.1321	4.85278	0.131364
orf.1133803500542.1	contig_203	85754	86012	86	sirA-like	K04085			DB1	39.4718	69.6537	67.1001	18.8518	1.76465	0.963338
orf.1133803500556.1	contig_203	86087	86426	113					DB1	75.1011	159.032	140.435	25.2797	2.11758	0.88306
orf.1133803500566.1	contig_203	86435	86756	107					DB1	47.5874	139.958	40.4482	26.2682	2.94108	0.289001
orf.1133803500576.1	contig_203	86770	86965	65					DB1	52.2242	138.236	155.362	22.9298	2.64697	1.12389
orf.1133803498912.1	contig_203	87057	87390	111					DB1	15.2909	0	0	24.286	LQ	LQ
orf.1133803498904.1	contig_203	87400	89731	777	general secretion pathway protein D	K02453			DB1	0	7.70942	9.28347	22.9857	LQ	LQ
orf.1133803498832.1	contig_203	89711	90509	266					DB1	0	5.62991	0	17.9255	LQ	LQ
orf.1133803498796.1	contig_203	91034	92183	383					DB1	4.43156	19.5503	0	18.0363	LQ	LQ
orf.1133803498768.1	contig_203	92173	93358	395	general secretion pathway protein K	K02460			DB1	4.29693	7.58256	3.65228	18.6604	LQ	LQ
orf.1133803498728.1	contig_203	94111	94588	159	prepilin-type cleavage/methylation N-terminal domain protein				DB1	0	9.41859	0	18.9496	LQ	LQ
orf.1133803498714.1	contig_203	94589	95813	408	type II secretion system protein F domain protein	K02455			DB1	0	11.0114	10.6077	18.9737	LQ	LQ
orf.1133803498690.1	contig_203	95799	97521	574	putative general secretion pathway protein E (type II traffic warden ATPase)	K02454			DB1	8.87083	18.2629	5.02666	21.1901	LQ	LQ
orf.1133803498644.1	contig_203	97628	99065	479	FAD-dependent pyridine nucleotide-disulfide oxidoreductase	K00266			DB1	7.08679	3.12642	3.0118	20.8452	LQ	LQ
orf.1133803500954.1	contig_203	99300	99783	161	cheC-like protein	K03409			DB1	10.5421	46.5079	8.96057	25.4943	4.41162	0.192668
orf.1133803498576.1	contig_203	99878	100298	140	ATP synthase F1, epsilon subunit	K02114			DB1	0	10.6968	133.961	22.2729	LQ	12.5234
orf.1133803498560.1	contig_203	100320	101739	473	ATP synthase F1, beta subunit	K02112			DB1	14.3534	53.8233	73.2001	19.9629	3.74988	1.36001
orf.1133803498538.1	contig_203	101817	102690	291	ATP synthase F1, gamma subunit	K02115			DB1	5.8326	25.7312	34.703	23.3037	4.41162	1.34867
orf.1133803498512.1	contig_203	102707	104231	508	ATP synthase F1, alpha subunit	K02111			DB1	33.4111	35.3753	70.9966	22.0589	1.05879	2.00695
orf.1133803498466.1	contig_203	104234	104783	183	ATP synthase F1, delta subunit	K02113			DB1	27.8244	65.4669	47.3001	23.4224	2.35286	0.722503
orf.1133803498446.1	contig_203	104779	105463	228	ATP synthase F0, B subunit	K02109			DB1	7.44424	26.2729	25.3097	18.1091	3.52929	0.963338
orf.1133803498430.1	contig_203	105410	105836	142	H+transporting two-sector ATPase B/B' subunit	K02109			DB1	0	52.7308	20.319	20.5499	INF50	0.385335
orf.1133803498410.1	contig_203	106069	108838	923	alanine--tRNA ligase	K01872			DB1	7.35552	16.2249	9.37802	19.6174	LQ	LQ
orf.1133803498348.1	contig_203	108876	109983	369	RecA protein	K03553			DB1	4.59969	24.3505	7.81925	23.3512	5.29394	0.321113
orf.1133803498320.1	contig_203	110053	111307	418	cinA-like protein	K03742			DB1	0	3.58267	6.90264	18.7394	LQ	LQ
orf.1133803498286.1	contig_203	111303	112620	439	MiaB-like protein				DB1	0	13.6452	3.28622	18.8113	LQ	LQ
orf.1133803498252.1	contig_203	112623	113664	347	tRNA (5-methylaminomethyl-2-thiouridylate)-methyltransferase	K00566			DB1	0	8.63144	4.1575	19.9553	LQ	LQ
orf.1133803498184.1	contig_203	115101	115392	97	putative PAS/PAC sensor protein				DB1	0	30.8774	0	25.0012	INF20	ZERO20
orf.1133786368146.1	contig_20987	81	1833	584	transposase (IS4 family protein)				DB1	23.2505	2.56431	4.94059	20.8229	0.11029	LQ
orf.1133802352018.1	contig_2165	2	1817	605					DB1	2.80543	12.3765	2.38455	29.6212	LQ	LQ
orf.1133802352062.1	contig_2165	1807	3559	584	caspase domain				DB1	5.81262	15.3858	7.41088	19.0379	LQ	LQ
orf.1133802352078.1	contig_2165	3485	4202	239		K03286			DB1	7.10161	12.5318	0	19.4964	LQ	LQ
orf.1133802352096.1	contig_2165	4368	4965	199		K03286			DB1	42.6454	15.0508	21.7485	21.0302	0.352929	1.44501
orf.1133802352238.1	contig_2165	5085	6756	557	kinase domain protein	K08884			DB1	6.09438	10.7544	0	20.524	LQ	LQ
orf.1133802352260.1	contig_2165	6767	7493	242					DB1	7.01358	0	5.96137	19.8271	LQ	LQ
orf.1133802352284.1	contig_2165	7521	8322	267	protein phosphatase 2C domain protein	K01090			DB1	0	11.2176	10.8064	19.0891	LQ	LQ
orf.1133802352458.1	contig_2165	9564	11487	641	kinase domain protein	K08884			DB1	2.64787	14.0177	11.2531	17.5664	LQ	LQ
orf.1133802354610.1	contig_2165	11536	11839	101	PAAR domain-containing protein containing protein				DB1	67.2192	14.8273	14.2837	14.8719	0.220581	LQ
orf.1133802354600.1	contig_2165	11947	13339	464					DB1	3.65794	3.22749	3.10916	19.6876	LQ	LQ
orf.1133802354466.1	contig_2165	13145	15815	890				1	DB1	0	5.04794	0	18.0755	LQ	LQ
orf.1133802354296.1	contig_2165	16160	16784	208					DB1	8.16003	7.19978	0	18.3156	LQ	LQ
orf.1133802354274.1	contig_2165	16771	17626	285					DB1	11.9108	5.25458	0	16.233	LQ	LQ
orf.1133802352892.1	contig_2165	17877	18552	225					DB1	0	6.6558	0	19.1666	LQ	LQ
orf.1133802353020.1	contig_2165	18776	19487	237					DB1	14.3231	12.6376	0	18.4704	LQ	LQ
orf.1133802353058.1	contig_2165	19506	21243	579					DB1	8.79423	20.6916	2.49163	15.5864	2.35286	0.120417
orf.1133802353086.1	contig_2165	21116	22145	343					DB1	14.8451	17.4642	0	15.3795	LQ	LQ
orf.1133802353254.1	contig_2165	22309	25030	907					DB1	3.74264	1.65111	0	20.1744	LQ	LQ
orf.1133802353290.1	contig_2165	25196	26177	327		K03924			DB1	5.19048	13.739	4.41178	19.0519	LQ	LQ
orf.1133802353434.1	contig_2165	27056	27575	173					DB1	0	0	8.33903	12.9206	LQ	LQ
orf.1133802353458.1	contig_2165	27568	28576	336	von willebrand factor, type A	K07114			DB1	0	4.45701	4.29361	17.3742	LQ	LQ
orf.1133802353604.1	contig_2165	28576	30433	619		K07114			DB1	2.74198	4.83863	0	19.0786	LQ	LQ
orf.1133802353654.1	contig_2165	30426	32157	577					DB1	0	0	2.50026	17.8003	LQ	LQ
orf.1133802353686.1	contig_2165	32169	32883	238	SNARE-like domain protein				DB1	7.13145	0	0	17.6446	LQ	LQ
orf.1133802353834.1	contig_2165	32944	34348	468	histidine kinase-, DNA gyrase B-, and HSP90-like ATPase	K07709			DB1	0	0	3.08259	21.1343	LQ	LQ
orf.1133802353868.1	contig_2165	34097	35741	548	response regulator	K07712			DB1	0	0	2.63258	19.3135	LQ	LQ
orf.1133802354030.1	contig_2165	35727	38085	786	tetratricopeptide repeat protein				DB1	0	1.90529	0	20.1551	LQ	LQ
orf.1133802354056.1	contig_2165	38403	39120	239	PEP-CTERM putative exosortase interaction domain				DB1	269.861	250.637	30.181	21.4908	0.928762	0.120417
orf.1133802354232.1	contig_2165	39238	41845	869	FG-GAP repeat protein				DB1	208.987	198.18	53.1241	20.6837	0.948292	0.268059
orf.1133802354258.1	contig_2165	41860	42817	319		K01362			DB1	26.6032	51.6398	0	21.049	1.94111	ZERO50
orf.1133802354294.1	contig_2165	43196	43742	182	isopentenyl-diphosphate delta-isomerase	K01823			DB1	9.32575	24.685	0	23.6146	2.64697	ZERO20
orf.1133802354424.1	contig_2165	43738	44962	408	inositol-3-phosphate synthase	K01858			DB1	16.6401	25.6933	7.07182	18.1061	1.54407	0.275239
orf.1133802354440.1	contig_2165	45029	45857	276					DB1	24.5983	5.42592	36.589	25.6938	0.220581	6.74337
orf.1133802354474.1	contig_2165	45872	47060	396	cycloartenol synthase-like protein	K06045			DB1	30.0025	11.3451	10.9292	18.9283	0.378139	LQ
orf.1133802354494.1	contig_2165	47060	47921	287	xylose isomerase domain protein TIM barrel				DB1	17.7417	15.6539	5.02666	19.8231	LQ	LQ
orf.1133802354620.1	contig_2165	47833	48721	296	metal dependant hydrolase	K07051			DB1	0	5.05931	0	20.1217	LQ	LQ
orf.1133802354642.1	contig_2165	48733	49573	280	xylose isomerase domain protein TIM barrel				DB1	0	5.34841	15.457	22.5231	LQ	LQ
orf.1133802354672.1	contig_2165	49491	50460	323	all0419 protein	K03179			DB1	5.25475	13.9092	4.46641	19.9429	LQ	LQ
orf.1133802354810.1	contig_2165	50449	51820	457					DB1	14.8559	3.27693	3.15679	20.013	LQ	LQ
orf.1133802354888.1	contig_2165	53837	54692	285	echB	K00337			DB1	0	5.25458	0	16.0773	LQ	LQ
orf.1133802355000.1	contig_2165	54613	55150	179	NADH dehydrogenase (quinone)	K00331			DB1	9.48204	8.36623	0	16.1824	LQ	LQ
orf.1133802355054.1	contig_2165	55515	56592	359	NADH-ubiquinone oxidoreductase chain 49kDa	K00333			DB1	4.72782	0	0	19.8891	LQ	LQ
orf.1133802355108.1	contig_2165	57196	59137	647	methyl-accepting chemotaxis sensory transducer				DB1	10.4933	4.62923	0	20.9664	LQ	LQ
orf.1133802355120.1	contig_2165	58856	59528	224	anti-sigma-factor antagonist (STAS) domain protein				DB1	15.1543	26.7421	12.8808	15.5095	1.76465	0.481669
orf.1133802355128.1	contig_2165	59500	59896	132	response regulator receiver protein	K03413			DB1	12.8582	22.6902	0	16.3757	1.76465	ZERO20
orf.1133797921844.1	contig_22621	50	677	209					DB1	0	7.16534	13.8053	18.7165	LQ	LQ
orf.1133797921810.1	contig_22621	1100	1310	70					DB1	24.2469	42.7873	0	21.1392	1.76465	ZERO20
orf.1133802092860.1	contig_227	915	1185	90	RNP-1 like RNA-binding protein	K13126			DB1	18.8587	16.6395	0	24.4748	LQ	LQ
orf.1133802090766.1	contig_227	1480	2314	278	putative phosphotransferase DP2529	K09773			DB1	0	16.1607	5.18939	20.265	LQ	LQ
orf.1133802092806.1	contig_227	2297	3155	286					DB1	0	5.23621	0	18.6464	LQ	LQ
orf.1133802090940.1	contig_227	3248	5237	663	ABC transporter related protein	K06158			DB1	0	13.5525	0	18.5028	LQ	LQ
orf.1133802090972.1	contig_227	5342	6191	283	carbonate dehydratase	K01673			DB1	11.995	137.585	10.1954	22.6864	11.4702	0.0741029
orf.1133802092710.1	contig_227	5522	5801	93					DB1	0	0	15.5124	0.435367	LQ	LQ
orf.1133802092590.1	contig_227	6214	6433	73					DB1	0	41.0289	0	15.3832	INF20	ZERO20
orf.1133802091104.1	contig_227	6271	7339	356	deoxyguanosinetriphosphate triphosphohydrolase-like protein	K01129			DB1	4.76766	0	8.10478	7.96518	LQ	LQ
orf.1133802092576.1	contig_227	6433	7411	326					DB1	5.2064	22.9686	0	14.0101	4.41162	ZERO20
orf.1133802091178.1	contig_227	7489	10174	895	valine--tRNA ligase	K01873			DB1	11.3785	15.0592	9.67141	19.8492	LQ	LQ
orf.1133802091332.1	contig_227	10684	12031	449	permease	K07089			DB1	3.78015	0	3.21303	17.495	LQ	LQ
orf.1133802091340.1	contig_227	12057	12288	77	redox-active disulfide protein 2			1	DB1	0	0	18.7357	21.8983	LQ	LQ
orf.1133802091354.1	contig_227	12308	12815	169					DB1	0	8.86127	8.5364	21.0615	LQ	LQ
orf.1133802091384.1	contig_227	13266	13671	135	MOSC domain containing protein				DB1	12.5725	11.093	0	20.0116	LQ	LQ
orf.1133802091394.1	contig_227	13538	14111	191	low molecular weight phosphotyrosine protein phosphatase	K03741			DB1	0	7.8406	0	16.7965	LQ	LQ
orf.1133802092046.1	contig_227	14951	15776	275	carbonate dehydratase	K01673			DB1	0	10.8913	5.24601	21.9627	LQ	LQ
orf.1133802091638.1	contig_227	16965	18339	458		K07403			DB1	22.2352	3.26977	0	18.1938	0.147054	LQ
orf.1133802091656.1	contig_227	18340	19099	253	band 7 protein				DB1	13.4173	5.91919	0	19.9897	LQ	LQ
orf.1133802091818.1	contig_227	19917	21828	637	ATP-dependent metallopeptidase hflB	K03798			DB1	7.9935	4.7019	2.26476	16.7886	LQ	LQ
orf.1133802091866.1	contig_227	21939	23622	561	2,3-bisphosphoglycerate-independent phosphoglycerate mutase	K15633			DB1	9.07639	13.3472	0	19.2102	LQ	LQ
orf.1133802092058.1	contig_227	25970	27296	442		K09808			DB1	3.84001	3.38813	0	19.3519	LQ	LQ
orf.1133802092080.1	contig_227	27299	28010	237	ABC transporter related protein	K02003			DB1	0	12.6376	0	22.0558	LQ	LQ
orf.1133802091376.1	contig_227	28070	31085	1005					DB1	0	2.98021	1.43547	19.1254	LQ	LQ
orf.1133802091188.1	contig_227	31068	31932	288	ABC transport system periplasmic component	K02044			DB1	0	5.19984	5.00921	15.9505	LQ	LQ
orf.1133802091154.1	contig_227	32217	32640	141					DB1	132.412	21.2419	71.621	17.1754	0.160422	3.37168
orf.1133802092552.1	contig_227	33587	34265	226					DB1	0	0	6.38341	17.5396	LQ	LQ
orf.1133802090984.1	contig_227	34645	35281	212	selenium metabolism protein yedF				DB1	0	7.06394	0	17.7237	LQ	LQ
orf.1133802090964.1	contig_227	35447	36155	236	6-phosphogluconolactonase	K01057			DB1	7.19189	0	6.11293	15.453	LQ	LQ
orf.1133802090944.1	contig_227	36182	37250	356	magnesium and cobalt transport protein corA	K03284			DB1	0	12.6198	0	22.1107	LQ	LQ
orf.1133802092766.1	contig_227	37282	37594	104	endo/excinuclease amino terminal domain protein	K07461			DB1	0	28.7991	0	15.1925	INF20	ZERO20
orf.1133802092844.1	contig_227	38577	40092	505	cytochrome c, 7-8 heme-binding sites		2307omcZ	6	DB1	53.7754	97.86	79.9886	22.3175	1.81979	0.817378
orf.1133802092884.1	contig_227	40361	41488	376		K09609			DB1	0	15.9739	3.84707	22.1872	LQ	LQ
orf.1133803191302.1	contig_2270	115	1747	544	uroporphyrinogen-III C-methyltransferase	K13542			DB1	15.6001	16.5172	31.8232	17.2016	LQ	1.92668
orf.1133803191272.1	contig_2270	1664	2630	322	hydroxymethylbilane synthase	K01749			DB1	21.0843	55.8095	8.96057	21.8447	2.64697	0.160556
orf.1133803191236.1	contig_2270	2887	3835	316					DB1	0	14.2173	9.13071	17.3385	LQ	LQ
orf.1133803191216.1	contig_2270	3834	4494	220	phosphoheptose isomerase	K03271			DB1	0	20.4212	13.115	20.7151	INF20	0.642225
orf.1133803191292.1	contig_2270	4588	6043	485	pyridoxal-phosphate dependent trpB-like enzyme	K06001			DB1	17.4978	67.9303	14.8727	20.0775	3.88222	0.21894
orf.1133803191310.1	contig_2270	6052	6447	132	peptidase S13 D-ala-D-ala carboxypeptidase C	K07259			DB1	0	22.8634	0	21.1623	INF20	ZERO20
orf.1133802950172.1	contig_2280	247	781	178	integrase family protein	K04763			DB1	0	8.41323	0	23.5079	LQ	LQ
orf.1133802950156.1	contig_2280	910	1222	104					DB1	65.2802	100.797	69.3583	29.9611	1.54407	0.688098
orf.1133802950148.1	contig_2280	1264	2734	490	DNA repair protein radA	K04485			DB1	3.46385	9.16871	2.94419	19.9923	LQ	LQ
orf.1133802950116.1	contig_2280	2724	3147	141					DB1	0	0	20.4631	18.8285	LQ	INF20
orf.1133802950100.1	contig_2280	3389	4004	205	putative membrane protein				DB1	0	21.9154	21.112	19.7668	INF20	0.963338
orf.1133802950076.1	contig_2280	4000	6649	883	polynucleotide adenylyltransferase region	K00974			DB1	1.92218	11.8719	3.26761	21.4913	LQ	LQ
orf.1133802950006.1	contig_2280	6661	7759	366	tyrosine recombinase xerD	K04763			DB1	0	40.9168	0	20.5079	INF20	ZERO20
orf.1133802949980.1	contig_2280	7664	7961	99	ribosomal protein S21	K02970			DB1	17.1443	287.41	43.7167	18.0612	16.7641	0.152106
orf.1133802949974.1	contig_2280	7957	9442	495	probable glycolate oxidase subunit (glcD)	K00104			DB1	3.42886	3.02536	0	17.9694	LQ	LQ
orf.1133802949936.1	contig_2280	9495	10434	313	D-ala D-ala ligase N-terminal domain protein	K01921			DB1	0	14.3536	4.60911	21.5303	LQ	LQ
orf.1133802949878.1	contig_2280	11047	12478	477	serine--tRNA ligase	K01875			DB1	0	12.5581	12.0977	17.6487	LQ	LQ
orf.1133802949844.1	contig_2280	12324	13836	504	putative signal transduction protein				DB1	6.73526	8.91402	5.72481	17.1883	LQ	LQ
orf.1133802950066.1	contig_2280	14080	15097	339	adenylate/guanylate cyclase	K01768			DB1	0	8.83513	0	20.3708	LQ	LQ
orf.1133802950090.1	contig_2280	15185	15884	233	FHA domain containing protein				DB1	14.569	12.8546	0	19.6481	LQ	LQ
orf.1133802950152.1	contig_2280	15904	18433	843	kinase domain protein				DB1	6.04016	5.32938	5.13399	18.6658	LQ	LQ
orf.1133802950174.1	contig_2280	18436	19279	281	protein phosphatase 1	K01090			DB1	6.04016	10.6588	10.268	19.3145	LQ	LQ
orf.1133803056064.1	contig_2301	62	974	304					DB1	61.4149	44.3355	132.876	21.2513	0.721901	2.99705
orf.1133803055150.1	contig_2301	3386	4055	223	peptidoglycan-associated lipoprotein	K03640			DB1	426.224	1074.48	802.192	16.9584	2.52092	0.746587
orf.1133803055178.1	contig_2301	4424	4973	183	outer membrane chaperone skp (ompH)	K06142			DB1	9.27479	180.034	55.1834	21.1932	19.4111	0.306517
orf.1133803055932.1	contig_2301	4977	6540	521	MFS transporter	K08218			DB1	0	11.4975	2.76901	18.4054	LQ	LQ
orf.1133803055896.1	contig_2301	6443	8333	630	1-deoxy-D-xylulose-5-phosphate synthase	K01662			DB1	2.6941	30.9019	2.28992	17.6197	11.4702	0.0741029
orf.1133803055856.1	contig_2301	8329	9217	296	geranyltranstransferase	K13789			DB1	0	20.2372	0	19.6681	INF20	ZERO20
orf.1133803055828.1	contig_2301	9217	9493	92	exodeoxyribonuclease VII, small subunit	K03602			DB1	0	32.5555	0	21.6913	INF20	ZERO20
orf.1133803055328.1	contig_2301	9691	10630	313	tyrosine recombinase xerC	K03733			DB1	10.8453	9.56904	13.8273	17.5886	LQ	LQ
orf.1133803055342.1	contig_2301	10691	11279	196	ATP-dependent protease hslVU, peptidase subunit	K01419			DB1	0	22.9218	0	22.3207	INF20	ZERO20
orf.1133803055382.1	contig_2301	11275	12661	462	ATP-dependent protease hslVU, ATPase subunit	K03667			DB1	3.67378	25.9317	6.24525	22.7765	7.05859	0.240834
orf.1133803055396.1	contig_2301	12747	13275	176					DB1	0	17.0177	16.3938	21.7892	LQ	LQ
orf.1133803055694.1	contig_2301	13332	14247	305	H(+)-transporting two-sector ATPase	K02115			DB1	0	4.91002	4.73001	19.5436	LQ	LQ
orf.1133803055670.1	contig_2301	14243	15776	511	alternate F1F0 ATPase, F1 subunit alpha	K02111			DB1	0	0	2.82319	18.0802	LQ	LQ
orf.1133803055630.1	contig_2301	15782	16553	257	atpF1	K02109			DB1	6.60422	0	0	20.3034	LQ	LQ
orf.1133803055568.1	contig_2301	17846	18146	100	putative F0F1-ATPase subunit	K02116			DB1	16.9729	14.9756	0	17.2643	LQ	LQ
orf.1133803055546.1	contig_2301	18575	20099	508	alternate F1F0 ATPase, F1 subunit beta	K02112			DB1	6.68223	0	5.67973	18.1855	LQ	LQ
orf.1133803055496.1	contig_2301	20282	22907	875	glycosyltransferase, family 2				DB1	0	6.84597	8.24372	20.5685	LQ	LQ
orf.1133803055422.1	contig_2301	22985	25331	782	mechanosensitive ion channel	K05802			DB1	0	1.91503	11.0689	18.6794	LQ	LQ
orf.1133803055366.1	contig_2301	25366	26923	519	response regulator receiver modulated metal dependent phosphohydrolase				DB1	3.2703	8.65639	5.55935	20.1938	LQ	LQ
orf.1133803055324.1	contig_2301	26963	28727	588					DB1	5.77308	5.09373	2.45349	22.6101	LQ	LQ
orf.1133803055902.1	contig_2301	28994	31178	728					DB1	2.33144	16.4567	1.98166	19.0536	LQ	LQ
orf.1133803055934.1	contig_2301	31205	32468	421					DB1	0	14.2286	3.42673	17.1333	LQ	LQ
orf.1133803056002.1	contig_2301	32464	34663	733	RNA binding S1 domain protein	K06959			DB1	2.31553	2.04305	13.777	17.6179	LQ	LQ
orf.1133803055112.1	contig_2301	34650	37272	874	helicase-family protein				DB1	3.88395	11.9941	4.95189	17.7077	LQ	LQ
orf.1133803160788.1	contig_249	78	2067	663	PAS/PAC sensor hybrid histidine kinase				DB1	0	2.25876	4.35189	21.0672	LQ	LQ
orf.1133803160738.1	contig_249	2143	2773	210	putative membrane protein				DB1	8.08231	0	0	17.689	LQ	LQ
orf.1133803160720.1	contig_249	2607	3753	382	alcohol dehydrogenase, iron-dependent	K00100			DB1	0	3.9203	3.77658	16.983	LQ	LQ
orf.1133803156120.1	contig_249	4051	5059	336					DB1	35.3601	35.6561	60.1105	21.2082	1.00837	1.68584
orf.1133803160644.1	contig_249	5357	6566	403		K02004			DB1	4.21163	0	0	18.7931	LQ	LQ
orf.1133803160620.1	contig_249	6562	7426	288	ABC transporter related	K02003			DB1	0	5.19984	0	17.979	LQ	LQ
orf.1133803160606.1	contig_249	7287	8595	436	efflux transporter, RND family, MFP subunit	K02005			DB1	7.78571	0	3.30883	16.8864	LQ	LQ
orf.1133803160576.1	contig_249	8581	10177	532	efflux transporter, outer membrane factor lipoprotein, NodT family				DB1	0	0	5.4235	18.5851	LQ	LQ
orf.1133803160536.1	contig_249	10160	10808	216	putative lipoprotein	K09857			DB1	0	6.93313	0	17.1204	LQ	LQ
orf.1133803160524.1	contig_249	10768	11764	332		K06192			DB1	5.11231	0	4.34534	18.008	LQ	LQ
orf.1133803160476.1	contig_249	12575	13733	386		K02066			DB1	4.39711	3.87968	3.73744	18.2101	LQ	LQ
orf.1133803160436.1	contig_249	13872	15480	536	efflux transporter, outer membrane factor lipoprotein, NodT family				DB1	0	0	5.38303	18.6815	LQ	LQ
orf.1133803160400.1	contig_249	15367	18535	1056	RND transporter, HAE1 family	K03296			DB1	0	9.92698	10.9292	18.2941	LQ	LQ
orf.1133803160320.1	contig_249	18547	19816	423	efflux transporter, RND family, MFP subunit	K03585			DB1	0	0	3.41052	16.6727	LQ	LQ
orf.1133803160294.1	contig_249	19842	20463	207	transcriptional regulator, tetR family				DB1	0	7.23457	6.96933	17.2447	LQ	LQ
orf.1133803156564.1	contig_249	20598	20898	100					DB1	33.9457	0	28.853	21.6909	ZERO20	INF20
orf.1133803156608.1	contig_249	21215	22187	324	sigma54 specific transcriptional regulator with PAS/PAC sensor, fis family				DB1	10.4771	13.8663	0	19.5108	LQ	LQ
orf.1133803156640.1	contig_249	22396	23464	356	sigma54 specific transcriptional regulator with PAS/PAC sensor, fis family				DB1	4.76766	21.0331	8.10478	16.3818	4.41162	0.385335
orf.1133803156846.1	contig_249	29335	30925	530					DB1	0	0	2.72198	21.4694	LQ	LQ
orf.1133803157124.1	contig_249	41130	41796	222	putative lipoprotein				DB1	0	0	6.49843	16.9554	LQ	LQ
orf.1133803159542.1	contig_249	45486	47811	775	ATPase				DB1	10.9502	7.72932	1.86149	18.29	LQ	LQ
orf.1133803157334.1	contig_249	48669	49176	169	hypothetical membrane protein				DB1	10.0431	0	0	17.0074	LQ	LQ
orf.1133803157344.1	contig_249	49111	49627	172		K08978			DB1	0	8.70672	0	18.5824	LQ	LQ
orf.1133803157354.1	contig_249	49654	50071	139	putative cytoplasmic protein				DB1	12.2107	10.7738	0	22.6641	LQ	LQ
orf.1133803159394.1	contig_249	50235	51417	394	transposase DDE domain				DB1	8.61566	7.6018	0	21.9956	LQ	LQ
orf.1133803157404.1	contig_249	51441	51660	73					DB1	0	0	19.7624	21.5307	LQ	LQ
orf.1133803159354.1	contig_249	51667	54004	779	von willebrand factor type A	K02448			DB1	2.1788	0	1.85193	18.5983	LQ	LQ
orf.1133803159286.1	contig_249	54013	54826	271	cbbQ/nirQ/norQ domain protein	K04748			DB1	0	11.0521	0	18.7591	LQ	LQ
orf.1133803157510.1	contig_249	54954	55917	321	extracellular solute-binding protein family 1	K02020			DB1	0	9.33056	4.49424	21.255	LQ	LQ
orf.1133803157566.1	contig_249	55823	58247	808	histidine kinase-, DNA gyrase B-, and HSP90-like ATPase				DB1	0	1.85341	7.14184	22.2426	LQ	LQ
orf.1133803159152.1	contig_249	58234	59632	466	lysine 2,3-aminomutase related protein enzyme				DB1	3.64224	0	0	20.1862	LQ	LQ
orf.1133803157674.1	contig_249	60256	61591	445	chromosomal replication initiator protein dnaA	K02313			DB1	15.2565	6.73059	9.72574	20.7047	LQ	LQ
orf.1133803159052.1	contig_249	61695	63129	478	protoporphyrinogen oxidase	K00231			DB1	3.55081	3.13296	3.0181	16.3735	LQ	LQ
orf.1133803157730.1	contig_249	63080	63821	247					DB1	0	6.06298	5.8407	18.5007	LQ	LQ
orf.1133803158990.1	contig_249	63833	64385	184	cob(I)yrinic acid a,c-diamide adenosyltransferase	K00798			DB1	0	8.13889	0	17.4082	LQ	LQ
orf.1133803158976.1	contig_249	64381	66193	604	peptidase M48 ste24p				DB1	0	2.4794	0	19.9429	LQ	LQ
orf.1133803157818.1	contig_249	66183	66633	150					DB1	0	9.9837	0	15.813	LQ	LQ
orf.1133803157826.1	contig_249	66681	66957	92					DB1	18.4488	16.2778	31.362	16.6288	LQ	1.92668
orf.1133803158876.1	contig_249	67635	67893	86					DB1	0	17.4134	33.55	18.2104	LQ	1.92668
orf.1133803158864.1	contig_249	68068	68350	94					DB1	0	15.9314	30.6947	19.8776	LQ	1.92668
orf.1133803158850.1	contig_249	68460	69906	482	cytochrome c, putative		1253	8	DB1	0	18.6418	146.66	21.155	LQ	7.86726
orf.1133803157974.1	contig_249	70205	71612	469	PAS domain S-box protein				DB1	0	3.19308	0	17.8672	LQ	LQ
orf.1133803158026.1	contig_249	71831	73316	495	amidophosphoribosyltransferase	K00764			DB1	10.2866	87.7356	8.74334	19.2662	8.52913	0.0996556
orf.1133803158058.1	contig_249	73228	74302	358	sugar isomerase, kpsF/gutQ family	K06041			DB1	4.74102	62.7467	0	18.7315	13.2349	ZERO50
orf.1133803158084.1	contig_249	74491	75055	188	4Fe-4S ferredoxin iron-sulfur binding domain protein				DB1	0	95.5886	23.021	20.7494	INF50	0.240834
orf.1133803158102.1	contig_249	75061	75496	145	methyl-viologen-reducing hydrogenase delta subunit				DB1	11.7054	41.3119	19.8986	22.1668	3.52929	0.481669
orf.1133803158122.1	contig_249	75417	76161	248	putative zinc-finger protein				DB1	13.6878	6.03853	23.2686	15.9007	LQ	3.85335
orf.1133803158166.1	contig_249	76247	77798	517	peptidase M48 ste24p				DB1	6.5659	8.68988	11.1617	20.4096	LQ	LQ
orf.1133803158558.1	contig_249	78416	79100	228					DB1	7.44424	19.7047	6.32742	22.6712	LQ	LQ
orf.1133803158546.1	contig_249	79124	79751	209	septum formation protein maf	K06287			DB1	0	14.3307	13.8053	23.7657	LQ	LQ
orf.1133803158526.1	contig_249	79758	80697	313	short chain dehydrogenase	K10780			DB1	5.42264	0	13.8273	16.8429	LQ	LQ
orf.1133803158504.1	contig_249	80689	81697	336	protease htpX homolog 1	K03799			DB1	5.05145	0	0	17.6553	LQ	LQ
orf.1133803158450.1	contig_249	83135	85094	653	putative aconitate hydratase	K01681			DB1	0	9.17339	4.41854	19.5967	LQ	LQ
orf.1133803158438.1	contig_249	85963	86953	330	flagellar motor switch protein FliM	K02416			DB1	0	13.6141	4.37167	21.144	LQ	LQ
orf.1133803158484.1	contig_249	87465	88767	434	flagellar biosynthetic protein fliP	K02419			DB1	0	3.45059	3.32408	19.0409	LQ	LQ
orf.1133803158466.1	contig_249	87508	88024	172	flagellar biosynthetic protein fliO				DB1	19.7359	0	0	0.455475	LQ	LQ
orf.1133803158600.1	contig_249	91019	93128	703	flagellar biosynthesis protein flhA	K02400			DB1	0	4.26047	2.05214	20.7792	LQ	LQ
orf.1133803158630.1	contig_249	93137	94295	386	flagellar biosynthesis protein flhF	K02404			DB1	4.39711	11.639	3.73744	16.7887	LQ	LQ
orf.1133803158654.1	contig_249	94295	95195	300	cobyrinic acid a,c-diamide synthase	K04562			DB1	0	9.9837	4.80884	19.3343	LQ	LQ
orf.1133803158682.1	contig_249	95246	96053	269	RNA polymerase sigma factor, fliA/whiG family	K02405			DB1	12.6192	11.1342	0	20.68	LQ	LQ
orf.1133803158698.1	contig_249	96181	96562	127	response regulator receiver	K03413			DB1	26.7289	58.9589	22.7189	21.6802	2.20581	0.385335
orf.1133803158736.1	contig_249	96696	97644	316					DB1	10.7423	9.4782	0	18.4881	LQ	LQ
orf.1133803158792.1	contig_249	99182	99521	113	nitrogen regulatory protein P-II	K04751			DB1	30.0405	0	12.7668	24.5508	ZERO20	LQ
orf.1133803158856.1	contig_249	99521	102050	843	protein-P-II uridylyltransferase	K00990			DB1	2.01339	5.32938	0	22.0403	LQ	LQ
orf.1133803158924.1	contig_249	102125	104369	748	glutamine synthetase catalytic region	K01915			DB1	2.2691	8.00832	13.5008	18.5479	LQ	LQ
orf.1133803158948.1	contig_249	104326	105301	325		K07502			DB1	0	0	4.43893	20.5913	LQ	LQ
orf.1133803157752.1	contig_249	105898	107068	390	MFS transporter				DB1	0	3.83989	7.39821	20.8447	LQ	LQ
orf.1133803157714.1	contig_249	107112	109686	858	glycoside hydrolase, family 57				DB1	9.89094	10.4724	3.36282	21.7865	LQ	LQ
orf.1133803157646.1	contig_249	109894	110377	161					DB1	31.6264	9.30159	26.8817	18.8973	0.294108	2.89001
orf.1133803159126.1	contig_249	110563	111178	205	tetratricopeptide repeat protein				DB1	0	29.2206	0	23.6274	INF20	ZERO20
orf.1133803159180.1	contig_249	111342	113406	688	histidine kinase-, DNA gyrase B-, and HSP90-like ATPase				DB1	0	6.53004	0	20.6025	LQ	LQ
orf.1133803157532.1	contig_249	113420	114065	215		K03414			DB1	7.89435	62.6884	20.13	18.9878	7.94091	0.321113
orf.1133803157516.1	contig_249	114223	115993	590	diguanylate cyclase				DB1	5.75351	12.6911	7.33552	22.3699	LQ	LQ
orf.1133803157484.1	contig_249	116065	117241	392	adenosylcobinamide-GDP ribazoletransferase	K02233			DB1	0	3.82029	7.36047	18.051	LQ	LQ
orf.1133803157460.1	contig_249	116882	117719	279	xylose isomerase-like TIM barrel				DB1	0	10.7352	15.5124	18.056	LQ	LQ
orf.1133803157438.1	contig_249	117672	118605	311	beta-lactamase domain-containing protein				DB1	0	0	9.2775	16.6531	LQ	LQ
orf.1133803157408.1	contig_249	118483	118951	156	dUTP diphosphatase	K01520			DB1	0	0	9.24777	15.1348	LQ	LQ
orf.1133803157398.1	contig_249	118995	120312	439	processing peptidase	K01412		1	DB1	0	6.82258	23.0036	20.4256	LQ	3.37168
orf.1133803157358.1	contig_249	120292	122386	698	polyribonucleotide nucleotidyltransferase	K00962			DB1	7.29492	25.7459	33.0694	19.7135	3.52929	1.28445
orf.1133803157280.1	contig_249	122747	123023	92	ribosomal protein S15	K02956			DB1	0	81.3889	78.405	19.422	INF50	0.963338
orf.1133803157274.1	contig_249	123073	123796	241	tRNA pseudouridine synthase B	K03177			DB1	14.0854	62.1392	35.9166	20.7959	4.41162	0.578003
orf.1133803157260.1	contig_249	123799	124774	325	phosphoesterase, recJ-like:phosphoesterase, DHHA1	K06881			DB1	31.3345	4.60786	35.5114	20.1059	0.147054	7.7067
orf.1133803157238.1	contig_249	124754	125186	144	ribosome-binding factor A	K02834			DB1	0	41.5988	50.0921	21.8387	INF20	1.20417
orf.1133803157222.1	contig_249	125185	128086	967	translation initiation factor IF-2	K02519			DB1	10.5312	32.5219	35.8052	21.6103	3.08813	1.10096
orf.1133803157130.1	contig_249	128455	129721	422	transcription termination factor nusA	K02600			DB1	8.04401	53.2306	10.2558	23.756	6.61743	0.192668
orf.1133803157100.1	contig_249	129863	130361	166	ribosome maturation factor rimP	K09748			DB1	0	18.0428	17.3813	21.6255	LQ	LQ
orf.1133803157064.1	contig_249	131086	132508	474	NADH-quinone oxidoreductase subunit N 2	K00343			DB1	0	12.6376	12.1743	25.9282	LQ	LQ
orf.1133803157026.1	contig_249	132578	134093	505	proton-translocating NADH-quinone oxidoreductase, chain M	K00342			DB1	3.36096	8.89637	5.71347	20.7037	LQ	LQ
orf.1133803156986.1	contig_249	134149	135943	598	NADH/ubiquinone/plastoquinone (complex I)	K05568			DB1	8.51481	2.50427	7.23738	20.6618	LQ	LQ
orf.1133803156936.1	contig_249	136168	137686	506	NADH/ubiquinone/plastoquinone (complex I)	K05568			DB1	0	0	5.70218	21.7394	LQ	LQ
orf.1133803156888.1	contig_249	138002	138659	219	NADH-ubiquinone/plastoquinone oxidoreductase chain 6	K00339			DB1	0	13.6763	0	19.593	LQ	LQ
orf.1133803156870.1	contig_249	138535	139144	203	NADH-quinone oxidoreductase subunit I	K00338			DB1	0	0	7.10666	17.9752	LQ	LQ
orf.1133803156856.1	contig_249	139125	140109	328	NADH-quinone oxidoreductase subunit H	K00337			DB1	0	18.2629	4.39833	19.8155	LQ	LQ
orf.1133803156828.1	contig_249	140121	141240	373	NADH-quinone oxidoreductase subunit D	K00333			DB1	4.55036	20.0745	7.7354	22.6558	4.41162	0.385335
orf.1133803156794.1	contig_249	141236	141797	187	NADH dehydrogenase (ubiquinone) 30 kDa subunit	K00332			DB1	0	0	7.71472	23.4361	LQ	LQ
orf.1133803156784.1	contig_249	141878	142412	178	NADH-quinone oxidoreductase subunit B 2	K00331			DB1	0	25.2397	0	18.1804	INF20	ZERO20
orf.1133803156772.1	contig_249	142384	142954	190	NADH-quinone oxidoreductase subunit	K00330			DB1	0	15.7637	0	19.2886	LQ	LQ
orf.1133803156752.1	contig_249	143162	144626	488	UDP-N-acetylmuramate:L-alanyl-gamma-D-glutamyl-meso-diaminopimelate ligase	K02558			DB1	3.47804	39.8939	5.91251	19.7953	11.4702	0.148206
orf.1133803156714.1	contig_249	144622	144868	82					DB1	0	54.7886	17.5933	21.5924	INF50	0.321113
orf.1133803160182.1	contig_249	145507	146575	356	cell division protein ftsA	K03569			DB1	0	58.8926	8.10478	23.4107	INF50	0.13762
orf.1133803160200.1	contig_249	146582	147443	287	rod shape-determining protein mreC	K03570			DB1	0	20.8719	10.0533	24.116	INF20	0.481669
orf.1133803160218.1	contig_249	147446	147983	179	rod shape-determining protein mreD	K03571			DB1	0	16.7325	0	19.8894	LQ	LQ
orf.1133803160278.1	contig_249	148004	149894	630	penicillin-binding protein 2	K05515			DB1	2.6941	7.13122	4.57985	21.7469	LQ	LQ
orf.1133803160306.1	contig_249	149889	151044	385	rod shape-determining protein rodA	K05837			DB1	4.40853	3.88975	3.74715	20.377	LQ	LQ
orf.1133803156512.1	contig_249	151075	152224	383	hypothetical membrane protein	K01139			DB1	0	7.82013	3.76671	15.5919	LQ	LQ
orf.1133803160344.1	contig_249	152277	152805	176	uncharacterized protein yajD		1961	1	DB1	9.64367	0	8.19688	21.2589	LQ	LQ
orf.1133803160414.1	contig_249	152848	155647	933	type III restriction protein res subunit	K01153			DB1	1.81917	4.81529	1.54625	19.831	LQ	LQ
orf.1133803160426.1	contig_249	155627	156128	167	death-on-curing protein				DB1	0	8.9674	8.63863	21.7403	LQ	LQ
orf.1133803160446.1	contig_249	156108	156783	225	cell filamentation protein fic	K04095			DB1	0	6.6558	0	19.5026	LQ	LQ
orf.1133803160578.1	contig_249	160471	161992	507	N-6 DNA methylase	K03427			DB1	3.3477	5.90752	0	19.5674	LQ	LQ
orf.1133803160616.1	contig_249	162303	163689	462					DB1	0	6.48292	0	19.3634	LQ	LQ
orf.1133803160626.1	contig_249	163393	164320	309	acetyltransferase, GNAT family	K03824			DB1	5.49283	9.69291	0	17.4776	LQ	LQ
orf.1133803160646.1	contig_249	164229	165132	301		K00243			DB1	5.63882	4.97527	9.58573	19.3272	LQ	LQ
orf.1133803156124.1	contig_249	165201	166200	333	ferrochelatase	K01772			DB1	10.1939	17.9887	12.9969	18.1973	LQ	LQ
orf.1133803156098.1	contig_249	166187	166748	187	metal dependent phosphohydrolase				DB1	27.2292	0	7.71472	19.7594	ZERO20	LQ
orf.1133803156080.1	contig_249	166766	167954	396	uroporphyrinogen decarboxylase	K01599			DB1	25.7165	22.6902	10.9292	19.0204	0.882324	0.481669
orf.1133803156042.1	contig_249	167960	169025	355	radical SAM domain protein				DB1	4.78109	21.0923	8.12762	19.1813	4.41162	0.385335
orf.1133803156014.1	contig_249	169055	170405	450	phoH family protein	K07175			DB1	26.4022	13.3116	12.8236	20.893	0.504185	LQ
orf.1133801860482.1	contig_2562	332	629	99	preprotein translocase, secE subunit	K03073			DB1	34.2886	272.283	29.1445	23.2557	7.94091	0.107038
orf.1133801860496.1	contig_2562	625	1201	192	transcription termination/antitermination factor nusG	K02601			DB1	0	93.5972	22.5414	23.4097	INF50	0.240834
orf.1133801860608.1	contig_2562	1276	1702	142	ribosomal protein L11	K02867			DB1	23.9054	189.831	71.1166	19.4086	7.94091	0.374631
orf.1133801860626.1	contig_2562	1698	2433	245	ribosomal protein L1	K02863			DB1	13.8554	158.924	129.544	24.8216	11.4702	0.815132
orf.1133801860656.1	contig_2562	2791	3319	176	ribosomal protein L10	K02864			DB1	9.64367	110.615	434.435	23.058	11.4702	3.92745
orf.1133801860664.1	contig_2562	3358	3742	128	ribosomal protein L7/L12	K02935			DB1	0	58.4983	439.558	22.3278	INF50	7.51404
orf.1133801860856.1	contig_2562	3947	8033	1362	DNA-directed RNA polymerase, beta subunit	K03043			DB1	2.49234	13.1943	63.5529	20.6427	LQ	4.81669
orf.1133801861052.1	contig_2562	8126	12203	1359	DNA-directed RNA polymerase, beta' subunit	K03046			DB1	6.24461	6.61172	92.3552	21.9135	LQ	13.9684
orf.1133801861080.1	contig_2562	12781	13255	158	ribosomal protein S7	K02992			DB1	32.2269	331.737	27.3921	24.3591	10.2938	0.0825718
orf.1133801861246.1	contig_2562	13320	15405	695	translation elongation factor G	K02355			DB1	12.2107	105.583	51.8939	21.846	8.64677	0.491499
orf.1133802520130.1	contig_259	560	1124	188	flavin reductase				DB1	9.02812	0	7.67368	18.5757	LQ	LQ
orf.1133802520310.1	contig_259	1349	3908	853					DB1	3.97957	5.2669	0	19.7122	LQ	LQ
orf.1133802526514.1	contig_259	3914	6635	907	HAD ATPase, P-type, family IC				DB1	0	4.95332	3.18115	17.594	LQ	LQ
orf.1133802526328.1	contig_259	7110	7947	279	cytochrome c-type biogenesis protein CcsB				DB1	0	5.36758	0	20.8511	LQ	LQ
orf.1133802520562.1	contig_259	8473	9469	332	probable Na+/H+ antiporter regulatory protein (nhaR)	K03717			DB1	0	4.51071	0	21.1741	LQ	LQ
orf.1133802526144.1	contig_259	9538	11449	637				1	DB1	2.6645	7.05285	2.26476	22.0573	LQ	LQ
orf.1133802520738.1	contig_259	11653	12031	126	response regulator receiver domain	K10682			DB1	0	11.8854	0	17.6531	LQ	LQ
orf.1133802525912.1	contig_259	14995	16711	572	hydroxylamine reductase	K00378			DB1	26.7055	75.925	73.1414	19.1653	2.84304	0.963338
orf.1133802525714.1	contig_259	18583	18988	135				1	DB1	12.5725	11.093	10.6863	16.1421	LQ	LQ
orf.1133802525586.1	contig_259	19245	19827	194	alkyl hydroperoxide reductase/ thiol specific antioxidant/ mal allergen	K02199			DB1	8.7489	15.4387	0	17.0275	LQ	LQ
orf.1133802525564.1	contig_259	19870	20632	254	short-chain dehydrogenase/reductase SDR	K00059			DB1	13.3645	5.89589	17.0392	18.656	LQ	LQ
orf.1133802525542.1	contig_259	20671	21205	178	probable thiol peroxidase	K11065			DB1	19.0706	8.41323	16.2096	21.0982	LQ	LQ
orf.1133802525520.1	contig_259	21201	21678	159	conserved membrane protein, sapB/mtgC family	K07507			DB1	0	9.41859	9.07328	19.0243	LQ	LQ
orf.1133802525504.1	contig_259	21679	22120	147	Na+/H+ antiporter				DB1	0	20.3749	0	22.084	INF20	ZERO20
orf.1133802525388.1	contig_259	22116	23388	424	cation diffusion facilitator family transporter				DB1	0	10.5959	0	16.6079	LQ	LQ
orf.1133802525358.1	contig_259	23074	23659	195	SCP-like extracellular				DB1	0	23.0393	0	9.3962	INF20	ZERO20
orf.1133802525342.1	contig_259	23851	24997	382	integral membrane sensor signal transduction histidine kinase	K07709			DB1	0	3.9203	7.55315	19.123	LQ	LQ
orf.1133802525302.1	contig_259	25445	27116	557	helix-turn-helix, fis-type				DB1	3.04719	8.06583	0	19.5216	LQ	LQ
orf.1133802525170.1	contig_259	26878	27976	366					DB1	4.63739	12.275	0	16.7126	LQ	LQ
orf.1133802525148.1	contig_259	27972	30525	851	ppsA4	K01007			DB1	1.99446	3.51952	3.39049	18.8985	LQ	LQ
orf.1133802524972.1	contig_259	30664	31060	132		K07090			DB1	0	34.0353	10.9292	22.032	INF20	0.321113
orf.1133802524964.1	contig_259	31069	32305	412	permeases-like				DB1	37.0766	39.9833	14.0063	18.0885	1.0784	0.350305
orf.1133802524936.1	contig_259	32396	34076	560					DB1	6.06173	0	2.57616	21.6416	LQ	LQ
orf.1133802524900.1	contig_259	34086	36936	950	molybdopterin oxidoreductase	K08352			DB1	32.1591	20.4929	6.07432	20.1561	0.637234	0.296412
orf.1133802524718.1	contig_259	36953	37361	136	response regulator receiver domain protein (cheY-like)				DB1	0	33.0343	0	21.6878	INF20	ZERO20
orf.1133802524702.1	contig_259	37357	38917	520	PAS/PAC sensor signal transduction histidine kinase				DB1	3.26401	5.75983	0	18.0875	LQ	LQ
orf.1133802524552.1	contig_259	38913	39351	146					DB1	11.6252	0	0	15.8076	LQ	LQ
orf.1133802524530.1	contig_259	39816	41463	549	hemerythrin-like metal-binding domain	K03406			DB1	12.3664	5.45557	0	22.1738	LQ	LQ
orf.1133802522474.1	contig_259	41744	42722	326	ATPase-like, parA/minD	K03593			DB1	15.6192	64.3122	48.6784	18.9041	4.11751	0.756908
orf.1133802522496.1	contig_259	42816	43455	213	beta-lactamase-like	K01069			DB1	7.96848	42.1847	27.0921	13.8231	5.29394	0.642225
orf.1133802522638.1	contig_259	43448	45374	642	selenocysteine-specific translation elongation factor	K03833			DB1	2.64375	25.659	8.98848	19.2696	9.70556	0.350305
orf.1133802522680.1	contig_259	45412	47065	551	GTP-binding protein hflX	K03665			DB1	3.08037	13.5894	10.473	19.6147	LQ	LQ
orf.1133802522696.1	contig_259	47054	47711	219					DB1	0	6.83815	0	18.2272	LQ	LQ
orf.1133802522816.1	contig_259	47674	48322	216					DB1	7.8578	0	0	17.7676	LQ	LQ
orf.1133802523108.1	contig_259	50331	51954	541	two component, sigma54 specific, transcriptional regulator, fis family	K13599			DB1	0	2.76812	5.33328	17.0412	LQ	LQ
orf.1133802523156.1	contig_259	52007	53759	584	ATPase AAA-2 domain protein				DB1	2.90631	5.12861	12.3515	19.4892	LQ	LQ
orf.1133802523188.1	contig_259	53972	54968	332	porphobilinogen synthase	K01698			DB1	30.6738	22.5535	4.34534	18.7731	0.73527	0.192668
orf.1133802523306.1	contig_259	54989	55541	184	nitroreductase family protein				DB1	9.22438	0	7.8405	18.1873	LQ	LQ
orf.1133802523568.1	contig_259	55592	56264	224	UPF0502 protein acid_1185	K09915			DB1	0	6.68551	0	15.4067	LQ	LQ
orf.1133802523550.1	contig_259	56279	57428	383	predicted phosphohydrolases	K07098			DB1	0	3.91007	0	18.6096	LQ	LQ
orf.1133802523528.1	contig_259	57518	59051	511	single-stranded nucleic acid binding R3H domain protein				DB1	0	8.79191	2.82319	18.326	LQ	LQ
orf.1133802523382.1	contig_259	59037	62178	1047					DB1	4.86328	0	2.75578	18.1059	LQ	LQ
orf.1133802523184.1	contig_259	62193	63648	485	pyruvate kinase	K00873			DB1	3.49956	3.08774	0	21.8463	LQ	LQ
orf.1133802523754.1	contig_259	64091	64793	234	cytochrome c biogenesis protein transmembrane region	K06196			DB1	0	0	12.3304	20.6453	LQ	LQ
orf.1133802523110.1	contig_259	64962	65430	156	peptidyl-prolyl cis-trans isomerase	K03775			DB1	0	9.59971	9.24777	18.4354	LQ	LQ
orf.1133802523796.1	contig_259	65724	66048	108					DB1	172.872	97.0638	1389.22	24.6574	0.561479	14.3124
orf.1133802522876.1	contig_259	66060	67263	401		K02004			DB1	42.3263	37.3455	528.852	18.2319	0.882324	14.1611
orf.1133802522852.1	contig_259	67264	68473	403		K02004			DB1	4.21163	7.43204	3.57978	18.8297	LQ	LQ
orf.1133802522824.1	contig_259	68469	69174	235	ABC transporter related protein	K02003			DB1	0	0	24.5558	22.7506	LQ	INF20
orf.1133802522668.1	contig_259	70299	71790	497	metal dependent phosphohydrolase				DB1	0	3.01319	5.80544	18.3673	LQ	LQ
orf.1133802522624.1	contig_259	72317	73184	289					DB1	5.87296	5.18185	0	15.5435	LQ	LQ
orf.1133802522606.1	contig_259	73096	74062	322	putative uncharacterized protein (fragment)	K03497			DB1	0	13.9524	0	19.4559	LQ	LQ
orf.1133802524368.1	contig_259	74254	74917	221	bifunctional deaminase-reductase domain protein				DB1	0	6.77627	6.52784	16.8508	LQ	LQ
orf.1133802524392.1	contig_259	74906	75671	255					DB1	0	0	5.65746	18.8162	LQ	LQ
orf.1133802524548.1	contig_259	75756	78033	759	DNA methylase N-4/N-6 domain protein	K07319			DB1	0	9.86532	5.70218	18.2239	LQ	LQ
orf.1133802524570.1	contig_259	77885	78608	241					DB1	0	6.21392	5.98611	15.9531	LQ	LQ
orf.1133802524574.1	contig_259	78462	78765	101					DB1	0	14.8273	14.2837	16.4354	LQ	LQ
orf.1133802524750.1	contig_259	78761	81464	901	type III restriction protein res subunit				DB1	1.88378	6.64841	4.8035	17.7334	LQ	LQ
orf.1133802524778.1	contig_259	81460	82378	306		K09007			DB1	0	4.89397	4.71455	18.0599	LQ	LQ
orf.1133802524922.1	contig_259	82515	84069	518	polynucleotide adenylyltransferase region:metal-dependent phosphohydrolase, HD subdomain	K00970			DB1	3.27661	2.89103	0	16.1729	LQ	LQ
orf.1133802524978.1	contig_259	84222	86709	829	phosphorylase, glycogen/starch/alpha-glucan family	K00688			DB1	6.14217	12.6452	5.22069	18.6249	LQ	LQ
orf.1133802525114.1	contig_259	86873	87947	358	secretion ATPase, PEP-CTERM locus subfamily				DB1	9.48204	4.18312	0	19.4325	LQ	LQ
orf.1133802525144.1	contig_259	88018	88981	321	putative sensor with HAMP domain protein			1	DB1	5.28749	13.9958	0	17.784	LQ	LQ
orf.1133802525162.1	contig_259	88958	89960	334	tetratricopeptide repeat protein	K03286			DB1	0	17.9348	8.63863	17.3701	LQ	LQ
orf.1133802525320.1	contig_259	90173	92162	663	putative arylsulfatase	K07014			DB1	7.68003	31.6226	8.70378	19.7708	4.11751	0.275239
orf.1133802525330.1	contig_259	92136	92835	233	transcriptional regulatory protein	K07665			DB1	14.569	25.7091	18.5749	19.0499	1.76465	0.722503
orf.1133802525368.1	contig_259	92841	94230	463	signal transduction histidine kinase				DB1	3.66584	16.1723	12.4635	23.0128	LQ	LQ
orf.1133802521254.1	contig_259	94308	96255	649	putative arylsulfatase	K07014			DB1	10.4609	27.6898	15.5602	20.7885	2.64697	0.561947
orf.1133802521210.1	contig_259	96251	98273	674	sulfatase family protein				DB1	7.55468	22.2189	23.5448	21.3486	2.94108	1.05967
orf.1133802525732.1	contig_259	98392	99088	232					DB1	0	6.45498	0	24.4383	LQ	LQ
orf.1133802520954.1	contig_259	100682	102614	644	putative CBS domain and cyclic nucleotide-regulated nucleotidyltransferase	K07182			DB1	2.63554	6.97619	2.24014	18.6504	LQ	LQ
orf.1133802520906.1	contig_259	102751	104539	596	two component protein (transcriptional response regulator/sensory box)				DB1	0	5.02535	0	21.369	LQ	LQ
orf.1133802526110.1	contig_259	104828	105845	339	glyceraldehyde-3-phosphate dehydrogenase, type I	K00134		1	DB1	0	4.41757	8.51122	21.0771	LQ	LQ
orf.1133802520714.1	contig_259	105860	107957	699					DB1	0	8.5697	6.19164	18.5598	LQ	LQ
orf.1133802520548.1	contig_259	108141	109956	605	two component protein (transcriptional response regulator/sensory box)				DB1	2.80543	7.42589	0	20.7828	LQ	LQ
orf.1133802520398.1	contig_259	109837	111376	513	cyclic nucleotide-binding domain protein				DB1	23.1598	0	5.62437	18.7949	ZERO20	LQ
orf.1133802520352.1	contig_259	111441	111843	134					DB1	12.6663	0	0	20.7687	LQ	LQ
orf.1133802526398.1	contig_259	112062	112578	172	cyclic nucleotide-binding domain	K04955			DB1	9.86794	8.70672	0	16.1066	LQ	LQ
orf.1133802526544.1	contig_259	113822	114500	226	signal transduction histidine kinase				DB1	0	6.62635	0	18.03	LQ	LQ
orf.1133802526592.1	contig_259	116134	116362	76					DB1	0	19.7047	0	14.0374	LQ	LQ
orf.1133803123700.1	contig_2608	91	664	191	PTS system fructose subfamily IIA component	K02793			DB1	8.88631	0	0	16.7632	LQ	LQ
orf.1133803123120.1	contig_2608	748	1087	113					DB1	0	0	12.7668	19.7011	LQ	LQ
orf.1133803123400.1	contig_2608	9233	9749	172		K07112			DB1	9.86794	8.70672	16.775	14.1999	LQ	LQ
orf.1133803123410.1	contig_2608	9433	10276	281		K07112			DB1	6.04016	37.3056	5.13399	17.687	6.17627	0.13762
orf.1133803123454.1	contig_2608	10322	12164	614	ATP-dependent metallopeptidase hflB	K03798			DB1	11.0572	19.5121	7.04879	20.6501	LQ	LQ
orf.1133803123298.1	contig_2608	14729	16226	499	putative CDP-alcohol phosphatidyltransferase	K00998			DB1	0	3.00111	0	17.969	LQ	LQ
orf.1133803123602.1	contig_2608	16490	17810	440	diguanylate cyclase (GGDEF) domain	K02488			DB1	7.71494	0	3.27875	22.4871	LQ	LQ
orf.1133803123206.1	contig_2608	17867	18479	204					DB1	8.32003	7.34096	49.5028	19.7596	LQ	6.74337
orf.1133803123186.1	contig_2608	18442	19027	195	transcriptional regulator	K16137			DB1	0	0	7.39821	21.6981	LQ	LQ
orf.1133803123698.1	contig_2608	20436	21237	267					DB1	0	56.0882	5.40319	21.4123	INF50	0.0963338
orf.1133803391170.1	contig_265	2	734	244	uspA domain protein				DB1	6.95609	6.13752	29.5625	23.0804	LQ	4.81669
orf.1133803391458.1	contig_265	903	2169	422	UDP-N-acetylglucosamine 1-carboxyvinyltransferase	K00790			DB1	0	10.6461	6.83721	19.5037	LQ	LQ
orf.1133803391426.1	contig_265	2165	3155	330	protein-(glutamine-N5) methyltransferase, release factor-specific	K02493			DB1	0	0	4.37167	17.9972	LQ	LQ
orf.1133803391400.1	contig_265	3133	4213	360	peptide chain release factor 1	K02835			DB1	9.42937	62.3981	48.0884	21.1425	6.61743	0.77067
orf.1133803391366.1	contig_265	4225	4468	81	ribosomal protein L31	K02909		1	DB1	0	55.465	17.8105	24.4897	INF50	0.321113
orf.1133803391358.1	contig_265	4596	5853	419	transcription termination factor rho	K03628			DB1	4.0508	53.6118	3.44308	21.155	13.2349	0.0642225
orf.1133803391304.1	contig_265	6513	7185	224	dephospho-coA kinase	K00859			DB1	7.57717	0	0	17.9803	LQ	LQ
orf.1133803391276.1	contig_265	7418	8111	231	membrane protein, marC family	K05595			DB1	0	6.48292	6.24525	23.2265	LQ	LQ
orf.1133803391262.1	contig_265	8129	8528	133					DB1	0	11.2598	10.847	16.1645	LQ	LQ
orf.1133803391256.1	contig_265	8445	8760	105					DB1	0	14.2624	13.7395	14.9459	LQ	LQ
orf.1133803391242.1	contig_265	8905	11143	746				1	DB1	0	4.01489	3.8677	22.4532	LQ	LQ
orf.1133803391160.1	contig_265	11728	12082	118	putative transcriptional regulator				DB1	0	12.6911	12.2259	22.6615	LQ	LQ
orf.1133801805364.1	contig_273	443	1283	280					DB1	0	5.34841	0	18.41	LQ	LQ
orf.1133801805338.1	contig_273	1478	2237	253					DB1	0	5.91919	11.4044	21.5846	LQ	LQ
orf.1133801805306.1	contig_273	2612	3749	379					DB1	8.95665	3.95133	0	25.274	LQ	LQ
orf.1133801805174.1	contig_273	3655	4777	374	ABC transporter, ATP-binding protein, permease, putative	K09686			DB1	0	4.00416	3.85736	27.3481	LQ	LQ
orf.1133801805152.1	contig_273	4780	7945	1055	ABC transporter, ATP-binding protein	K13926			DB1	4.8264	5.67793	4.10233	24.4951	LQ	LQ
orf.1133801804962.1	contig_273	7545	8631	362	hlyD family secretion protein, putative	K01993			DB1	4.68863	0	0	18.1997	LQ	LQ
orf.1133801804756.1	contig_273	11268	12093	275	methyltransferase domain				DB1	0	5.44566	26.23	19.8461	LQ	4.81669
orf.1133801804740.1	contig_273	11896	13309	471	efflux transporter, outer membrane factor lipoprotein, NodT family				DB1	0	0	9.18886	15.0799	LQ	LQ
orf.1133801804694.1	contig_273	13305	15309	668	RND transporter, HAE1 family	K03296			DB1	7.62254	11.2092	19.4369	16.7355	LQ	LQ
orf.1133801805360.1	contig_273	15604	15838	78					DB1	0	0	36.9911	21.6009	LQ	INF20
orf.1133786483152.1	contig_29969	0	1245	415	YD repeat protein				DB1	0	0	3.47627	18.5033	LQ	LQ
orf.1133786483166.1	contig_29969	1288	1723	145					DB1	0	0	9.94932	24.0959	LQ	LQ
orf.1133803399680.1	contig_3086	48	423	125	chemotaxis response regulator protein-glutamate methylesterase 3	K03412			DB1	0	11.9804	11.5412	12.6775	LQ	LQ
orf.1133803399578.1	contig_3086	981	1374	131					DB1	0	11.4317	0	24.2832	LQ	LQ
orf.1133803399650.1	contig_3086	1319	1832	171	probable chemoreceptor glutamine deamidase cheD 2	K03411			DB1	0	8.75763	8.43656	20.3584	LQ	LQ
orf.1133803399636.1	contig_3086	1828	2680	284	cheR methyltransferase, SAM binding domain	K00575			DB1	0	5.27308	5.07976	20.3813	LQ	LQ
orf.1133803399618.1	contig_3086	2758	5398	880	PAS domain protein	K03406			DB1	3.85747	0	6.55751	19.3882	LQ	LQ
orf.1133803399566.1	contig_3086	5339	5828	163	cheW protein	K03408			DB1	0	9.18746	8.85062	19.2054	LQ	LQ
orf.1133803399546.1	contig_3086	5953	6235	94	methyl-accepting chemotaxis sensory transducer	K03406			DB1	0	15.9314	0	13.6931	LQ	LQ
orf.1133803331998.1	contig_3229	1194	2331	379	serine-type D-Ala-D-Ala carboxypeptidase	K07258			DB1	0	11.854	0	16.637	LQ	LQ
orf.1133803332102.1	contig_3229	3587	6221	878	PAS/PAC sensor hybrid histidine kinase				DB1	7.73251	1.70564	0	19.5677	LQ	LQ
orf.1133803332142.1	contig_3229	6240	7797	519	acetyl coA carboxylase, biotin carboxylase subunit	K01961			DB1	3.2703	2.88546	0	18.6695	LQ	LQ
orf.1133803332166.1	contig_3229	7947	8457	170	biotin/lipoyl attachment domain-containing protein	K01960			DB1	0	8.80915	0	20.8747	LQ	LQ
orf.1133803331970.1	contig_3229	8469	9183	238	uncharacterized protein, PH0010 family	K09141			DB1	7.13145	6.29225	0	21.3301	LQ	LQ
orf.1133803331954.1	contig_3229	9185	10055	290	D-alanyl-D-alanine carboxypeptidase/D-alanyl-D-alanine-endopeptidase	K07259			DB1	5.85271	0	0	17.7216	LQ	LQ
orf.1133802100114.1	contig_327	860	2015	385	glycosyltransferase, family 1				DB1	4.40853	11.6693	7.49429	15.4605	LQ	LQ
orf.1133802099986.1	contig_327	1990	3370	460	capsule polysaccharide biosynthesis				DB1	7.3795	0	0	20.8727	LQ	LQ
orf.1133802099690.1	contig_327	5727	7023	432	membrane protein				DB1	7.8578	0	0	17.6549	LQ	LQ
orf.1133802099658.1	contig_327	7106	8030	308	methyltransferase, fkbM family				DB1	0	0	4.68393	18.6972	LQ	LQ
orf.1133802099636.1	contig_327	8026	9781	585	lipid A export ATP-binding/permease protein msbA	K11085			DB1	0	7.67977	0	22.1676	LQ	LQ
orf.1133802099586.1	contig_327	9888	10782	298		K02848			DB1	0	0	9.68223	17.9098	LQ	LQ
orf.1133802098316.1	contig_327	12348	13431	361	dTDP-glucose 4,6-dehydratase	K01710			DB1	0	4.14835	0	18.4339	LQ	LQ
orf.1133802098340.1	contig_327	13339	14320	327	glucose-1-phosphate thymidylyltransferase	K00973			DB1	10.381	4.57968	4.41178	18.1623	LQ	LQ
orf.1133802098360.1	contig_327	14306	14864	186	dTDP-4-dehydrorhamnose 3,5-epimerase	K01790			DB1	0	48.3082	0	17.4588	INF20	ZERO20
orf.1133802098392.1	contig_327	14676	15747	357	dTDP-4-dehydrorhamnose reductase	K00067			DB1	4.7543	12.5845	4.04104	15.5525	LQ	LQ
orf.1133802098504.1	contig_327	15794	15968	58	UPF0434 protein mldDRAFT_1138	K09791			DB1	0	25.8199	0	16.6307	INF20	ZERO20
orf.1133802098522.1	contig_327	15973	16759	262	deoxyribonuclease IV (phage-T(4)-induced)				DB1	0	0	16.5189	21.5873	LQ	LQ
orf.1133802098808.1	contig_327	16854	20502	1216	DNA polymerase III, alpha subunit	K02337			DB1	1.39579	4.92617	4.74556	20.3564	LQ	LQ
orf.1133802098864.1	contig_327	21385	22147	254					DB1	26.7289	5.89589	5.67973	20.4706	0.220581	LQ
orf.1133802098900.1	contig_327	22220	23282	354		K06940			DB1	0	4.23038	0	18.3153	LQ	LQ
orf.1133802098946.1	contig_327	23064	24993	643					DB1	0	13.9741	0	17.1042	LQ	LQ
orf.1133802098598.1	contig_327	25283	27125	614	methyl-accepting chemotaxis protein	K03406			DB1	16.5859	9.75606	7.04879	20.9064	LQ	LQ
orf.1133802098560.1	contig_327	27279	28020	247	rhodanese-like protein				DB1	68.716	36.3779	17.5221	16.0321	0.529394	0.481669
orf.1133802098542.1	contig_327	28023	28641	206	conserved domain protein				DB1	74.1533	87.2362	35.0158	22.14	1.17643	0.401391
orf.1133802099190.1	contig_327	28812	29682	290	rhodanese-like domain				DB1	52.6744	36.1479	19.8986	18.9066	0.686252	0.550479
orf.1133802099340.1	contig_327	29765	31241	492	methyl-accepting chemotaxis sensory transducer	K05875			DB1	0	0	2.93222	18.6693	LQ	LQ
orf.1133802099352.1	contig_327	31096	31699	201	methylamine utilisation protein mauE				DB1	8.44421	0	0	19.2408	LQ	LQ
orf.1133802099516.1	contig_327	31740	33306	522		K02849			DB1	0	2.86888	0	19.5447	LQ	LQ
orf.1133802099556.1	contig_327	33684	34671	329	bifunctional protein rfaE, domain I	K03272			DB1	5.15892	4.55184	8.76992	18.0705	LQ	LQ
orf.1133802099580.1	contig_327	34553	35555	334	TIGR00255 family protein				DB1	5.08169	13.4511	8.63863	21.1868	LQ	LQ
orf.1133802099592.1	contig_327	35551	35854	101	UPF0296 protein dvMF_1139	K09777			DB1	0	0	14.2837	20.6001	LQ	LQ
orf.1133802099610.1	contig_327	35850	36462	204	guanylate kinase	K00942			DB1	0	7.34096	14.1436	19.6002	LQ	LQ
orf.1133802099628.1	contig_327	36458	37229	257	RNA methyltransferase, trmH family, group 3	K03218			DB1	6.60422	17.4812	5.61343	21.4733	LQ	LQ
orf.1133802097974.1	contig_327	37416	38010	198	response regulator receiver protein				DB1	0	7.56341	14.5722	21.7512	LQ	LQ
orf.1133802097958.1	contig_327	38064	39303	413	RNA binding S1 domain protein	K02945			DB1	8.2193	14.5042	20.9586	21.5274	LQ	1.44501
orf.1133802097930.1	contig_327	39350	39875	175	phosphodiesterase family protein	K07095			DB1	0	17.1149	16.4874	20.2399	LQ	LQ
orf.1133802097908.1	contig_327	39897	40962	355		K04720			DB1	0	8.43693	8.12762	19.759	LQ	LQ
orf.1133802097864.1	contig_327	40972	41530	186	adenosylcobinamide-phosphate guanylyltransferase	K02231			DB1	0	8.05137	15.5124	23.3799	LQ	LQ
orf.1133802097844.1	contig_327	41551	43360	603	bacteriocin maturation radical SAM protein 1				DB1	0	7.45052	0	19.2756	LQ	LQ
orf.1133802097676.1	contig_327	43451	44132	227	outer membrane lipoprotein carrier protein lolA	K03634			DB1	7.47703	26.3886	0	19.1554	3.52929	ZERO20
orf.1133802097660.1	contig_327	44112	44955	281	glutamate racemase	K01776			DB1	0	21.3175	25.67	18.2084	INF20	1.20417
orf.1133802097632.1	contig_327	45015	45495	160	transcriptional regulator, ros/mucR family				DB1	42.4321	56.1583	9.01657	22.0721	1.32349	0.160556
orf.1133803540752.1	contig_345	30	624	198	transposase IS116/IS110/IS902 family protein				DB1	17.1443	22.6902	7.28612	38.5293	1.32349	0.321113
orf.1133803543494.1	contig_345	767	1202	145					DB1	70.2325	61.9678	19.8986	19.161	0.882324	0.321113
orf.1133803543460.1	contig_345	1663	2515	284	multidrug ABC transporter, permease protein	K09694			DB1	0	15.8192	5.07976	15.0402	LQ	LQ
orf.1133803543440.1	contig_345	2418	3357	313	ABC transporter related protein	K09687			DB1	0	4.78452	9.21822	19.6073	LQ	LQ
orf.1133803543416.1	contig_345	3443	5423	660	NADH dehydrogenase (quinone)	K05903			DB1	2.57165	0	2.18584	16.9178	LQ	LQ
orf.1133803543370.1	contig_345	5447	6218	257	NADH ubiquinone oxidoreductase 20 kDa subunit				DB1	0	0	11.2269	17.3734	LQ	LQ
orf.1133803543354.1	contig_345	6238	8047	603	ech-hydrogenase-related complex, large subunit				DB1	0	2.48351	9.56983	18.1647	LQ	LQ
orf.1133803543316.1	contig_345	7758	9201	481	NADH dehydrogenase (quinone)	K12141			DB1	0	9.34026	2.99928	16.0255	LQ	LQ
orf.1133803543254.1	contig_345	9848	10763	305	NAD-dependent dehydrogenase subunit				DB1	0	14.7301	4.73001	20.8904	LQ	LQ
orf.1133803543226.1	contig_345	10775	12773	666	NADH/ubiquinone/plastoquinone (complex I)	K12137			DB1	0	22.4858	2.16614	17.9781	INF20	0.0963338
orf.1133803543170.1	contig_345	12794	13556	254	putative PTS IIA-like nitrogen-regulatory protein ptsN	K02806			DB1	0	29.4794	0	19.8008	INF20	ZERO20
orf.1133803541146.1	contig_345	13522	14245	241	cation antiporter	K05569			DB1	0	6.21392	0	17.0682	LQ	LQ
orf.1133803541236.1	contig_345	16161	17688	509	NADH dehydrogenase (quinone)	K05903			DB1	3.33455	2.94215	0	17.4575	LQ	LQ
orf.1133803541332.1	contig_345	19054	20950	632	NADH/ubiquinone/plastoquinone (complex I)				DB1	0	2.36955	0	18.0145	LQ	LQ
orf.1133803542910.1	contig_345	20971	21451	160					DB1	10.608	28.0792	0	22.5776	2.64697	ZERO20
orf.1133803541364.1	contig_345	21630	21942	104				1	DB1	16.3201	0	0	22.833	LQ	LQ
orf.1133803541392.1	contig_345	22029	23199	390	putative sodium:dicarboxylate symporter permease				DB1	4.35201	7.67977	0	18.4452	LQ	LQ
orf.1133803542842.1	contig_345	23253	25152	633	acetyl-coA hydrolase/transferase				DB1	10.7253	2.36581	2.27907	22.3459	LQ	LQ
orf.1133803541490.1	contig_345	25446	26448	334					DB1	10.1634	0	0	16.9552	LQ	LQ
orf.1133803541534.1	contig_345	26444	28019	525	4Fe-4S ferredoxin iron-sulfur binding domain protein				DB1	0	5.70497	0	18.9289	LQ	LQ
orf.1133803541572.1	contig_345	28155	29307	384	multi-sensor signal transduction histidine kinase				DB1	0	7.79977	3.75691	24.7087	LQ	LQ
orf.1133803542664.1	contig_345	29620	29971	117					DB1	0	25.5992	0	17.9535	INF20	ZERO20
orf.1133803541656.1	contig_345	30117	33162	1015	PDZ/DHR/GLGF domain protein				DB1	6.68881	7.37712	1.42133	18.7789	LQ	LQ
orf.1133803541726.1	contig_345	33421	35881	820					DB1	10.3493	7.30515	3.51866	18.6852	LQ	LQ
orf.1133803541790.1	contig_345	35865	38370	835					DB1	18.2941	10.7609	3.45545	19.8375	LQ	LQ
orf.1133803541800.1	contig_345	38366	38858	164					DB1	41.3972	0	8.79666	18.9784	ZERO20	LQ
orf.1133803541820.1	contig_345	38809	39748	313	glycyl-radical enzyme activating protein family protein	K04069			DB1	10.8453	4.78452	9.21822	18.0336	LQ	LQ
orf.1133803541848.1	contig_345	39799	40864	355					DB1	23.9054	4.21847	4.06381	22.5453	0.176465	LQ
orf.1133803542372.1	contig_345	40870	42193	441	ATP-dependent helicase hrpB	K03579			DB1	7.69744	6.79163	6.54264	17.0145	LQ	LQ
orf.1133803542342.1	contig_345	42403	43174	257	ATP-dependent helicase hrpB	K03579			DB1	0	0	5.61343	14.1404	LQ	LQ
orf.1133803542312.1	contig_345	43808	45161	451	type III restriction protein res subunit				DB1	0	6.64104	0	17.3163	LQ	LQ
orf.1133803541996.1	contig_345	44996	47120	708	ATPase/histidine kinase/DNA gyrase B/HSP90 domain protein	K07636			DB1	7.19189	2.11519	0	17.2704	LQ	LQ
orf.1133803542222.1	contig_345	47408	48260	284	PEP-CTERM putative exosortase interaction domain				DB1	47.8109	79.0962	30.4786	22.1797	1.65436	0.385335
orf.1133803542084.1	contig_345	48691	49477	262			6017	5	DB1	0	5.71586	0	20.0669	LQ	LQ
orf.1133803542112.1	contig_345	49489	50419	310			5750	6	DB1	5.47512	4.83082	0	17.6528	LQ	LQ
orf.1133803542046.1	contig_345	52508	53306	266	tRNA pseudouridine synthase A	K06173			DB1	0	5.62991	5.4235	17.9169	LQ	LQ
orf.1133803542232.1	contig_345	53423	53762	113					DB1	0	0	12.7668	16.6757	LQ	LQ
orf.1133803542242.1	contig_345	53751	54231	160	RNA pyrophosphohydrolase	K08311			DB1	0	9.35972	0	10.5119	LQ	LQ
orf.1133803542290.1	contig_345	54854	56372	506	L-seryl-tRNA(Sec) selenium transferase	K01042			DB1	3.35432	8.87879	8.55327	16.1889	LQ	LQ
orf.1133803542336.1	contig_345	56368	58486	706	tetratricopeptide repeat protein			1	DB1	2.40409	8.48473	2.04342	18.0902	LQ	LQ
orf.1133803542356.1	contig_345	58510	59191	227	TIGR00730 family protein	K06966			DB1	7.47703	0	0	20.2467	LQ	LQ
orf.1133803542370.1	contig_345	59475	59955	160	protein mraZ	K03925			DB1	31.8241	28.0792	9.01657	20.622	0.882324	0.321113
orf.1133803542388.1	contig_345	59955	60855	300	S-adenosyl-methyltransferase mraW	K03438			DB1	5.65762	19.9674	19.2354	16.2788	LQ	LQ
orf.1133803542400.1	contig_345	60878	61250	124	cell division protein ftsL				DB1	13.6878	12.0771	0	19.1507	LQ	LQ
orf.1133803542440.1	contig_345	61250	63251	667	penicillin-binding protein dimerisation domain	K03587			DB1	12.7233	2.24521	10.8145	18.3688	LQ	LQ
orf.1133803542488.1	contig_345	63186	64848	554	UDP-N-acetylmuramoyl-L-alanyl-D-glutamate--2,6-diaminopimelate ligase	K01928			DB1	9.19108	8.1095	7.81219	20.0457	LQ	LQ
orf.1133803542536.1	contig_345	64844	66359	505	UDP-N-acetylmuramoyl-tripeptide--D-alanyl-D-alanine ligase	K01929			DB1	6.72192	29.6546	5.71347	20.0505	4.41162	0.192668
orf.1133803542560.1	contig_345	66371	67451	360	phospho-N-acetylmuramoyl-pentapeptide-transferase	K01000			DB1	14.144	8.31975	4.00737	15.8397	LQ	LQ
orf.1133803542600.1	contig_345	67363	68848	495	UDP-N-acetylmuramoyl-L-alanine--D-glutamate ligase	K01925			DB1	6.85772	15.1268	2.91445	19.1555	LQ	LQ
orf.1133803542608.1	contig_345	68970	69153	61					DB1	0	24.5501	47.3001	17.8753	INF20	1.92668
orf.1133803542638.1	contig_345	69112	70264	384	undecaprenyldiphospho-muramoylpentapeptide beta-N-acetylglucosaminyltransferase	K02563			DB1	0	3.89988	3.75691	17.5814	LQ	LQ
orf.1133803542674.1	contig_345	70285	71689	468	UDP-N-acetylmuramate--L-alanine ligase	K01924			DB1	3.62668	9.59971	9.24777	20.5076	LQ	LQ
orf.1133803542710.1	contig_345	71696	72800	368	UDP-N-acetylmuramate dehydrogenase	K00075			DB1	4.61219	0	0	16.2991	LQ	LQ
orf.1133803542732.1	contig_345	72717	73635	306	polypeptide-transport-associated domain protein ftsQ-type	K03589			DB1	5.54669	9.78794	18.8582	19.3432	LQ	LQ
orf.1133803542768.1	contig_345	73668	74913	415	cell division protein ftsA	K03590			DB1	0	3.60857	10.4288	21.5599	LQ	LQ
orf.1133803542802.1	contig_345	74960	76178	406	cell division protein ftsZ	K03531			DB1	8.36101	29.5085	3.55333	19.4293	3.52929	0.120417
orf.1133803542850.1	contig_345	76247	77972	575				1	DB1	2.9518	2.60444	0	16.2497	LQ	LQ
orf.1133803542894.1	contig_345	77661	79389	576	ATP-binding region, ATPase-like:histidine kinase A-like				DB1	2.94668	2.59992	5.00921	18.85	LQ	LQ
orf.1133803542964.1	contig_345	79407	81861	818	sucrose synthase	K00695			DB1	0	18.3075	8.81816	19.6207	LQ	LQ
orf.1133803541256.1	contig_345	82442	83210	256	chain A, iron centre cytochrome c protein			1	DB1	0	0	5.63536	20.2556	LQ	LQ
orf.1133803541220.1	contig_345	83876	86966	1030	fumarate reductase/succinate dehydrogenase flavoprotein domain protein	K03388			DB1	0	1.45394	0	18.0457	LQ	LQ
orf.1133803541134.1	contig_345	87314	89831	839	HAD hydrolase, family IIB	K00696			DB1	2.02299	3.56986	0	20.0272	LQ	LQ
orf.1133803541066.1	contig_345	89512	90484	324	pfkB	K00847			DB1	5.23854	9.24417	0	16.5126	LQ	LQ
orf.1133803541028.1	contig_345	91057	92047	330		K06940			DB1	10.2866	63.5326	17.4867	21.7704	6.17627	0.275239
orf.1133803543306.1	contig_345	92301	92730	143	adenylylsulfate reductase, beta subunit	K00395			DB1	272.99	261.81	302.654	23.5174	0.959047	1.15601
orf.1133803543360.1	contig_345	92787	94803	672	adenylylsulfate reductase, alpha subunit	K00394			DB1	156.595	311.991	345.635	23.9187	1.99234	1.10784
orf.1133803543394.1	contig_345	95107	96364	419	fumarate reductase/succinate dehydrogenase flavoprotein domain protein	K03388			DB1	20.254	78.6306	27.5447	21.2785	3.88222	0.350305
orf.1133803543444.1	contig_345	96375	98640	755	methyl-viologen-reducing hydrogenase delta subunit	K03388			DB1	15.7364	49.5879	51.5915	22.5276	3.15116	1.0404
orf.1133803543482.1	contig_345	98781	99972	397	4Fe-4S ferredoxin, iron-sulfur-binding				DB1	0	30.1774	83.5793	22.5882	INF20	2.7696
orf.1133803540748.1	contig_345	100580	100778	66					DB1	128.582	703.397	240.442	34.9129	5.47041	0.34183
orf.1133802825706.1	contig_3532	304	886	194					DB1	8.7489	15.4387	22.309	19.4768	LQ	1.44501
orf.1133802825464.1	contig_3532	14448	14982	178	putative transcriptional regulator				DB1	19.0706	0	0	17.878	LQ	LQ
orf.1133802825514.1	contig_3532	16205	16625	140					DB1	12.1235	0	0	20.6534	LQ	LQ
orf.1133802825178.1	contig_3532	16645	18217	524	transposase IS66	K07484			DB1	0	2.85793	2.75315	19.1887	LQ	LQ
orf.1133802825708.1	contig_3532	19032	22236	1068	putative helicase (snf2 family)	K03580			DB1	0	1.40221	0	20.0216	LQ	LQ
orf.1133802802790.1	contig_359	1989	3252	421					DB1	0	0	3.42673	21.2325	LQ	LQ
orf.1133802802854.1	contig_359	4610	5378	256					DB1	0	11.6997	0	16.2164	LQ	LQ
orf.1133802802924.1	contig_359	5374	8080	902					DB1	0	1.66026	1.59939	19.598	LQ	LQ
orf.1133802802952.1	contig_359	7733	8927	398					DB1	4.26454	7.5254	7.24951	17.5153	LQ	LQ
orf.1133802803024.1	contig_359	9999	11211	404	molybdenum-pterin binding domain	K02019			DB1	0	33.3614	7.14184	20.1103	INF20	0.214075
orf.1133802803062.1	contig_359	11479	12487	336	ABC transporter related protein	K09687			DB1	0	40.1131	0	16.8917	INF20	ZERO20
orf.1133802803082.1	contig_359	12483	13224	247	ABC-2 type transporter	K01992			DB1	6.8716	30.3149	23.3628	18.1994	4.41162	0.77067
orf.1133802803092.1	contig_359	13324	13636	104	ATPase components of various ABC-type transport systems	K02065			DB1	0	43.1987	0	20.7494	INF20	ZERO20
orf.1133802803146.1	contig_359	13950	16092	714	fecR domain protein				DB1	7.13145	23.0716	0	18.3611	3.23519	ZERO20
orf.1133802805492.1	contig_359	16195	16399	68	cold shock protein	K03704			DB1	0	396.412	381.878	20.2443	INF100	0.963338
orf.1133802805482.1	contig_359	16506	17841	445	ATP-dependent RNA helicase	K11927			DB1	3.81413	114.42	19.4515	19.5355	29.999	0.170001
orf.1133802803246.1	contig_359	18624	19080	152					DB1	55.8318	49.2617	0	18.2846	0.882324	ZERO20
orf.1133802803260.1	contig_359	19335	19611	92	RNP-1 like RNA-binding protein				DB1	0	32.5555	31.362	21.6739	INF20	0.963338
orf.1133802805386.1	contig_359	19687	20446	253					DB1	0	5.91919	0	19.1429	LQ	LQ
orf.1133802805352.1	contig_359	20628	21156	176	putative zinc finger/helix-turn-helix protein, ygiT family				DB1	28.931	0	8.19688	21.9735	ZERO20	LQ
orf.1133802805334.1	contig_359	21168	21846	226					DB1	0	0	6.38341	22.4317	LQ	LQ
orf.1133802803380.1	contig_359	23121	23634	171					DB1	0	17.5153	0	20.5114	LQ	LQ
orf.1133802803540.1	contig_359	27026	30137	1037	heavy metal efflux pump, czcA family	K15726			DB1	0	1.44412	0	21.7529	LQ	LQ
orf.1133802805010.1	contig_359	30590	31025	145					DB1	0	20.6559	9.94932	13.2867	INF20	0.481669
orf.1133802804996.1	contig_359	31084	33583	833	multicopper oxidase, type 3				DB1	4.07512	3.59557	1.73187	19.229	LQ	LQ
orf.1133802804942.1	contig_359	33615	34272	219					DB1	7.75016	0	0	17.458	LQ	LQ
orf.1133802803682.1	contig_359	34441	34888	149	heat shock protein (HSP20 family protein)	K13993			DB1	136.694	70.3549	58.0934	22.0722	0.514689	0.825718
orf.1133802803698.1	contig_359	34912	35305	131	heat shock protein, 18.5 kDa class I (HSP 18.5, HSP20-like chaperone)				DB1	103.651	34.2952	44.0504	23.0627	0.330871	1.28445
orf.1133802803742.1	contig_359	36202	36880	226	kinase domain protein	K08884			DB1	7.51011	0	6.38341	18.9993	LQ	LQ
orf.1133802803760.1	contig_359	36743	37613	290	non-specific serine/threonine protein kinase	K08884			DB1	0	5.16398	0	19.2074	LQ	LQ
orf.1133802803804.1	contig_359	38609	38939	110	glycosyltransferase 36				DB1	0	0	26.23	16.2346	LQ	INF20
orf.1133802803920.1	contig_359	42033	43677	548	formate dehydrogenase, alpha subunit				DB1	0	10.9311	5.26515	20.6442	LQ	LQ
orf.1133802803942.1	contig_359	43724	44408	228	putative phenylphosphate synthetase stimulating protein (fragment)	K04767			DB1	7.44424	13.1364	12.6548	21.9045	LQ	LQ
orf.1133802803972.1	contig_359	44604	45255	217	LemA family protein	K03744			DB1	23.4648	13.8024	0	19.5489	0.588216	LQ
orf.1133802804040.1	contig_359	47148	47775	209					DB1	8.12098	0	0	16.9809	LQ	LQ
orf.1133802804084.1	contig_359	48641	49307	222					DB1	30.5817	47.2202	97.4765	14.7872	1.54407	2.0643
orf.1133802804184.1	contig_359	51314	52655	447	sigma-54 dependent transcriptional regulator/response regulator	K07713			DB1	7.59412	10.0507	3.22741	18.9916	LQ	LQ
orf.1133802804396.1	contig_359	52692	54582	630	ATP-dependent metallopeptidase hflB	K03798			DB1	0	2.37707	9.15969	17.1557	LQ	LQ
orf.1133802804270.1	contig_359	54836	55151	105					DB1	113.152	156.887	41.2186	21.8091	1.38651	0.262729
orf.1133802804278.1	contig_359	55164	55437	91					DB1	559.545	411.416	428.04	19.5728	0.73527	1.0404
orf.1133802804328.1	contig_359	55604	57068	488	cytochrome c family protein		1674	4	DB1	0	15.3438	8.86876	23.0908	LQ	LQ
orf.1133802804370.1	contig_359	57122	58565	481			1674	4	DB1	0	3.11342	2.99928	22.5079	LQ	LQ
orf.1133802804424.1	contig_359	58763	59942	393					DB1	0	11.4317	7.34174	18.6633	LQ	LQ
orf.1133802804164.1	contig_359	60279	61179	300	auxin efflux carrier	K07088			DB1	0	4.99185	0	13.5	LQ	LQ
orf.1133802804142.1	contig_359	61197	61599	134	putative oxidoreductase				DB1	0	11.1758	0	19.1159	LQ	LQ
orf.1133802804124.1	contig_359	61752	62271	173	methyltransferase, YaeB family				DB1	0	0	8.33903	17.8767	LQ	LQ
orf.1133802804516.1	contig_359	62474	63293	273					DB1	0	0	5.28444	19.139	LQ	LQ
orf.1133802804536.1	contig_359	63181	64036	285	translation initiation factor 2 (IF-2; GTPase)-like	K02519			DB1	5.95539	0	0	18.3308	LQ	LQ
orf.1133802804570.1	contig_359	64169	65225	352	ABC transporter related protein	K09687			DB1	14.4655	12.7633	0	17.0888	LQ	LQ
orf.1133802804656.1	contig_359	65221	68143	974	ABC transporter, inner membrane protein	K01992			DB1	0	12.3002	0	18.9908	LQ	LQ
orf.1133802804680.1	contig_359	68028	69099	357					DB1	4.7543	8.38967	8.08208	16.8734	LQ	LQ
orf.1133802803900.1	contig_359	69225	71106	627	PKD domain		47omcN	7	DB1	0	2.38845	0	19.6452	LQ	LQ
orf.1133802803844.1	contig_359	71546	72446	300	phosphoribosylaminoimidazolesuccinocarboxamide synthase	K01923			DB1	0	9.9837	14.4265	20.8968	LQ	LQ
orf.1133802803826.1	contig_359	72544	74398	618	DNA mismatch repair protein mutL	K03572			DB1	0	7.26969	9.33755	17.2741	LQ	LQ
orf.1133802803758.1	contig_359	74523	76002	493	peptidase M23B				DB1	0	6.07527	8.77881	18.7581	LQ	LQ
orf.1133802804906.1	contig_359	76086	77217	377	monooxygenase, FAD-binding:FAD dependent oxidoreductase	K10960			DB1	0	19.8615	3.82666	12.9938	LQ	LQ
orf.1133802804928.1	contig_359	77520	78027	169	hydrolase, P-loop family	K06925			DB1	0	8.86127	0	14.6778	LQ	LQ
orf.1133802804958.1	contig_359	78108	79230	374	putative two-component response regulator receiver protein (phosphoserine phosphatase)				DB1	0	4.00416	0	19.8228	LQ	LQ
orf.1133802804968.1	contig_359	79231	79654	141	anti-sigma-factor antagonist	K04757			DB1	0	10.621	0	19.8738	LQ	LQ
orf.1133802805076.1	contig_359	80090	83282	1064	cheA signal transduction histidine kinase	K03407			DB1	7.97597	22.5196	5.4235	20.5177	2.82344	0.240834
orf.1133802805082.1	contig_359	83286	83742	152	related to purine-binding chemotaxis protein cheW	K03408			DB1	33.4991	9.85234	28.4734	16.6208	0.294108	2.89001
orf.1133802803488.1	contig_359	83748	85383	545	response regulator receiver protein				DB1	0	5.49562	13.2353	22.3848	LQ	LQ
orf.1133802803440.1	contig_359	85758	86586	276	cheR methyltransferase, SAM binding domain	K00575			DB1	0	10.8518	5.227	20.7144	LQ	LQ
orf.1133802803422.1	contig_359	86585	87728	381	chemotaxis response regulator protein-glutamate methylesterase	K03412			DB1	4.45482	0	7.57297	20.3983	LQ	LQ
orf.1133802803400.1	contig_359	87724	89533	603	histidine kinase				DB1	0	4.96702	0	21.0941	LQ	LQ
orf.1133802803358.1	contig_359	89529	90396	289	metal dependent phosphohydrolase				DB1	0	5.18185	0	21.4342	LQ	LQ
orf.1133802803320.1	contig_359	90678	91044	122	hpt				DB1	13.9122	0	0	23.6462	LQ	LQ
orf.1133802803308.1	contig_359	91109	91736	209	sua5/yciO/yrdC/ywlC family protein	K07566			DB1	0	0	6.90264	19.0217	LQ	LQ
orf.1133802803284.1	contig_359	91792	93559	589	phosphoribosylamine--glycine ligase	K01945			DB1	2.88164	10.1702	12.2466	20.6875	LQ	LQ
orf.1133802805454.1	contig_359	93691	94498	269	transcriptional regulator, TetR family	K13770			DB1	0	5.56712	5.36302	21.8213	LQ	LQ
orf.1133802803188.1	contig_359	94598	95084	162	transcription elongation factor greA	K03624			DB1	0	27.7325	17.8105	18.8686	INF20	0.642225
orf.1133802803168.1	contig_359	95250	99597	1449	tetratricopeptide repeat protein				DB1	2.3427	16.5362	6.96933	19.443	LQ	LQ
orf.1133802803066.1	contig_359	99418	100768	450	degT/dnrJ/eryC1/strS aminotransferase:aromatic amino acid beta-eliminating lyase/threonine aldolase				DB1	22.6305	23.2953	22.4412	20.1062	1.02938	0.963338
orf.1133802803026.1	contig_359	100703	101741	346	RNA polymerase sigma factor, sigma-70 family	K03089			DB1	0	0	4.16951	17.0364	LQ	LQ
orf.1133802805746.1	contig_359	101819	103655	612	GTP-binding protein lepA	K03596			DB1	2.77334	14.6819	0	17.5328	LQ	LQ
orf.1133802802930.1	contig_359	103895	104198	101					DB1	33.6096	59.3091	14.2837	15.8281	1.76465	0.240834
orf.1133802802918.1	contig_359	104305	104893	196	ribosome biogenesis GTP-binding protein ysxC	K03978			DB1	0	38.2029	0	19.0351	INF20	ZERO20
orf.1133802802906.1	contig_359	104894	105767	291	ATP phosphoribosyltransferase	K00765			DB1	0	15.4387	0	19.4796	LQ	LQ
orf.1133802802878.1	contig_359	105763	106198	145	phosphoribosyl-AMP cyclohydrolase	K01496			DB1	0	20.6559	0	17.6795	INF20	ZERO20
orf.1133802805888.1	contig_359	106570	107635	355	response regulator with HD-GYP domain	K07814			DB1	14.3433	21.0923	0	21.4933	1.47054	ZERO20
orf.1133802802772.1	contig_359	109981	110908	309					DB1	5.49283	9.69291	0	18.8394	LQ	LQ
orf.1133802802742.1	contig_359	111041	111542	167					DB1	0	8.9674	0	17.8215	LQ	LQ
orf.1133803017850.1	contig_367	1	1615	538	multi-sensor hybrid histidine kinase				DB1	6.30961	2.78356	2.68151	21.3823	LQ	LQ
orf.1133803017878.1	contig_367	1615	2560	315					DB1	0	9.50829	0	19.4416	LQ	LQ
orf.1133803020416.1	contig_367	3099	3597	166	rubredoxin				DB1	20.4492	27.0643	0	20.7499	1.32349	ZERO20
orf.1133803017952.1	contig_367	3791	4961	390	response regulator receiver domain	K03413			DB1	13.056	7.67977	3.69911	22.983	LQ	LQ
orf.1133803017970.1	contig_367	4994	5642	216	membrane protein, marC family	K05595			DB1	15.7156	0	0	18.6925	LQ	LQ
orf.1133803020334.1	contig_367	5759	6695	312	uracil DNA glycosylase superfamily	K02334			DB1	0	9.59971	0	19.1711	LQ	LQ
orf.1133803020316.1	contig_367	6516	7857	447	tRNA:m(5)U-54 methyltransferase	K04094			DB1	0	6.70047	0	17.3109	LQ	LQ
orf.1133803020284.1	contig_367	7853	8516	221	adenylate kinase	K00939			DB1	0	94.8678	45.6949	16.452	INF50	0.481669
orf.1133803020250.1	contig_367	8868	9420	184					DB1	0	0	15.681	17.111	LQ	LQ
orf.1133803020230.1	contig_367	9456	10638	394					DB1	8.61566	3.8009	3.66155	19.4085	LQ	LQ
orf.1133803020186.1	contig_367	11135	13241	702	related to methyl-accepting chemotaxis protein	K03406			DB1	0	4.26654	0	20.7346	LQ	LQ
orf.1133803020142.1	contig_367	13335	14949	538					DB1	0	16.7014	0	20.6691	LQ	LQ
orf.1133803020096.1	contig_367	15010	16762	584	related to P-protein				DB1	2.90631	30.7717	2.47029	19.5369	10.5879	0.0802782
orf.1133803018390.1	contig_367	16935	19851	972	DEAD/DEAH box helicase domain protein	K06877			DB1	0	1.54069	1.48421	19.0989	LQ	LQ
orf.1133803019964.1	contig_367	19936	20434	166					DB1	0	54.1285	17.3813	22.8794	INF50	0.321113
orf.1133803019918.1	contig_367	21359	22754	465	phosphoglucosamine mutase	K03431			DB1	3.65008	3.22055	18.6149	20.619	LQ	LQ
orf.1133803019848.1	contig_367	23697	24489	264	TIGR00159 family protein				DB1	0	17.0177	0	18.6741	LQ	LQ
orf.1133803018516.1	contig_367	24759	25044	95	ribosomal protein S20	K02968			DB1	35.7323	362.566	45.5574	22.6517	10.1467	0.125653
orf.1133803018554.1	contig_367	25213	26701	496	anthranilate synthase component I	K01657			DB1	3.42195	27.1734	8.72572	16.9754	7.94091	0.321113
orf.1133803018572.1	contig_367	26580	27294	238		K01658			DB1	0	12.5845	6.06156	15.8492	LQ	LQ
orf.1133803018596.1	contig_367	27354	28395	347	anthranilate phosphoribosyltransferase	K00766			DB1	0	8.63144	16.63	18.1614	LQ	LQ
orf.1133803018618.1	contig_367	28398	29163	255	indole-3-glycerol phosphate synthase	K01609			DB1	13.312	5.87277	16.9724	17.1201	LQ	LQ
orf.1133803018648.1	contig_367	29228	29864	212	phosphoribosylanthranilate isomerase	K01817			DB1	0	7.06394	27.2198	18.844	LQ	3.85335
orf.1133803019652.1	contig_367	29993	31427	478	peptidase Do	K01362			DB1	60.3637	56.3933	18.1086	20.5841	0.934225	0.321113
orf.1133803019614.1	contig_367	31463	32405	314	putative transmembrane anti-sigma factor				DB1	37.8376	33.385	9.18886	17.7204	0.882324	0.275239
orf.1133803019588.1	contig_367	32401	32983	194	RNA polymerase sigma factor, sigma-70 family	K03088			DB1	52.4934	46.3161	22.309	23.7886	0.882324	0.481669
orf.1133803018782.1	contig_367	33927	34206	93	phosphocarrier, HPr family	K11189			DB1	0	32.2055	0	15.0261	INF20	ZERO20
orf.1133803018824.1	contig_367	34100	36014	638	phosphoenolpyruvate-protein phosphotransferase	K08483			DB1	0	9.38906	4.52242	17.8149	LQ	LQ
orf.1133803018852.1	contig_367	36082	37174	364	thiamine-phosphate kinase	K00946			DB1	0	0	7.92666	19.7053	LQ	LQ
orf.1133803018888.1	contig_367	36941	39158	739	excinuclease ABC, B subunit	K03702			DB1	0	4.05292	11.713	16.0552	LQ	LQ
orf.1133803018904.1	contig_367	39142	39862	240		K09778			DB1	0	0	12.0221	18.4664	LQ	LQ
orf.1133803019382.1	contig_367	39973	40702	243	adenylate kinase	K00939			DB1	20.9541	61.6278	89.0526	21.3638	2.94108	1.44501
orf.1133803018968.1	contig_367	41153	42155	334	trkA-N domain protein	K10716			DB1	0	8.9674	17.2773	18.981	LQ	LQ
orf.1133803018996.1	contig_367	42264	43719	485		K09749			DB1	17.4978	18.5265	14.8727	20.5044	LQ	LQ
orf.1133803019288.1	contig_367	43768	44509	247	pyridoxine 5'-phosphate synthase	K03474			DB1	6.8716	6.06298	5.8407	19.56	LQ	LQ
orf.1133803019272.1	contig_367	44589	45255	222	metalloprotein, YbeY family	K07042			DB1	15.2909	6.74574	0	20.4099	LQ	LQ
orf.1133803019262.1	contig_367	45034	46048	338	phoH-like protein:KH, type 1	K06217			DB1	35.1509	31.0145	0	16.3807	0.882324	ZERO20
orf.1133803019240.1	contig_367	46054	46933	293	DSBA oxidoreductase				DB1	17.3784	35.7778	4.92373	20.5797	2.05876	0.13762
orf.1133803019208.1	contig_367	47040	48315	425		K11473			DB1	0	14.0946	0	16.198	LQ	LQ
orf.1133803019174.1	contig_367	48440	49472	344	peptide chain release factor 2	K02836			DB1	9.86794	78.3604	8.38751	23.0683	7.94091	0.107038
orf.1133803019146.1	contig_367	49664	51434	590	apolipoprotein N-acyltransferase	K03820			DB1	0	0	2.44517	16.2074	LQ	LQ
orf.1133803019096.1	contig_367	51289	52147	286	CBS domain protein	K06189			DB1	0	10.4724	15.1327	19.4073	LQ	LQ
orf.1133803019280.1	contig_367	52440	53886	482	pyruvate carboxylase				DB1	17.6067	12.4278	2.99305	18.0892	LQ	LQ
orf.1133803019318.1	contig_367	53873	56135	754	acetyl-coA carboxylase	K01963			DB1	11.2552	29.7922	19.1333	17.9374	2.64697	0.642225
orf.1133803019346.1	contig_367	56228	56879	217					DB1	0	20.7035	13.2963	21.5143	INF20	0.642225
orf.1133803019374.1	contig_367	56914	57859	315	biotin--[acetyl-coA-carboxylase] ligase	K03524			DB1	5.38821	0	9.15969	15.7158	LQ	LQ
orf.1133803019402.1	contig_367	57865	58738	291	glycosyltransferase, family 2				DB1	0	0	4.95757	19.4035	LQ	LQ
orf.1133803019440.1	contig_367	59064	60099	345	fructose-1,6-bisphosphatase class 1	K03841			DB1	9.83934	13.0222	8.3632	19.0645	LQ	LQ
orf.1133803018866.1	contig_367	60156	61485	443	response regulator receiver sensor signal transduction histidine kinase	K02482			DB1	7.66269	16.9024	6.5131	23.6586	LQ	LQ
orf.1133803019546.1	contig_367	61675	64399	908					DB1	3.73851	4.94787	1.58882	16.4636	LQ	LQ
orf.1133803019568.1	contig_367	64395	65037	214	two component transcriptional regulator, luxR family				DB1	15.8625	0	13.4827	14.1895	LQ	LQ
orf.1133803019634.1	contig_367	65235	67533	766					DB1	4.43156	7.82013	0	17.7457	LQ	LQ
orf.1133803019680.1	contig_367	67661	69392	577		K02482			DB1	2.94157	15.5725	5.00053	19.1893	LQ	LQ
orf.1133803018602.1	contig_367	69417	70431	338	diguanylate cyclase				DB1	15.0647	4.43064	0	21.3813	LQ	LQ
orf.1133803018570.1	contig_367	70834	73036	734	polymerase most proteins contain PALM domain HD hydrolase domain and Zn-ribbon domain-like	K09749			DB1	0	6.1208	1.96547	18.4105	LQ	LQ
orf.1133803018514.1	contig_367	73069	74125	352	response regulator receiver domain				DB1	14.4655	0	4.09844	22.7943	LQ	LQ
orf.1133803018490.1	contig_367	74146	75079	311	response regulator receiver protein				DB1	5.45751	4.81529	4.63875	21.4064	LQ	LQ
orf.1133803018470.1	contig_367	74987	75929	314	HDIG domain protein				DB1	5.40537	0	0	18.6646	LQ	LQ
orf.1133803018450.1	contig_367	75849	77532	561	PAS:response regulator receiver	K02482			DB1	0	2.66944	15.4294	21.5624	LQ	LQ
orf.1133803018410.1	contig_367	77602	79615	671	methyl-accepting chemotaxis sensory transducer	K03406			DB1	10.1179	4.46365	8.60001	20.0269	LQ	LQ
orf.1133803018350.1	contig_367	79763	81485	574	glutamine--tRNA ligase	K01886			DB1	2.95694	7.82694	5.02666	17.737	LQ	LQ
orf.1133803018306.1	contig_367	81682	83176	498	glutamate--tRNA ligase	K01885			DB1	6.81641	27.0643	0	20.8748	3.97046	ZERO20
orf.1133803018206.1	contig_367	84690	85761	357	GTP-binding protein era	K03595			DB1	0	4.19483	4.04104	20.0266	LQ	LQ
orf.1133803020208.1	contig_367	85854	87858	668	exoribonuclease II	K01147			DB1	2.54085	15.6929	2.15966	18.3683	LQ	LQ
orf.1133803018072.1	contig_367	88974	89214	80					DB1	42.4321	18.7194	0	19.1279	0.441162	LQ
orf.1133803018046.1	contig_367	89651	89822	57					DB1	29.7769	26.2729	0	22.5483	0.882324	ZERO20
orf.1133803018040.1	contig_367	89828	90395	189	orotate phosphoribosyltransferase	K00762			DB1	0	7.92357	7.63308	22.2911	LQ	LQ
orf.1133803018026.1	contig_367	90391	91279	296					DB1	5.73407	35.4152	9.74765	19.7229	6.17627	0.275239
orf.1133803017998.1	contig_367	91298	92477	393	ferrous iron transport protein B	K06942			DB1	0	19.0529	3.67087	19.9098	LQ	LQ
orf.1133803020352.1	contig_367	92517	93063	182					DB1	0	8.22833	0	17.9154	LQ	LQ
orf.1133803017950.1	contig_367	93160	93625	155	D-tyrosyl-tRNA(Tyr) deacylase	K07560			DB1	0	19.3233	9.30743	12.3823	LQ	LQ
orf.1133803017936.1	contig_367	93603	94365	254	RNA methyltransferase, rsmE family	K09761			DB1	0	35.3753	0	16.0168	INF20	ZERO20
orf.1133803017916.1	contig_367	94333	95236	301	ribosomal protein L11 methyltransferase	K02687			DB1	5.63882	9.95053	0	18.4816	LQ	LQ
orf.1133803020474.1	contig_367	95469	97170	567	diguanylate cyclase (GGDEF) domain	K02488			DB1	0	5.28238	0	20.2814	LQ	LQ
orf.1133803020492.1	contig_367	97173	97935	254		K06898			DB1	0	5.89589	0	17.3871	LQ	LQ
orf.1133803319624.1	contig_3709	660	1764	368					DB1	4.61219	0	0	20.0888	LQ	LQ
orf.1133803319656.1	contig_3709	1661	3056	465	cytochrome c family protein		45omcR	1	DB1	0	3.22055	0	16.5434	LQ	LQ
orf.1133803319920.1	contig_3709	3073	3838	255					DB1	13.312	29.3638	11.3149	18.6694	2.20581	0.385335
orf.1133803319900.1	contig_3709	3756	4113	119					DB1	0	50.338	12.1231	23.9998	INF50	0.240834
orf.1133803319876.1	contig_3709	4384	5545	387	alcohol dehydrogenase, iron-dependent	K00100			DB1	0	0	7.45556	21.422	LQ	LQ
orf.1133803319832.1	contig_3709	5563	6541	326	dimethyladenosine transferase	K02528			DB1	0	13.7812	4.42531	16.7493	LQ	LQ
orf.1133803319812.1	contig_3709	6383	6923	180		K09928			DB1	0	16.6395	0	16.7702	LQ	LQ
orf.1133803319796.1	contig_3709	6919	8671	584	putative glycoprotease GCP	K01409			DB1	2.90631	5.12861	0	16.4316	LQ	LQ
orf.1133803319820.1	contig_3709	8047	9130	361	molybdenum cofactor biosynthesis protein A	K03639			DB1	4.70162	4.14835	11.9888	13.8568	LQ	LQ
orf.1133803319732.1	contig_3709	9112	10804	564	chorismate mutase type II	K14170			DB1	6.01874	18.5867	10.2316	17.8941	LQ	LQ
orf.1133803319894.1	contig_3709	10438	11062	208	putative phenylphosphate synthetase stimulating protein (fragment)	K04767			DB1	8.16003	28.7991	0	13.9111	3.52929	ZERO20
orf.1133803319934.1	contig_3709	11092	12286	398	uncharacterized protein MJ0100				DB1	8.52907	41.3897	10.8743	19.8136	4.85278	0.262729
orf.1133803319952.1	contig_3709	12314	13097	261	TIGR00268 family protein	K06864			DB1	0	22.951	27.637	19.8436	INF20	1.20417
orf.1133803319958.1	contig_3709	13259	13535	92	histone family protein DNA-binding protein	K03530			DB1	498.116	732.5	407.706	25.1322	1.47054	0.556595
orf.1133803320002.1	contig_3709	14189	14927	246	cyclic nucleotide-binding domain	K02652			DB1	6.89954	6.08762	5.86444	19.3952	LQ	LQ
orf.1133784558608.1	contig_374	65	692	209	cspG				DB1	0	35.8267	0	20.3278	INF20	ZERO20
orf.1133784557744.1	contig_374	1354	2704	450	bifunctional protein folC	K11754			DB1	0	3.3279	0	17.4623	LQ	LQ
orf.1133784557750.1	contig_374	2700	3006	102	HNH endonuclease				DB1	0	29.3638	0	13.8405	INF20	ZERO20
orf.1133784558428.1	contig_374	3088	4177	363	phosphofructokinase	K00850			DB1	0	4.1255	3.97425	18.2704	LQ	LQ
orf.1133784558058.1	contig_374	5105	7001	632	AMP-dependent synthetase/ligase	K01908			DB1	10.7423	14.2173	2.28268	17.1187	LQ	LQ
orf.1133784558188.1	contig_374	7050	8223	391	succinyl-coA ligase [ADP-forming] subunit beta	K01903			DB1	8.68177	19.1503	0	18.6595	LQ	LQ
orf.1133784558206.1	contig_374	8033	9104	357	succinate-coA ligase, alpha subunit	K01902			DB1	4.7543	4.19483	0	16.5175	LQ	LQ
orf.1133784558256.1	contig_374	9385	10456	357	LAO/AO transport system ATPase	K07588			DB1	0	8.38967	0	14.9611	LQ	LQ
orf.1133784558394.1	contig_374	10379	12107	576	methylmalonyl-coA mutase N-terminal domain	K01848			DB1	2.94668	2.59992	2.5046	15.4685	LQ	LQ
orf.1133784558408.1	contig_374	12042	12525	161	methylmalonyl-coA epimerase	K05606			DB1	0	0	8.96057	20.4044	LQ	LQ
orf.1133784558452.1	contig_374	12473	14072	533	propionyl-coA carboxylase subunit beta	K01966			DB1	6.3688	8.42902	10.8267	17.3409	LQ	LQ
orf.1133784558458.1	contig_374	14075	14477	134					DB1	0	33.5274	10.7661	17.545	INF20	0.321113
orf.1133784558602.1	contig_374	14950	16093	381	sodium ion-translocating decarboxylase, beta subunit	K01572			DB1	4.45482	0	0	18.418	LQ	LQ
orf.1133802316380.1	contig_3752	237	438	67	cold-shock DNA-binding domain protein	K03704			DB1	0	268.219	86.1285	17.87	INF100	0.321113
orf.1133802316988.1	contig_3752	488	1787	433	phenylacetate--coA ligase	K01912			DB1	0	3.45856	6.66352	20.2447	LQ	LQ
orf.1133802316956.1	contig_3752	1810	2578	256	ABC transporter related protein	K01996			DB1	6.63002	0	0	20.3377	LQ	LQ
orf.1133802316912.1	contig_3752	3323	4532	403	inner-membrane translocator	K01998			DB1	8.42325	0	14.3191	19.8714	LQ	LQ
orf.1133802316684.1	contig_3752	4402	5293	297	inner-membrane translocator	K01997			DB1	0	10.0845	0	15.6948	LQ	LQ
orf.1133802316654.1	contig_3752	5392	6574	394	extracellular ligand-binding receptor	K01999			DB1	4.30783	30.4072	76.8926	18.9999	7.05859	2.52876
orf.1133802316624.1	contig_3752	6589	7045	152	ACT domain-containing protein				DB1	22.3327	9.85234	94.9113	22.9594	0.441162	9.63338
orf.1133802316606.1	contig_3752	7076	8393	439	phenylacetate--coA ligase	K01912			DB1	3.86625	37.5242	32.8622	19.7098	9.70556	0.875762
orf.1133802316568.1	contig_3752	8411	9023	204	related to indolepyruvate ferredoxin oxidoreductase, beta subunit	K00180			DB1	0	22.0229	7.07182	14.4586	INF20	0.321113
orf.1133802316550.1	contig_3752	8986	10801	605	indolepyruvate ferredoxin oxidoreductase, alpha subunit	K00179			DB1	0	12.3765	0	17.3725	LQ	LQ
orf.1133802289528.1	contig_378	1104	2208	368					DB1	13.8366	4.06944	0	21.0508	LQ	LQ
orf.1133802289550.1	contig_378	2268	3087	273					DB1	6.21716	10.9711	0	17.4064	LQ	LQ
orf.1133802291390.1	contig_378	3105	3942	279	nicotinate-nucleotide diphosphorylase (carboxylating)	K00767			DB1	6.08346	10.7352	5.17079	19.2612	LQ	LQ
orf.1133802291368.1	contig_378	3973	4639	222	related to 17 kDa surface antigen				DB1	15.2909	6.74574	6.49843	24.8813	LQ	LQ
orf.1133802289712.1	contig_378	4758	5064	102					DB1	16.6401	0	14.1436	22.1289	LQ	LQ
orf.1133802289752.1	contig_378	5071	6772	567	ABC1 family protein (fragment)	K03688			DB1	23.9476	15.8471	2.54436	19.3218	0.661743	LQ
orf.1133802289902.1	contig_378	6857	8387	510	probable cytosol aminopeptidase	K01255			DB1	3.32801	14.6819	5.65746	18.7722	LQ	LQ
orf.1133802289956.1	contig_378	9952	10351	133					DB1	76.5693	90.0785	32.541	16.0351	1.17643	0.361252
orf.1133802291062.1	contig_378	10379	10880	167	molybdenum cofactor synthesis domain protein	K03638			DB1	20.3268	0	0	14.6711	ZERO20	LQ
orf.1133802291042.1	contig_378	10889	13061	724	translation elongation factor G	K02355			DB1	14.0659	22.7529	7.97045	19.0918	1.61759	0.350305
orf.1133802290180.1	contig_378	13363	14944	527	YjeF C-terminal domain protein				DB1	0	2.84166	2.73748	16.0501	LQ	LQ
orf.1133802290196.1	contig_378	14972	15431	153	CBS domain protein				DB1	22.1867	9.78794	0	22.6711	0.441162	LQ
orf.1133802290342.1	contig_378	15796	17113	439	glycoside hydrolase family 1	K05350			DB1	0	6.82258	0	18.8208	LQ	LQ
orf.1133802290388.1	contig_378	17220	18909	563	ABC transporter domain protein	K02471			DB1	3.01472	2.65996	2.56244	20.545	LQ	LQ
orf.1133802290522.1	contig_378	18932	20114	394	glucan 1,3-beta-glucosidase	K01210			DB1	8.61566	3.8009	10.9847	18.1548	LQ	LQ
orf.1133802290542.1	contig_378	19954	20911	319	endonuclease/exonuclease/phosphatase family protein	K06896			DB1	0	0	9.04484	17.095	LQ	LQ
orf.1133802290586.1	contig_378	21042	22533	497	ATPase	K06915			DB1	3.41506	9.03957	0	18.4763	LQ	LQ
orf.1133802290594.1	contig_378	22597	22873	92	probable transcription regulator				DB1	18.4488	16.2778	0	24.0011	LQ	LQ
orf.1133802290710.1	contig_378	23046	23739	231	ABC transporter, permease protein	K05773			DB1	0	12.9658	0	13.6382	LQ	LQ
orf.1133802290744.1	contig_378	23432	24746	438	ABC transporter	K06857			DB1	0	13.6763	3.29373	17.3195	LQ	LQ
orf.1133802290168.1	contig_378	24749	26834	695	glycogen debranching enzyme glgX	K02438			DB1	4.88428	2.15476	0	19.586	LQ	LQ
orf.1133802290108.1	contig_378	26830	28579	583	aldehyde ferredoxin oxidoreductase	K03738			DB1	11.6452	7.70612	2.47453	19.4655	LQ	LQ
orf.1133802291054.1	contig_378	28629	28866	79					DB1	21.4846	0	0	16.5679	ZERO20	LQ
orf.1133802291118.1	contig_378	29316	30969	551	phosphoglucomutase, alpha-D-glucose phosphate-specific	K01835			DB1	12.3215	2.71789	10.473	20.2946	LQ	LQ
orf.1133802289906.1	contig_378	30989	31679	230					DB1	0	0	18.8172	20.0762	LQ	LQ
orf.1133802291172.1	contig_378	31765	32833	356	diguanylate cyclase (GGDEF) domain	K02488			DB1	4.76766	29.4463	4.05239	21.6473	6.17627	0.13762
orf.1133802289748.1	contig_378	32829	33696	289	metal dependent phosphohydrolase				DB1	5.87296	20.7274	4.99187	19.4391	3.52929	0.240834
orf.1133802289724.1	contig_378	33755	34766	337	putative quinone oxidoreductase, yhdH/yhfP family				DB1	5.03646	13.3314	0	22.6067	LQ	LQ
orf.1133802291500.1	contig_378	35059	36619	520	transporter	K03308			DB1	0	2.87991	5.54866	15.7543	LQ	LQ
orf.1133802291512.1	contig_378	36510	37158	216					DB1	0	20.7994	0	20.3479	INF20	ZERO20
orf.1133802291536.1	contig_378	37234	38206	324	oxidoreductase domain protein				DB1	0	9.24417	17.8105	20.8919	LQ	LQ
orf.1133802291560.1	contig_378	38193	39339	382	lipid-A-disaccharide synthase	K00748			DB1	0	0	3.77658	18.345	LQ	LQ
orf.1133803118834.1	contig_3793	1591	2308	239	succinate dehydrogenase cytochrome B subunit, b558 family	K00241			DB1	0	6.26592	18.1086	18.9396	LQ	LQ
orf.1133803118890.1	contig_3793	2310	4230	640	succinate dehydrogenase or fumarate reductase, flavoprotein subunit	K00239			DB1	13.26	4.67986	4.50829	18.744	LQ	LQ
orf.1133803118914.1	contig_3793	4236	5001	255		K00240			DB1	6.65602	23.4911	5.65746	16.6382	3.52929	0.240834
orf.1133803118946.1	contig_3793	5096	6071	325	TRAP transporter solute receptor, TAXI family	K07080			DB1	5.22242	36.8629	8.87786	20.967	7.05859	0.240834
orf.1133803119568.1	contig_3793	6264	8106	614	related to two-component system sensor histidine kinase (pho family)	K07636			DB1	0	7.31705	0	18.8989	LQ	LQ
orf.1133803119100.1	contig_3793	10696	11356	220	phosphate transport system regulatory protein phoU	K02039			DB1	0	34.0353	6.55751	26.0204	INF20	0.192668
orf.1133803119128.1	contig_3793	11352	12762	470	phosphate ABC transporter, permease protein pstC	K02037			DB1	0	28.6766	0	18.9505	INF20	ZERO20
orf.1133803119166.1	contig_3793	12786	14064	426	phosphate ABC transporter, permease protein pstA	K02038			DB1	7.96848	10.5462	6.77301	20.4927	LQ	LQ
orf.1133803119196.1	contig_3793	14097	15147	350	related to phosphate ABC transporter, periplasmic binding protein	K02040			DB1	14.5482	21.3936	16.4874	18.4253	1.47054	0.77067
orf.1133803119220.1	contig_3793	15255	16146	297	phosphate ABC transporter, ATP-binding protein	K02036			DB1	0	10.0845	4.85741	21.7096	LQ	LQ
orf.1133803119248.1	contig_3793	16167	16599	144		K09117			DB1	23.5734	20.7994	10.0184	22.8063	0.882324	0.481669
orf.1133803119230.1	contig_3793	16595	17156	187					DB1	0	16.0166	0	20.3632	LQ	LQ
orf.1133803119312.1	contig_3793	18169	18676	169	iron dependent repressor	K03709			DB1	10.0431	17.7225	8.5364	18.9912	LQ	LQ
orf.1133803119156.1	contig_3793	19241	20507	422	aminotransferase class I and II	K00812			DB1	20.11	46.1332	20.5116	19.5744	2.29404	0.444617
orf.1133803119108.1	contig_3793	21298	22336	346	N-acetyl-gamma-glutamyl-phosphate reductase	K00145			DB1	0	34.6256	12.5085	20.3652	INF20	0.361252
orf.1133803119084.1	contig_3793	22443	22839	132	ribosomal protein S9/S16	K02996			DB1	25.7165	215.557	32.7875	22.1983	8.38207	0.152106
orf.1133803119066.1	contig_3793	22854	23283	143	ribosomal protein L13	K02871			DB1	47.4765	356.062	50.4424	24.0222	7.49975	0.141667
orf.1133803119496.1	contig_3793	23704	24310	202	imidazoleglycerol-phosphate dehydratase	K01693			DB1	16.8048	7.41364	0	22.0105	LQ	LQ
orf.1133803119518.1	contig_3793	24337	24973	212					DB1	24.0182	28.2558	6.80496	16.2695	1.17643	0.240834
orf.1133803119532.1	contig_3793	25000	25723	241	PP-loop domain protein	K14058			DB1	7.04268	18.6418	11.9722	21.8812	LQ	LQ
orf.1133803118982.1	contig_3793	25729	26152	141					DB1	0	53.1048	30.6947	20.1209	INF50	0.578003
orf.1133803119606.1	contig_3793	26513	28187	558					DB1	9.12519	2.68379	0	19.1124	LQ	LQ
orf.1133803119626.1	contig_3793	28095	29046	317		K09116			DB1	10.7084	0	4.55095	15.3085	LQ	LQ
orf.1133803119680.1	contig_3793	29713	30808	365					DB1	0	8.20578	0	23.2225	LQ	LQ
orf.1133803119748.1	contig_3793	30885	32640	585					DB1	8.70403	2.55992	0	18.3796	LQ	LQ
orf.1133803467952.1	contig_398	26	683	219	PHP domain protein				DB1	0	6.83815	13.1749	17.9014	LQ	LQ
orf.1133803467934.1	contig_398	679	2170	497	tRNA-i(6)A37 thiotransferase enzyme miaB	K06168			DB1	0	3.01319	11.6109	20.3338	LQ	LQ
orf.1133803467890.1	contig_398	2072	3404	444	type I secretion outer membrane protein				DB1	0	23.6101	3.24922	20.6478	INF20	0.13762
orf.1133803467856.1	contig_398	3618	5064	482	adenylosuccinate lyase	K01756			DB1	0	27.9626	2.99305	20.9052	INF20	0.107038
orf.1133803467810.1	contig_398	5298	7110	604	single-stranded-DNA-specific exonuclease recJ	K07462			DB1	0	17.3558	2.3885	21.4557	LQ	LQ
orf.1133803465354.1	contig_398	8246	9326	360	phosphoserine transaminase	K00831			DB1	9.42937	99.837	8.01473	19.3083	10.5879	0.0802782
orf.1133803465374.1	contig_398	9309	10197	296					DB1	0	40.4745	9.74765	19.4752	INF20	0.240834
orf.1133803467674.1	contig_398	10182	11448	422	response regulator receiver domain	K07710			DB1	0	10.6461	0	20.5473	LQ	LQ
orf.1133803465424.1	contig_398	11671	12100	143	sensory box histidine kinase and response regulator protein	K02667			DB1	23.7383	41.8897	30.2654	16.3602	1.76465	0.722503
orf.1133803465452.1	contig_398	12005	13184	393	23S rRNA m2A2503 methyltransferase	K06941			DB1	8.63759	30.4846	3.67087	24.1086	3.52929	0.120417
orf.1133803467598.1	contig_398	13199	13640	147					DB1	34.6385	40.7498	19.6279	22.542	1.17643	0.481669
orf.1133803467578.1	contig_398	13816	14215	133	transcriptional regulator containing an HTH domain fused to a Zn-ribbon	K07743			DB1	204.185	56.2991	32.541	18.331	0.275726	0.578003
orf.1133803467570.1	contig_398	14100	14505	135					DB1	37.7175	11.093	0	19.4284	0.294108	LQ
orf.1133803467560.1	contig_398	14512	15754	414		K14415			DB1	16.3989	7.23457	3.48467	17.7199	LQ	LQ
orf.1133803467524.1	contig_398	15828	17973	715	protein tyrosine kinase				DB1	0	10.4724	2.01769	18.4998	LQ	LQ
orf.1133803465688.1	contig_398	19655	21323	556	DNA repair protein RecN	K03631			DB1	0	8.08033	2.5947	19.3232	LQ	LQ
orf.1133803465750.1	contig_398	22924	23623	233					DB1	7.28449	25.7091	0	19.3004	3.52929	ZERO20
orf.1133803465794.1	contig_398	24132	25710	526	DEAD/DEAH box helicase domain protein	K03732			DB1	3.22678	17.0824	0	21.0367	LQ	LQ
orf.1133803467254.1	contig_398	25756	26173	139	sensor histidine kinase response receiver, PAS domain-containing	K07679			DB1	12.2107	10.7738	0	17.7668	LQ	LQ
orf.1133803467204.1	contig_398	27559	28819	420	two component, sigma54 specific, transcriptional regulator, fis family				DB1	8.08231	17.828	0	18.7042	LQ	LQ
orf.1133803467172.1	contig_398	28845	30684	613	response regulator receiver domain	K02482			DB1	2.76882	9.77198	9.41371	17.7779	LQ	LQ
orf.1133803467120.1	contig_398	30731	32408	559	histidine kinase-, DNA gyrase B-, and HSP90-like ATPase	K02482			DB1	3.03629	0	0	17.5736	LQ	LQ
orf.1133803467074.1	contig_398	32404	33418	338					DB1	5.02156	4.43064	4.2682	18.2572	LQ	LQ
orf.1133803466068.1	contig_398	33499	35485	662		K16092			DB1	0	2.26217	0	20.3667	LQ	LQ
orf.1133803466926.1	contig_398	37255	37522	89	plasmid stabilization system				DB1	0	0	32.4191	22.8104	LQ	INF20
orf.1133803466920.1	contig_398	37525	37906	127	prevent-host-death family protein				DB1	0	11.7918	0	18.2672	LQ	LQ
orf.1133803466910.1	contig_398	37931	39278	449	HD-GYP domain-like protein	K07814			DB1	0	6.67062	0	19.8218	LQ	LQ
orf.1133803466858.1	contig_398	39420	40032	204					DB1	0	0	7.07182	17.9177	LQ	LQ
orf.1133803466210.1	contig_398	40165	40705	180	peptidyl-prolyl cis-trans isomerase	K03768			DB1	0	24.9593	0	16.6651	INF20	ZERO20
orf.1133803466222.1	contig_398	40706	41327	207	formylmethanofuran dehydrogenase subunit E region	K11261			DB1	0	14.4691	0	16.7822	LQ	LQ
orf.1133803466250.1	contig_398	41284	42373	363	molybdopterin binding domain protein				DB1	4.67572	8.25099	19.8712	18.507	LQ	LQ
orf.1133803466778.1	contig_398	42585	43686	367	polysaccharide deacetylase				DB1	4.62476	16.3221	3.93093	20.1201	LQ	LQ
orf.1133803466736.1	contig_398	43648	44767	373	uncharacterized flgJ-related protein-like protein	K03796			DB1	0	12.0447	0	14.775	LQ	LQ
orf.1133803466330.1	contig_398	43952	44780	276					DB1	0	5.42592	0	5.55623	LQ	LQ
orf.1133803466354.1	contig_398	44937	45516	193	peptidyl-prolyl cis-trans isomerase	K03768			DB1	0	23.2781	7.47488	14.676	INF20	0.321113
orf.1133803466682.1	contig_398	45575	47588	671	DNA topoisomerase (ATP-hydrolyzing)	K02621			DB1	0	15.6228	6.45001	20.6877	LQ	LQ
orf.1133803466624.1	contig_398	47644	49486	614	probable topoisomerase IV, subunit B	K02622			DB1	2.76431	21.9511	0	18.2458	7.94091	ZERO20
orf.1133803466540.1	contig_398	49899	51672	591	oligoendopeptidase, pepF/M3 family	K08602			DB1	0	2.53393	2.44104	18.4326	LQ	LQ
orf.1133803466626.1	contig_398	51678	55368	1230					DB1	1.37991	3.65257	4.69155	18.4252	LQ	LQ
orf.1133803466402.1	contig_398	55578	56793	405	phosphopantothenoylcysteine decarboxylase/phosphopantothenate--cysteine ligase	K13038			DB1	4.19083	33.279	3.5621	17.0082	7.94091	0.107038
orf.1133803466370.1	contig_398	56927	57512	195					DB1	26.1121	99.837	7.39821	17.1925	3.8234	0.0741029
orf.1133803466350.1	contig_398	57490	58000	170	nitroreductase				DB1	0	17.6183	8.48619	18.2855	LQ	LQ
orf.1133803466726.1	contig_398	58138	58972	278	hydrolase, tatD family	K03424			DB1	0	5.38689	0	14.3857	LQ	LQ
orf.1133803466746.1	contig_398	58984	59695	237	pyridoxal phosphate enzyme, yggS family	K06997			DB1	7.16154	18.9564	0	18.0729	LQ	LQ
orf.1133803466786.1	contig_398	60319	60700	127	pilZ domain				DB1	13.3645	0	22.7189	13.0948	LQ	INF20
orf.1133803466794.1	contig_398	60479	61160	227					DB1	22.4311	26.3886	12.7106	17.2911	1.17643	0.481669
orf.1133803466820.1	contig_398	61222	62164	314	MJ0042 family finger-like protein	K03496			DB1	32.4322	28.6157	9.18886	16.169	0.882324	0.321113
orf.1133803466842.1	contig_398	62171	63092	307	ribose-phosphate diphosphokinase	K00948			DB1	5.52862	19.5121	4.69919	18.6182	LQ	LQ
orf.1133803466856.1	contig_398	63093	63492	133					DB1	0	11.2598	32.541	16.5271	LQ	2.89001
orf.1133803466170.1	contig_398	63509	64643	378					DB1	26.941	27.7325	34.3489	18.472	1.02938	1.23858
orf.1133803466136.1	contig_398	64666	67219	851	heavy metal translocating P-type ATPase	K01533			DB1	1.99446	12.3183	1.69524	19.6689	LQ	LQ
orf.1133803466986.1	contig_398	67347	67548	67	heavy metal transport/detoxification protein	K07213			DB1	0	89.4063	21.5321	22.8378	INF50	0.240834
orf.1133803466058.1	contig_398	67639	68923	428	histidine kinase-, DNA gyrase B-, and HSP90-like ATPase	K11354			DB1	19.8281	20.9938	23.5948	20.3234	1.05879	1.12389
orf.1133803466030.1	contig_398	68796	69828	344	TIGR00266 family protein				DB1	9.86794	13.0601	4.19375	18.2051	LQ	LQ
orf.1133803467084.1	contig_398	70745	70988	81					DB1	0	18.4883	0	23.4277	LQ	LQ
orf.1133803467096.1	contig_398	70980	71370	130					DB1	13.056	34.559	11.0973	21.821	2.64697	0.321113
orf.1133803465946.1	contig_398	71721	72072	117					DB1	0	0	12.3304	16.2306	LQ	LQ
orf.1133803465928.1	contig_398	72114	72321	69	F420-non-reducing hydrogenase vhc iron-sulfur subunit D	K14127			DB1	0	21.7037	41.816	20.1129	INF20	1.92668
orf.1133803465922.1	contig_398	72415	75271	952	4Fe-4S ferredoxin iron-sulfur binding domain protein	K03388			DB1	17.8286	4.71919	18.1847	21.6817	LQ	LQ
orf.1133803465852.1	contig_398	75271	75496	75	4Fe-4S ferredoxin iron-sulfur binding domain protein	K03388			DB1	0	19.9674	19.2354	22.3015	LQ	LQ
orf.1133803465846.1	contig_398	75511	77158	549	formate dehydrogenase, alpha subunit	K00123			DB1	9.27479	8.18336	39.4167	20.0131	LQ	4.81669
orf.1133803465798.1	contig_398	77206	79750	848	formate dehydrogenase, alpha subunit	K00123			DB1	4.00303	5.29795	39.1285	22.3952	LQ	7.38559
orf.1133803465734.1	contig_398	79845	81201	452	CO dehydrogenase/acetyl-coA synthase delta subunit, TIM barrel	K00197			DB1	18.7753	9.93953	76.601	23.7567	LQ	7.7067
orf.1133803465694.1	contig_398	81251	83456	735	CO dehydrogenase/CO-methylating acetyl-coA synthase complex, beta subunit				DB1	6.9277	14.2624	107.954	20.7862	LQ	7.56908
orf.1133803465642.1	contig_398	83487	86109	874	methylenetetrahydrofolate reductase (NAD(P)H)				DB1	13.5938	37.6959	66.0252	18.9413	2.77302	1.75152
orf.1133803465558.1	contig_398	86271	88263	664	carbon-monoxide dehydrogenase, catalytic subunit	K00198			DB1	15.3369	99.2356	41.2807	20.6733	6.47037	0.415987
orf.1133803465502.1	contig_398	88282	89176	298	bifunctional protein folD	K01491			DB1	5.69559	80.4057	19.3645	23.4992	14.1172	0.240834
orf.1133803465458.1	contig_398	89633	91865	744	type IV-A pilus assembly ATPase pilB	K02652			DB1	11.4065	22.1413	1.93905	19.08	1.94111	0.0875762
orf.1133803465392.1	contig_398	92014	93778	588	formate--tetrahydrofolate ligase	K01938			DB1	5.77308	12.7343	14.7209	22.9446	LQ	LQ
orf.1133803465340.1	contig_398	94046	95009	321	thymidylate synthase complementing protein thyX	K03465			DB1	10.575	9.33056	13.4827	18.5594	LQ	LQ
orf.1133803465306.1	contig_398	95103	96285	394	cysteine desulfurase nifS	K04487			DB1	0	22.8054	18.3078	18.8014	INF20	0.802782
orf.1133803465270.1	contig_398	96281	97175	298	Fe-S cluster assembly protein nifU	K13819			DB1	5.69559	65.3296	4.84111	20.0789	11.4702	0.0741029
orf.1133803465242.1	contig_398	97243	99097	618	excinuclease ABC, C subunit	K03703			DB1	0	4.84646	0	19.0512	LQ	LQ
orf.1133803467884.1	contig_398	99390	100503	371	3-isopropylmalate dehydrogenase	K00052			DB1	4.57489	32.2923	3.88855	18.1905	7.05859	0.120417
orf.1133803467904.1	contig_398	100496	101228	244	RNA methyltransferase, trmH family, group 1	K02533			DB1	0	6.13752	0	16.632	LQ	LQ
orf.1133803465092.1	contig_398	102354	102819	155	response regulator receiver protein	K03413			DB1	0	9.66165	18.6149	23.9928	LQ	LQ
orf.1133803602510.1	contig_409	550	1180	210	thiamine biosynthesis protein thiF	K03148			DB1	0	42.7873	6.86977	18.5364	INF20	0.160556
orf.1133803602518.1	contig_409	1212	1434	74	thiamine biosynthesis protein thiS	K03154			DB1	0	20.2372	0	23.087	INF20	ZERO20
orf.1133803602544.1	contig_409	1417	2209	264	thiazole biosynthesis protein thiG	K03149			DB1	0	22.6902	5.46459	15.2386	INF20	0.240834
orf.1133803602574.1	contig_409	2312	3491	393	thiazole biosynthesis protein thiH	K03150			DB1	4.31879	19.0529	3.67087	17.4597	LQ	LQ
orf.1133803602618.1	contig_409	3451	4825	458	IMP cyclohydrolase	K00602			DB1	0	22.8884	25.1992	18.978	INF20	1.10096
orf.1133803604576.1	contig_409	5164	5788	208					DB1	8.16003	0	0	18.9869	LQ	LQ
orf.1133803604564.1	contig_409	5706	8766	1020	histidine kinase-, DNA gyrase B-, and HSP90-like ATPase				DB1	0	2.93638	1.41436	20.5428	LQ	LQ
orf.1133803604504.1	contig_409	8477	9482	335		K01989			DB1	0	0	4.30642	15.2223	LQ	LQ
orf.1133803604480.1	contig_409	9491	10745	418					DB1	0	10.748	0	21.395	LQ	LQ
orf.1133803604440.1	contig_409	10866	11721	285	rare lipoprotein A	K03642			DB1	0	5.25458	5.06194	17.7262	LQ	LQ
orf.1133803604418.1	contig_409	11630	13163	511			266	7	DB1	0	5.86127	2.82319	16.5334	LQ	LQ
orf.1133803602894.1	contig_409	13238	14912	558	CTP synthase	K01937			DB1	3.04173	37.5731	5.17079	21.5134	12.3525	0.13762
orf.1133803602922.1	contig_409	14884	16024	380	twitching motility protein	K02669			DB1	8.93308	27.5865	15.1858	21.6109	3.08813	0.550479
orf.1133803602944.1	contig_409	16020	16848	276	3-deoxy-8-phosphooctulonate synthase	K01627			DB1	0	0	10.454	12.8708	LQ	LQ
orf.1133803602960.1	contig_409	16854	17553	233	3-deoxy-D-manno-octulosonate 8-phosphate phosphatase, yrbI family	K03270			DB1	7.28449	38.5637	12.3833	23.9356	5.29394	0.321113
orf.1133803602972.1	contig_409	17549	18116	189					DB1	0	7.92357	15.2662	21.6919	LQ	LQ
orf.1133803604230.1	contig_409	18196	19015	273	amidohydrolase 2	K07045			DB1	0	5.48555	0	18.9455	LQ	LQ
orf.1133803604206.1	contig_409	19011	19785	258	AMP nucleosidase	K01241			DB1	0	5.80448	5.59167	21.9064	LQ	LQ
orf.1133803603038.1	contig_409	19915	20644	243	orotidine 5'-phosphate decarboxylase	K01591			DB1	20.9541	0	0	18.9977	ZERO20	LQ
orf.1133803604164.1	contig_409	20756	22025	423	3-phosphoshikimate 1-carboxyvinyltransferase	K00800			DB1	0	14.1613	3.41052	20.1024	LQ	LQ
orf.1133803604122.1	contig_409	22208	23111	301	shikimate dehydrogenase	K00014			DB1	0	0	4.79286	18.0291	LQ	LQ
orf.1133803604108.1	contig_409	23016	23733	239	3-dehydroquinate dehydratase	K03785			DB1	7.10161	0	0	18.8115	LQ	LQ
orf.1133803603246.1	contig_409	25114	26986	624	arsenical pump membrane protein				DB1	2.72001	7.19978	2.31194	18.6722	LQ	LQ
orf.1133803603278.1	contig_409	26964	27966	334	universal stress family protein				DB1	5.08169	22.4185	8.63863	19.3336	4.41162	0.385335
orf.1133803603990.1	contig_409	27971	29192	407	ygbB family	K12506			DB1	4.17024	25.7565	17.723	19.3836	6.17627	0.688098
orf.1133803603954.1	contig_409	29573	30311	246		K07164			DB1	20.6986	91.3143	11.7289	24.2905	4.41162	0.128445
orf.1133803603940.1	contig_409	30334	31165	277	dinuclear metal center protein, YbgI family				DB1	0	48.657	0	23.0462	INF20	ZERO20
orf.1133803603910.1	contig_409	31550	32279	243	nitrite/sulfite reductase, hemoprotein beta-component, ferrodoxin-like:nitrite and sulphite reductase 4Fe-4S region				DB1	13.9694	49.3022	23.7474	23.3825	3.52929	0.481669
orf.1133803603456.1	contig_409	32364	33774	470		K09760			DB1	0	12.7452	3.06947	20.2479	LQ	LQ
orf.1133803603482.1	contig_409	33730	34669	313	cysteine synthase A	K01738			DB1	0	9.56904	4.60911	16.2785	LQ	LQ
orf.1133803603516.1	contig_409	34830	36069	413	glyceraldehyde 3-phosphate dehydrogenase, C-terminal domain	K00134			DB1	16.4386	39.8865	6.98621	19.5589	2.42639	0.175152
orf.1133803603566.1	contig_409	36637	37825	396	phosphoglycerate kinase	K00927			DB1	12.8582	11.3451	10.9292	17.3877	LQ	LQ
orf.1133803603594.1	contig_409	37821	38598	259	triose-phosphate isomerase	K01803			DB1	13.1065	5.78207	16.7103	18.1613	LQ	LQ
orf.1133803603600.1	contig_409	38656	39139	161	preprotein translocase, secG subunit	K03075			DB1	31.6264	83.7143	35.8423	17.1622	2.64697	0.42815
orf.1133803603658.1	contig_409	39429	39957	176					DB1	0	34.0353	0	18.801	INF20	ZERO20
orf.1133803603636.1	contig_409	40198	43210	1004	PKD domain containing protein		2320	8	DB1	1.69052	1.49159	0	21.4386	LQ	LQ
orf.1133803603528.1	contig_409	44137	45475	446			2274	7	DB1	3.80557	3.35775	0	19.3301	LQ	LQ
orf.1133803603840.1	contig_409	45945	47004	353	surA N-terminal domain protein	K03769			DB1	14.4245	25.4542	4.08683	21.5554	1.76465	0.160556
orf.1133803603864.1	contig_409	47117	47822	235	two component transcriptional regulator, luxR family				DB1	0	25.4903	6.13894	18.519	INF20	0.240834
orf.1133803603918.1	contig_409	47896	49453	519	histidine kinase	K07675			DB1	6.5406	2.88546	2.77968	19.0404	LQ	LQ
orf.1133803603948.1	contig_409	49305	50892	529	spermine synthase				DB1	0	0	5.45426	20.6039	LQ	LQ
orf.1133803604048.1	contig_409	51004	55120	1372		K09800			DB1	0	1.09151	1.0515	18.7221	LQ	LQ
orf.1133803603076.1	contig_409	58652	59174	174					DB1	9.75452	0	0	17.8423	LQ	LQ
orf.1133803603058.1	contig_409	59183	62552	1123	heavy metal efflux pump, czcA family	K07787			DB1	0	1.33353	0	17.1674	LQ	LQ
orf.1133803602934.1	contig_409	64023	65577	518					DB1	3.27661	0	2.78504	18.831	LQ	LQ
orf.1133803602900.1	contig_409	65573	67007	478	outer membrane efflux protein				DB1	7.10161	6.26592	3.0181	14.276	LQ	LQ
orf.1133803602796.1	contig_409	69056	69755	233					DB1	7.28449	12.8546	0	14.6554	LQ	LQ
orf.1133803604484.1	contig_409	70039	71422	461	outer membrane efflux protein				DB1	3.68175	3.24849	3.1294	19.047	LQ	LQ
orf.1133803604514.1	contig_409	71418	72573	385	efflux transporter, RND family, MFP subunit				DB1	0	7.77951	14.9886	18.8245	LQ	LQ
orf.1133803604580.1	contig_409	72569	75797	1076	acriflavin resistance protein				DB1	3.15481	5.56712	2.68151	19.1327	LQ	LQ
orf.1133803604600.1	contig_409	75956	76445	163					DB1	10.4128	18.3749	0	20.7505	LQ	LQ
orf.1133803604612.1	contig_409	76408	76876	156					DB1	10.88	0	0	22.484	LQ	LQ
orf.1133803604716.1	contig_409	79391	80650	420	cartilage oligomeric matrix protein	K04659			DB1	0	0	3.43761	22.2614	LQ	LQ
orf.1133784535126.1	contig_447	1	376	125					DB1	0	23.9609	0	24.4575	INF20	ZERO20
orf.1133784543082.1	contig_447	335	1235	300	RNA pseudouridylate synthase	K06180			DB1	0	14.9756	0	20.1882	LQ	LQ
orf.1133784535170.1	contig_447	2023	2305	94	rhodanese-like domain	K01011			DB1	0	31.8629	0	19.4434	INF20	ZERO20
orf.1133784535354.1	contig_447	2454	5472	1006					DB1	0	1.48862	0	20.9319	LQ	LQ
orf.1133784542826.1	contig_447	5495	6545	350	tRNA(ile)-lysidine synthase	K04075			DB1	0	0	4.12186	18.7988	LQ	LQ
orf.1133784535520.1	contig_447	6846	7716	290	UTP--glucose-1-phosphate uridylyltransferase	K00963			DB1	17.5581	46.4759	14.924	19.3093	2.64697	0.321113
orf.1133784535692.1	contig_447	7667	10163	832	primosomal protein N'	K04066			DB1	0	10.7997	1.73396	17.3168	LQ	LQ
orf.1133784535714.1	contig_447	10221	10758	179	rhodanese-like domain	K02439			DB1	0	41.8312	0	17.6425	INF20	ZERO20
orf.1133784535736.1	contig_447	10852	11377	175	peptide deformylase	K01462			DB1	19.3976	34.2298	8.24372	18.476	1.76465	0.240834
orf.1133784535762.1	contig_447	11366	12317	317	methionyl-tRNA formyltransferase	K00604			DB1	5.35421	37.7932	0	16.2225	7.05859	ZERO20
orf.1133784535898.1	contig_447	12313	13498	395	TIGR00299 family protein	K09121			DB1	0	11.3738	0	17.93	LQ	LQ
orf.1133784535910.1	contig_447	13401	13953	184	phosphatidylglycerophosphatase A	K01095			DB1	0	8.13889	0	14.365	LQ	LQ
orf.1133784535968.1	contig_447	15416	15974	186					DB1	9.12519	8.05137	0	21.4791	LQ	LQ
orf.1133784536134.1	contig_447	17238	17724	162					DB1	0	0	8.90526	39.8486	LQ	LQ
orf.1133784542154.1	contig_447	18216	18483	89					DB1	0	16.8265	0	36.7155	LQ	LQ
orf.1133784536336.1	contig_447	20645	20906	87					DB1	0	17.2133	16.5822	24.0795	LQ	LQ
orf.1133784536348.1	contig_447	20902	21214	104					DB1	16.3201	0	0	26.8611	LQ	LQ
orf.1133784536372.1	contig_447	21489	21852	121					DB1	14.0272	0	23.8455	19.5264	LQ	INF20
orf.1133784541854.1	contig_447	21874	22315	147					DB1	11.5462	30.5624	19.6279	20.9095	2.64697	0.642225
orf.1133784541842.1	contig_447	22488	22830	114		K09008			DB1	14.8885	0	12.6548	22.0007	LQ	LQ
orf.1133784541832.1	contig_447	22826	23408	194	orotate phosphoribosyltransferase	K00762			DB1	17.4978	15.4387	14.8727	21.4641	LQ	LQ
orf.1133784541816.1	contig_447	23448	24438	330					DB1	20.5732	4.53805	4.37167	22.879	0.220581	LQ
orf.1133784541794.1	contig_447	24456	24945	163	uspA domain protein				DB1	0	18.3749	0	21.372	LQ	LQ
orf.1133784541680.1	contig_447	24948	25947	333	2-dehydropantoate 2-reductase	K00077			DB1	5.09695	8.99433	8.66457	19.1306	LQ	LQ
orf.1133784536722.1	contig_447	26394	28611	739	tonB-dependent receptor	K16092			DB1	0	2.02646	1.95217	18.7022	LQ	LQ
orf.1133784536746.1	contig_447	28607	29405	266	tonB family C-terminal domain	K03832			DB1	0	0	5.4235	15.2065	LQ	LQ
orf.1133784536770.1	contig_447	29408	30335	309	ABC transporter, substrate-binding protein	K02016			DB1	5.49283	0	0	14.8335	LQ	LQ
orf.1133784536886.1	contig_447	30237	31344	369	transport system permease protein	K02015			DB1	0	4.05842	0	12.7016	LQ	LQ
orf.1133784536904.1	contig_447	30893	32156	421	ABC transporter	K02013			DB1	0	3.55714	3.42673	16.4646	LQ	LQ
orf.1133784541388.1	contig_447	32166	32985	273	4Fe-4S ferredoxin iron-sulfur binding domain protein				DB1	0	16.4567	5.28444	18.9921	LQ	LQ
orf.1133784541260.1	contig_447	33023	34343	440	nucleoside recognition				DB1	0	3.40353	3.27875	18.1245	LQ	LQ
orf.1133784537096.1	contig_447	34557	35976	473	diguanylate cyclase (GGDEF) domain		Glov_1156	1	DB1	3.58834	0	0	19.8669	LQ	LQ
orf.1133784541066.1	contig_447	35968	36400	144					DB1	11.7867	0	10.0184	19.9228	LQ	LQ
orf.1133784541050.1	contig_447	36449	36851	134					DB1	0	11.1758	0	14.0348	LQ	LQ
orf.1133784537122.1	contig_447	36503	37064	187	UPF0059 membrane protein GM21_2522				DB1	9.07639	0	0	13.3677	LQ	LQ
orf.1133784537158.1	contig_447	37164	38520	452	salD	K06076			DB1	0	3.31318	3.19171	18.7248	LQ	LQ
orf.1133784540882.1	contig_447	38589	40212	541	glucose-6-phosphate isomerase	K01810			DB1	3.13731	2.76812	0	18.3866	LQ	LQ
orf.1133784537376.1	contig_447	40692	42924	744	isocitrate dehydrogenase, NADP-dependent	K00031			DB1	6.84389	12.0771	3.8781	20.1652	LQ	LQ
orf.1133784540682.1	contig_447	42981	43779	266	lipoprotein				DB1	6.38077	5.62991	10.847	22.0957	LQ	LQ
orf.1133784540654.1	contig_447	43849	45286	479	phosphomannomutase	K15778			DB1	3.54339	0	0	18.3077	LQ	LQ
orf.1133784537564.1	contig_447	45252	45939	229					DB1	7.41173	0	0	23.0308	LQ	LQ
orf.1133784540480.1	contig_447	45927	46296	123	putative transcriptional regulator, XRE family				DB1	13.7991	36.5257	11.7289	21.5673	2.64697	0.321113
orf.1133784540458.1	contig_447	46480	47818	446	3-deoxy-7-phosphoheptulonate synthase	K01626			DB1	0	23.5042	19.4079	21.2632	INF20	0.825718
orf.1133784540416.1	contig_447	47810	48452	214					DB1	23.7937	69.9792	0	20.8866	2.94108	ZERO50
orf.1133784540394.1	contig_447	48498	49413	305	dihydropteroate synthase DHPS				DB1	22.2595	108.02	23.65	18.2857	4.85278	0.21894
orf.1133784540274.1	contig_447	49723	49936	71	dsrE family protein	K06039			DB1	23.9054	21.0923	20.319	21.4723	0.882324	0.963338
orf.1133784540272.1	contig_447	49972	50350	126					DB1	26.941	11.8854	22.8992	18.8911	0.441162	1.92668
orf.1133784540252.1	contig_447	50473	51229	252	glycosyltransferase, family 2	K07011			DB1	0	5.94268	0	19.0983	LQ	LQ
orf.1133784540222.1	contig_447	51241	53170	643	ferredoxin				DB1	5.27927	25.6191	4.48725	20.1171	4.85278	0.175152
orf.1133784538096.1	contig_447	53396	53774	126	thioredoxin	K03671			DB1	26.941	154.51	57.2481	21.1196	5.7351	0.370515
orf.1133784538128.1	contig_447	53770	54703	311	thioredoxin-disulfide reductase	K00384			DB1	16.3725	43.3376	23.1938	17.3373	2.64697	0.535188
orf.1133784538158.1	contig_447	54724	55579	285	outer membrane assembly lipoprotein yfiO	K05807			DB1	11.9108	47.2912	10.1239	21.0383	3.97046	0.214075
orf.1133784539992.1	contig_447	55650	56208	186		K09765			DB1	0	16.1027	15.5124	20.2799	LQ	LQ
orf.1133784539872.1	contig_447	56204	57773	523	transcriptional regulator, nifA subfamily, fis family	K02584			DB1	12.9812	17.1804	2.75842	19.1694	LQ	LQ
orf.1133784539842.1	contig_447	57960	58221	87					DB1	19.509	0	0	20.8812	LQ	LQ
orf.1133784539828.1	contig_447	58365	58893	176	lipolytic enzyme, G-D-S-L				DB1	9.64367	0	8.19688	22.8311	LQ	LQ
orf.1133784538382.1	contig_447	59009	60011	334					DB1	0	13.4511	12.9579	20.8998	LQ	LQ
orf.1133784539786.1	contig_447	60024	60468	148	response regulator	K07668			DB1	11.4681	50.5931	0	23.2539	4.41162	ZERO50
orf.1133784539674.1	contig_447	60476	60977	167					DB1	0	53.8044	25.9159	19.8388	INF50	0.481669
orf.1133784538532.1	contig_447	61210	61603	131	response regulator receiver protein	K11443			DB1	0	57.1586	0	23.1118	INF50	ZERO50
orf.1133784538548.1	contig_447	61599	61917	106	rhodanese-like domain				DB1	0	28.2558	0	24.6509	INF20	ZERO20
orf.1133784538564.1	contig_447	61941	62421	160	rhodanese-like protein				DB1	0	37.4389	0	19.5866	INF20	ZERO20
orf.1133784538574.1	contig_447	62396	62750	118	rhodanese-like domain				DB1	0	76.1469	0	14.4755	INF50	ZERO50
orf.1133784538590.1	contig_447	62774	63281	169	rhodanese-like domain				DB1	0	8.86127	8.5364	20.2461	LQ	LQ
orf.1133784538642.1	contig_447	63282	65259	659	histidine kinase-, DNA gyrase B-, and HSP90-like ATPase				DB1	2.57555	11.3623	2.18915	21.6214	LQ	LQ
orf.1133784539414.1	contig_447	65382	67392	670	diguanylate cyclase (GGDEF) domain				DB1	0	2.23516	0	21.3868	LQ	LQ
orf.1133784538814.1	contig_447	67551	68187	212	flavin reductase				DB1	0	35.3197	6.80496	19.105	INF20	0.192668
orf.1133784539336.1	contig_447	68176	69202	342	oxidoreductase family, C-terminal alpha/beta domain				DB1	19.8513	13.1364	4.21828	17.8038	LQ	LQ
orf.1133784539056.1	contig_447	70330	73135	935	two-component hybrid sensor and response regulator histidine kinase				DB1	3.63056	3.20333	0	21.0564	LQ	LQ
orf.1133784538992.1	contig_447	73190	74768	526	peptide modification radical SAM enzyme, GSU_1560 family				DB1	3.22678	8.54119	5.48537	18.207	LQ	LQ
orf.1133784538840.1	contig_447	75100	75277	59	radical SAM modification target peptide, GSU_1558 family				DB1	143.838	50.7646	0	18.3928	0.352929	ZERO50
orf.1133784539380.1	contig_447	75466	77122	552	diguanylate cyclase (GGDEF) domain	K02488			DB1	0	2.71296	0	18.6884	LQ	LQ
orf.1133784539432.1	contig_447	77036	79004	656	ATP-binding cassette protein, chvD family				DB1	0	13.6972	4.39833	19.9712	LQ	LQ
orf.1133784538630.1	contig_447	79004	81239	745	ferrous iron transport protein B	K04759			DB1	0	8.04057	0	19.065	LQ	LQ
orf.1133784538526.1	contig_447	82383	82995	204					DB1	0	7.34096	0	17.1478	LQ	LQ
orf.1133784538506.1	contig_447	83007	84042	345	cytochrome c assembly protein				DB1	0	4.34074	0	20.7116	LQ	LQ
orf.1133784539826.1	contig_447	84245	85481	412					DB1	4.11963	7.26969	3.50158	21.8674	LQ	LQ
orf.1133784538326.1	contig_447	85585	88222	879	ATP-dependent chaperone protein clpB	K03695			DB1	9.65464	13.6296	13.1299	19.4445	LQ	LQ
orf.1133784540024.1	contig_447	88703	89216	171					DB1	9.92565	8.75763	0	25.1658	LQ	LQ
orf.1133784538106.1	contig_447	89744	91049	435	related to D-3-phosphoglycerate dehydrogenase	K00058			DB1	15.6072	6.88531	13.2658	19.7054	LQ	LQ
orf.1133784537960.1	contig_447	91064	92081	339	diguanylate cyclase				DB1	15.0202	75.0986	72.3454	20.6756	4.99983	0.963338
orf.1133784537928.1	contig_447	92464	93442	326	tryptophan--tRNA ligase	K01867			DB1	5.2064	18.3749	4.42531	22.2218	LQ	LQ
orf.1133784537894.1	contig_447	93591	95544	651	chaperone protein dnaK	K04043			DB1	18.2504	207.035	57.6174	20.5174	11.3442	0.278298
orf.1133784537742.1	contig_447	95540	96131	197	grpE	K03687			DB1	17.2313	98.8234	0	18.4766	5.7351	ZERO50
orf.1133784540454.1	contig_447	95981	97343	454	carbonate dehydratase	K01673			DB1	3.73851	13.1943	3.17765	21.0856	LQ	LQ
orf.1133784537688.1	contig_447	97396	98767	457	aminotransferase class I and II				DB1	14.8559	45.877	9.47036	19.7215	3.08813	0.20643
orf.1133784540626.1	contig_447	98861	99068	69					DB1	0	43.4074	41.816	21.3644	INF20	0.963338
orf.1133784537528.1	contig_447	99089	100085	332					DB1	10.2246	58.6392	30.4174	18.7157	5.7351	0.51872
orf.1133784537496.1	contig_447	100272	101613	447	citrate (Si)-synthase	K01647			DB1	22.7824	40.2028	19.3645	20.822	1.76465	0.481669
orf.1133784540842.1	contig_447	102106	103090	328					DB1	5.17465	0	0	15.515	LQ	LQ
orf.1133784537322.1	contig_447	103189	104149	320	hflC protein	K04087			DB1	5.30402	28.0792	13.5249	21.8315	5.29394	0.481669
orf.1133784537296.1	contig_447	104245	105445	400	hflK protein	K04088			DB1	8.48643	52.4144	14.4265	22.4968	6.17627	0.275239
orf.1133784537152.1	contig_447	105474	106455	327	rhomboid family protein				DB1	0	9.15936	0	17.3405	LQ	LQ
orf.1133784537130.1	contig_447	106456	108382	642	clan AA aspartic protease, TIGR02281 family	K06985			DB1	2.64375	6.99792	4.49424	17.7773	LQ	LQ
orf.1133784536980.1	contig_447	108572	110765	731					DB1	2.32187	2.04864	5.9206	19.469	LQ	LQ
orf.1133784541402.1	contig_447	111032	112118	362	riboflavin biosynthesis protein ribF	K11753			DB1	9.37727	24.8214	7.97045	22.0617	2.64697	0.321113
orf.1133784536892.1	contig_447	112225	113797	524	methyl-accepting chemotaxis sensory transducer				DB1	19.4346	20.0055	2.75315	17.2588	1.02938	0.13762
orf.1133784536762.1	contig_447	113809	114736	309	multi-sensor signal transduction histidine kinase				DB1	76.8997	14.5394	9.33755	17.1285	0.189069	LQ
orf.1133784536730.1	contig_447	115040	116243	401	glutamate N-acetyltransferase/amino-acid acetyltransferase	K00620			DB1	0	3.73455	3.59764	16.7048	LQ	LQ
orf.1133784536700.1	contig_447	116279	118823	848	preprotein translocase, secA subunit	K03070			DB1	2.00152	12.3619	27.2198	20.7324	LQ	2.20192
orf.1133784536544.1	contig_447	118832	119300	156	acetyltransferase, GNAT family	K00619			DB1	0	0	18.4955	21.944	LQ	LQ
orf.1133784536532.1	contig_447	119359	119947	196	sporulation related domain				DB1	17.3192	30.5624	7.36047	21.4672	1.76465	0.240834
orf.1133784536518.1	contig_447	119951	121631	560	arginine--tRNA ligase	K01887			DB1	6.06173	26.7421	5.15233	18.8444	4.41162	0.192668
orf.1133784536366.1	contig_447	122145	123423	426	alanine racemase	K01775			DB1	0	28.1231	3.38651	18.2682	INF20	0.120417
orf.1133784536326.1	contig_447	123266	123800	178					DB1	0	16.8265	0	24.737	LQ	LQ
orf.1133784536312.1	contig_447	123943	124132	63	ferredoxin-1				DB1	107.764	309.019	160.295	22.288	2.86755	0.51872
orf.1133784542130.1	contig_447	124457	124832	125					DB1	0	11.9804	0	19.5316	LQ	LQ
orf.1133784542148.1	contig_447	124819	125485	222	toluene tolerance family protein	K07323			DB1	0	20.2372	0	19.8836	INF20	ZERO20
orf.1133784536154.1	contig_447	125625	127005	460	cobyrinic acid a,c-diamide synthase	K02224			DB1	0	6.51111	0	18.3097	LQ	LQ
orf.1133784542334.1	contig_447	127355	128000	215	TPR repeat:tetratricopeptide TPR_4				DB1	7.89435	97.5152	6.71001	20.2096	12.3525	0.0688098
orf.1133784542358.1	contig_447	128002	129130	376					DB1	4.51406	47.7943	15.3474	21.3625	10.5879	0.321113
orf.1133784542380.1	contig_447	129126	129741	205	tetratricopeptide repeat protein				DB1	8.27944	65.7463	14.0747	22.2105	7.94091	0.214075
orf.1133784535912.1	contig_447	129920	130175	85	putative uncharacterized protein dsrD				DB1	0	17.6183	118.807	32.9487	LQ	6.74337
orf.1133784535900.1	contig_447	130305	131436	377	sulfite reductase, dissimilatory-type beta subunit	K11181			DB1	40.5188	107.252	191.333	22.9094	2.64697	1.78396
orf.1133784535764.1	contig_447	131499	132780	427	sulfite reductase, dissimilatory-type alpha subunit	K11180			DB1	63.5985	150.808	111.493	20.1911	2.37124	0.739306
orf.1133784542600.1	contig_447	132902	133625	241	sigma-70, region 4	K06933			DB1	0	37.2835	11.9722	20.0258	INF20	0.321113
orf.1133784535698.1	contig_447	133659	134055	132	dinitrogenase iron-molybdenum cofactor biosynthesis protein				DB1	51.4329	238.247	207.654	20.4289	4.6322	0.871591
orf.1133784535570.1	contig_447	134275	135304	343	bile acid:sodium symporter				DB1	4.94835	183.374	143.003	19.7292	37.0576	0.779845
orf.1133784535536.1	contig_447	135329	135779	150					DB1	11.3152	269.56	125.03	22.7162	23.8227	0.463829
orf.1133784542812.1	contig_447	135844	137728	628	FAD-dependent pyridine nucleotide-disulphide oxidoreductase:pyridine nucleotide-disulphide oxidoreductase dimerisation region (fragment)	K00359			DB1	10.8107	85.8471	20.6749	18.2724	7.94091	0.240834
orf.1133784542834.1	contig_447	137743	138586	281	polyphosphate kinase	K02237			DB1	6.04016	42.635	25.67	21.3841	7.05859	0.602086
orf.1133784542866.1	contig_447	138558	139950	464	methyltransferase type 12				DB1	0	6.45498	3.10916	17.3809	LQ	LQ
orf.1133784535306.1	contig_447	140007	142770	921	DNA topoisomerase	K03168			DB1	0	3.25202	1.5664	18.9631	LQ	LQ
orf.1133784518292.1	contig_465	258	1239	327					DB1	0	4.57968	0	20.6522	LQ	LQ
orf.1133784517994.1	contig_465	4370	5003	211	pyruvate/ketoisovalerate oxidoreductase	K00177			DB1	8.04401	21.2923	0	15.3366	2.64697	ZERO20
orf.1133784517882.1	contig_465	4999	5848	283	2-oxoglutarate ferredoxin oxidoreductase, beta subunit	K00175			DB1	11.995	5.29171	0	20.2933	LQ	LQ
orf.1133784517852.1	contig_465	5939	7154	405	2-oxoglutarate ferredoxin oxidoreductase, alpha subunit	K00174			DB1	4.19083	14.7907	3.5621	17.6947	LQ	LQ
orf.1133784517820.1	contig_465	7122	7566	148	related to 2-ketoglutarate oxidoreductase, delta chain	K00176			DB1	11.4681	20.2372	9.74765	21.4076	1.76465	0.481669
orf.1133784517796.1	contig_465	8171	9179	336	uma3	K07028			DB1	5.05145	26.7421	4.29361	19.517	5.29394	0.160556
orf.1133784517762.1	contig_465	9185	10484	433	adenosylhomocysteinase	K01251			DB1	0	41.5027	9.99528	20.3383	INF20	0.240834
orf.1133784517730.1	contig_465	10480	11656	392	methionine adenosyltransferase	K00789			DB1	4.32981	53.4841	3.68023	20.8769	12.3525	0.0688098
orf.1133784517688.1	contig_465	11750	12311	187					DB1	0	0	7.71472	18.8553	LQ	LQ
orf.1133784515962.1	contig_465	12577	12964	129	sulfur relay protein, tusE/dsrC/dsvC family	K11179			DB1	13.1573	11.609	0	19.0512	LQ	LQ
orf.1133784515970.1	contig_465	12976	13177	67					DB1	0	0	21.5321	22.9974	LQ	INF20
orf.1133784517426.1	contig_465	13492	14071	193	NAD(P)H dehydrogenase (quinone):NADPH-dependent FMN reductase				DB1	8.79423	7.75935	7.47488	14.2543	LQ	LQ
orf.1133784517410.1	contig_465	14045	15698	551	4-alpha-glucanotransferase	K00705			DB1	3.08037	2.71789	2.61824	18.5991	LQ	LQ
orf.1133784516304.1	contig_465	15874	17194	440	RNA polymerase sigma factor, sigma-70 family	K03086			DB1	11.5724	37.4389	13.115	21.543	3.23519	0.350305
orf.1133784516374.1	contig_465	17205	19767	854	DNA internalization competence protein ComEC/Rec2-like protein	K02238			DB1	3.97491	5.26073	1.68929	19.4645	LQ	LQ
orf.1133784517028.1	contig_465	19724	20810	362	twitching motility protein	K02669			DB1	18.7545	8.27379	3.98523	21.4556	LQ	LQ
orf.1133784516538.1	contig_465	21133	22030	299	PHP domain protein	K07053			DB1	0	15.0256	0	22.0842	LQ	LQ
orf.1133784516566.1	contig_465	22078	23467	463	two component, sigma54 specific, transcriptional regulator, fis family				DB1	3.66584	22.6412	3.11588	20.2373	6.17627	0.13762
orf.1133784516576.1	contig_465	23545	23953	136					DB1	24.9601	33.0343	63.6464	17.3462	1.32349	1.92668
orf.1133784516582.1	contig_465	23780	24329	183					DB1	74.1983	32.7334	39.4167	16.8056	0.441162	1.20417
orf.1133784516888.1	contig_465	24423	25323	300	probable inorganic polyphosphate/ATP-NAD kinase	K00858			DB1	5.65762	44.9267	19.2354	18.1656	7.94091	0.42815
orf.1133784516766.1	contig_465	25295	26198	301	pyrroline-5-carboxylate reductase	K00286			DB1	0	14.9258	4.79286	19.829	LQ	LQ
orf.1133784516722.1	contig_465	26364	27378	338	UDP-3-O-[3-hydroxymyristoyl] N-acetylglucosamine deacetylase	K02535			DB1	5.02156	44.3064	29.8774	20.9519	8.82324	0.674337
orf.1133784516688.1	contig_465	27577	28720	381	tetraacyldisaccharide 4'-kinase	K00912			DB1	0	3.93059	0	16.8976	LQ	LQ
orf.1133784516978.1	contig_465	29908	30664	252	RNA methyltransferase, rsmE family				DB1	6.73526	17.828	5.72481	12.707	LQ	LQ
orf.1133784516526.1	contig_465	30664	32344	560	integral membrane protein mviN	K03980			DB1	0	2.67421	2.57616	17.1236	LQ	LQ
orf.1133784516376.1	contig_465	32298	32904	202	S-isoprenylcysteine methyltransferase-like protein				DB1	0	7.41364	7.14184	11.9973	LQ	LQ
orf.1133784516348.1	contig_465	33059	34625	522	ketol-acid reductoisomerase	K00053			DB1	9.75452	31.5577	58.0377	21.2803	3.23519	1.8391
orf.1133784517440.1	contig_465	37849	38989	380	molybdate ABC transporter, ATP-binding protein	K02017			DB1	4.46654	7.88187	0	19.3564	LQ	LQ
orf.1133784515958.1	contig_465	39242	39437	65					DB1	0	23.0393	0	21.6328	INF20	ZERO20
orf.1133784515942.1	contig_465	39611	39812	67	probable cold-shock protein	K03704			DB1	25.3326	44.7031	0	22.3994	1.76465	ZERO20
orf.1133784517726.1	contig_465	41214	41553	113					DB1	0	13.2527	12.7668	21.5292	LQ	LQ
orf.1133784515888.1	contig_465	41629	42511	294	ABC transporter, periplasmic substrate-binding protein	K05772			DB1	0	15.2812	4.90698	18.9487	LQ	LQ
orf.1133784518010.1	contig_465	46864	48229	455	fructose-bisphosphate aldolase				DB1	11.1909	23.0393	9.51199	17.404	2.05876	0.412859
orf.1133784515432.1	contig_465	48304	48553	83	twin arginine-targeting protein translocase, tatA/E family	K03116			DB1	20.4492	18.0428	0	19.9563	0.882324	LQ
orf.1133784515424.1	contig_465	48613	48796	61	sec-independent protein translocase protein tatA/E homolog	K03116			DB1	0	49.1002	23.65	24.5623	INF20	0.481669
orf.1133784515414.1	contig_465	48902	50246	448	5-methylthioadenosine/S-adenosylhomocysteine deaminase	K12960			DB1	0	13.371	3.2202	21.3522	LQ	LQ
orf.1133784515374.1	contig_465	50268	51132	288	purine nucleoside phosphorylase I, inosine and guanosine-specific	K03783			DB1	5.89335	10.3997	5.00921	18.7604	LQ	LQ
orf.1133784515350.1	contig_465	51110	51677	189					DB1	8.98035	15.8471	7.63308	21.4159	LQ	LQ
orf.1133784515330.1	contig_465	51705	52098	131	two-component sensor histidine kinase	K07709			DB1	12.9564	0	0	18.5431	LQ	LQ
orf.1133803537688.1	contig_466	0	156	52	putative transposase, truncation				DB1	0	0	55.4866	27.8567	LQ	INF50
orf.1133803537244.1	contig_466	228	729	167	putative RNA-directed DNA polymerase				DB1	0	8.9674	8.63863	26.8211	LQ	LQ
orf.1133803537646.1	contig_466	1216	1639	141	plasmid stability-like protein	K07062			DB1	0	21.2419	30.6947	25.0689	INF20	1.44501
orf.1133803537634.1	contig_466	1638	2073	145	prevent-host-death family protein				DB1	0	0	9.94932	24.3269	LQ	LQ
orf.1133803537616.1	contig_466	2345	3263	306	universal stress family protein				DB1	5.54669	4.89397	61.2891	21.3365	LQ	12.5234
orf.1133803537592.1	contig_466	3232	4087	285					DB1	0	0	50.6194	17.9802	LQ	INF50
orf.1133803537572.1	contig_466	4095	4485	130		K02667			DB1	0	11.5197	33.292	24.3688	LQ	2.89001
orf.1133803537556.1	contig_466	4481	7127	882	pyruvate phosphate dikinase PEP/pyruvate-binding	K01007			DB1	0	8.48954	35.9845	20.5553	LQ	4.23869
orf.1133803537476.1	contig_466	7143	7917	258					DB1	6.57863	81.2627	33.55	17.6387	12.3525	0.412859
orf.1133803537456.1	contig_466	7912	9028	372		K07090			DB1	0	136.873	31.0248	17.2483	INF100	0.226668
orf.1133803537410.1	contig_466	9387	10773	462	two component, sigma54 specific, transcriptional regulator, fis family	K02481			DB1	0	3.24146	0	18.4621	LQ	LQ
orf.1133803537368.1	contig_466	10775	12365	530		K02482			DB1	0	2.82558	0	23.771	LQ	LQ
orf.1133803537654.1	contig_466	12614	14252	546	methyl-accepting chemotaxis sensory transducer	K03406			DB1	9.32575	5.48555	5.28444	20.4951	LQ	LQ
orf.1133803537682.1	contig_466	14340	15219	293	phosphate/phosphite/phosphonate ABC transporters, periplasmic binding protein	K02044			DB1	23.1711	30.6667	4.92373	19.3351	1.32349	0.160556
orf.1133803090596.1	contig_5585	1022	1643	207	rhodanese domain protein				DB1	24.5983	0	0	17.8539	ZERO20	LQ
orf.1133803090624.1	contig_5585	1639	2770	377	pyridine nucleotide-disulfide oxidoreductase family protein				DB1	0	3.9723	0	16.7997	LQ	LQ
orf.1133803090636.1	contig_5585	2814	3090	92	prxU	K03386			DB1	36.8975	0	0	24.671	ZERO20	LQ
orf.1133803090654.1	contig_5585	3099	3561	154	selenocysteine-containing peroxiredoxin prxU	K03386			DB1	0	38.8975	37.4715	19.0306	INF20	0.963338
orf.1133803090754.1	contig_5585	3627	4959	444	collagenase-like protease	K08303			DB1	0	3.37287	3.24922	16.845	LQ	LQ
orf.1133803090698.1	contig_5585	4813	4966	51					DB1	0	29.3638	0	2.99425	INF20	ZERO20
orf.1133803090558.1	contig_5585	9904	10399	165					DB1	0	9.07609	0	20.7127	LQ	LQ
orf.1133803560638.1	contig_56	2513	4211	566					DB1	5.99748	0	0	20.0419	LQ	LQ
orf.1133803560658.1	contig_56	4332	4929	199					DB1	0	0	7.24951	18.7619	LQ	LQ
orf.1133803561130.1	contig_56	5016	5313	99					DB1	17.1443	0	0	21.5523	LQ	LQ
orf.1133803561120.1	contig_56	5300	5582	94					DB1	72.2249	15.9314	15.3474	20.1208	0.220581	LQ
orf.1133803561058.1	contig_56	7178	7793	205	ribosomal protein L11 methyltransferase (prmA)				DB1	8.27944	14.6103	0	18.0183	LQ	LQ
orf.1133803561024.1	contig_56	7994	9686	564	phosphoenolpyruvate carboxykinase (ATP)	K01610			DB1	12.0375	10.621	0	19.3872	LQ	LQ
orf.1133803560966.1	contig_56	10183	10390	69					DB1	0	0	62.724	20.6186	LQ	INF50
orf.1133803560936.1	contig_56	11218	12403	395	NAD-dependent epimerase/dehydratase				DB1	0	18.9564	3.65228	17.8117	LQ	LQ
orf.1133803560918.1	contig_56	12635	13676	347	phosphoesterase recJ domain protein	K06881			DB1	4.89131	25.8943	0	21.409	5.29394	ZERO20
orf.1133803560946.1	contig_56	13609	15034	475	glucose-1-phosphate adenylyltransferase	K00975			DB1	0	18.9165	9.11148	19.6477	LQ	LQ
orf.1133803560986.1	contig_56	14961	16311	450	glucose-1-phosphate adenylyltransferase	K00975			DB1	7.54349	13.3116	16.0295	17.2072	LQ	LQ
orf.1133803560788.1	contig_56	16291	17215	308	tryptophan synthase, alpha subunit	K01695			DB1	0	53.4841	28.1036	17.9437	INF50	0.525457
orf.1133803560766.1	contig_56	17051	18353	434	tryptophan synthase, beta subunit	K01696			DB1	11.7324	24.1541	13.2963	17.6681	2.05876	0.550479
orf.1133803560720.1	contig_56	18586	21007	807	methyl-accepting chemotaxis sensory transducer	K03406			DB1	4.20641	16.7014	5.36302	20.4383	LQ	LQ
orf.1133803560650.1	contig_56	21252	22857	535					DB1	0	13.9958	0	19.4511	LQ	LQ
orf.1133803561226.1	contig_56	22849	24646	599					DB1	0	2.50009	0	16.1984	LQ	LQ
orf.1133803561264.1	contig_56	24290	25870	527	putative membrane protein				DB1	0	11.3883	0	16.1284	LQ	LQ
orf.1133803372018.1	contig_571	408	2010	534	2-isopropylmalate synthase/homocitrate synthase family protein	K01649			DB1	0	30.8485	18.9112	19.7034	INF20	0.613033
orf.1133803371970.1	contig_571	2040	3291	417	aspartate kinase, monofunctional class	K00928			DB1	12.2107	53.8689	3.4596	23.7987	4.41162	0.0642225
orf.1133803370750.1	contig_571	3676	4996	440	peptidase M23				DB1	3.85747	20.4212	6.55751	20.3369	5.29394	0.321113
orf.1133803370828.1	contig_571	5517	7302	595	diguanylate cyclase (GGDEF) domain				DB1	0	2.5169	0	21.3223	LQ	LQ
orf.1133803371804.1	contig_571	7390	8197	269	4Fe-4S ferredoxin, iron-sulfur-binding			1	DB1	0	0	21.4521	20.2549	LQ	INF20
orf.1133803371778.1	contig_571	8285	10517	744	twin-arginine translocation pathway signal	K08352			DB1	6.84389	28.1798	36.8419	24.2622	4.11751	1.30739
orf.1133803371724.1	contig_571	10518	11154	212	cytoplasmic chaperone torD				DB1	0	21.1918	0	20.9778	INF20	ZERO20
orf.1133803371702.1	contig_571	11329	11785	152	acyl-coA thioester hydrolase, ybgC/ybaW family	K07107			DB1	0	9.85234	0	20.4077	LQ	LQ
orf.1133803371688.1	contig_571	11794	13012	406	proposed homoserine kinase	K15635			DB1	0	36.8856	7.10666	17.0496	INF20	0.192668
orf.1133803371660.1	contig_571	13001	14333	444	homoserine dehydrogenase	K00003			DB1	3.82272	37.1016	0	20.1516	9.70556	ZERO20
orf.1133803371068.1	contig_571	14741	15446	235	protein tolQ	K03562			DB1	0	70.0983	6.13894	19.9741	INF50	0.0875762
orf.1133803371074.1	contig_571	15452	15878	142	protein tolR	K03560			DB1	0	42.1847	10.1595	17.9621	INF20	0.240834
orf.1133803371104.1	contig_571	15878	16892	338		K03646			DB1	0	31.0145	0	19.8969	INF20	ZERO20
orf.1133803371140.1	contig_571	16895	18212	439	tol-pal system beta propeller repeat protein tolB	K03641			DB1	0	47.758	3.28622	20.7086	INF20	0.0688098
orf.1133803371170.1	contig_571	18254	19307	351	tol-pal system protein ybgF				DB1	4.83557	8.53308	53.4315	21.9074	LQ	6.2617
orf.1133803371456.1	contig_571	19407	22020	871	pyruvate, water dikinase	K01007			DB1	42.8706	130.671	36.439	21.5891	3.04803	0.278861
orf.1133803371382.1	contig_571	22081	23047	322	response regulator receiver modulated cheW protein	K03415			DB1	21.0843	0	0	21.9386	ZERO20	LQ
orf.1133803371286.1	contig_571	23203	23485	94	nifU-like protein				DB1	18.0562	0	0	20.7287	LQ	LQ
orf.1133803371342.1	contig_571	23498	24011	171	ribosomal RNA large subunit methyltransferase H	K00783			DB1	9.92565	8.75763	0	17.1409	LQ	LQ
orf.1133803371328.1	contig_571	23962	24391	143		K06940			DB1	0	31.4172	10.0885	17.2301	INF20	0.321113
orf.1133803371314.1	contig_571	24394	24961	189	UPF0301 protein daAHT2_1057	K07735			DB1	0	39.6179	0	16.9639	INF20	ZERO20
orf.1133803371406.1	contig_571	25287	27489	734	1,4-alpha-glucan branching enzyme	K00700			DB1	18.499	12.2416	1.96547	18.3134	LQ	LQ
orf.1133803371412.1	contig_571	27485	27725	80					DB1	0	0	18.0331	23.3898	LQ	LQ
orf.1133803371210.1	contig_571	27884	28877	331					DB1	0	0	8.71693	16.1917	LQ	LQ
orf.1133803371160.1	contig_571	29428	30499	357					DB1	4.7543	0	0	18.8002	LQ	LQ
orf.1133803371130.1	contig_571	30524	31736	404	aminotransferase class I and II	K11358			DB1	0	7.41364	3.57092	17.2412	LQ	LQ
orf.1133803371100.1	contig_571	31731	32592	287	related to heat shock protein dnaJ	K05801			DB1	0	5.21796	5.02666	17.6431	LQ	LQ
orf.1133803371076.1	contig_571	32555	33674	373	signal recognition particle-docking protein ftsY	K03110			DB1	0	4.01489	3.8677	18.3878	LQ	LQ
orf.1133803371048.1	contig_571	33793	35578	595	4-hydroxy-3-methylbut-2-enyl diphosphate reductase	K03527			DB1	0	0	2.42462	18.8957	LQ	LQ
orf.1133803370972.1	contig_571	36321	37206	295		K07090			DB1	0	5.07646	4.89034	18.3036	LQ	LQ
orf.1133803370946.1	contig_571	37141	38602	487	mannose-1-phosphate guanylyltransferase/mannose-6-phosphate isomerase	K00971			DB1	0	18.4504	0	20.4769	LQ	LQ
orf.1133803371766.1	contig_571	38580	39762	394					DB1	0	3.8009	0	6.83395	LQ	LQ
orf.1133803370904.1	contig_571	38586	39777	397	uncharacterised conserved protein UCP016719				DB1	4.27528	0	3.63388	11.4538	LQ	LQ
orf.1133803371792.1	contig_571	39888	40650	254	cobyrinic acid a,c-diamide synthase	K07321			DB1	20.0467	11.7918	5.67973	19.4459	0.588216	LQ
orf.1133803371816.1	contig_571	40777	41524	249	beta-lactamase domain protein				DB1	6.81641	0	5.79378	19.7294	LQ	LQ
orf.1133803371836.1	contig_571	41613	42060	149					DB1	11.3912	40.2028	9.68223	24.5756	3.52929	0.240834
orf.1133803371862.1	contig_571	42025	43021	332					DB1	0	27.0643	0	16.5047	INF20	ZERO20
orf.1133803371882.1	contig_571	43074	43653	193					DB1	0	15.5187	7.47488	22.2606	LQ	LQ
orf.1133803371898.1	contig_571	43603	44335	244	SH3 domain protein				DB1	0	18.4126	11.825	16.9337	LQ	LQ
orf.1133803371962.1	contig_571	45836	46109	91	split soret cytochrome c				DB1	0	16.4567	0	19.4711	LQ	LQ
orf.1133803371982.1	contig_571	46124	46700	192	split soret cytochrome c			2	DB1	0	7.79977	7.51381	25.004	LQ	LQ
orf.1133802643724.1	contig_58	123	1704	527	methylenetetrahydrofolate reductase (NAD(P)H)	K00297			DB1	3.22066	5.68332	5.47496	9.53112	LQ	LQ
orf.1133802641832.1	contig_58	513	3078	855	similar to CAAX prenyl protease 1 (ste24p)	K06013			DB1	0	1.75153	0	14.9993	LQ	LQ
orf.1133802641852.1	contig_58	2900	3734	278	methyltransferase domain				DB1	0	5.38689	0	16.161	LQ	LQ
orf.1133802643528.1	contig_58	3768	4020	84					DB1	0	35.6561	17.1744	26.5982	INF20	0.481669
orf.1133802642004.1	contig_58	4300	5395	365	lipopolysaccharide heptosyltransferase I	K02841			DB1	0	4.10289	3.95247	17.0921	LQ	LQ
orf.1133802642054.1	contig_58	5807	6890	361	hydrogenase (niFe) small subunit (hydA)	K06282			DB1	47.0162	16.5934	11.9888	15.3066	0.352929	LQ
orf.1133802642108.1	contig_58	6914	8615	567	probable Ni/Fe-hydrogenase, large subunit	K06281			DB1	32.9279	10.5648	2.54436	16.2189	0.320845	LQ
orf.1133802642134.1	contig_58	8618	9287	223	Ni/Fe-hydrogenase, b-type cytochrome subunit	K03620			DB1	45.6669	20.1465	0	15.6574	0.441162	ZERO20
orf.1133802642196.1	contig_58	9264	11715	817	carbamoyltransferase hypF	K04656			DB1	27.007	20.1629	1.76579	18.2625	0.746582	0.0875762
orf.1133802642414.1	contig_58	11858	12218	120	hydrogenase assembly chaperone hypC/hupF	K04653			DB1	0	37.4389	0	15.211	INF20	ZERO20
orf.1133802642442.1	contig_58	12076	13312	412	hydrogenase expression/formation protein hypD	K04654		1	DB1	8.23925	21.8091	0	15.5722	2.64697	ZERO20
orf.1133802642470.1	contig_58	13275	14325	350	hydrogenase expression/formation protein hypE	K04655			DB1	9.69878	12.8362	0	15.3328	LQ	LQ
orf.1133802642484.1	contig_58	14318	14888	190	hydrogenase maturation protease	K08567			DB1	8.93308	0	0	19.3469	LQ	LQ
orf.1133802642488.1	contig_58	14811	15189	126	probable hydrogenase nickel incorporation protein hypA	K04651			DB1	0	0	11.4496	21.4063	LQ	LQ
orf.1133802642638.1	contig_58	16004	16733	243	leucyltransferase	K00684			DB1	0	6.16278	17.8105	17.7263	LQ	LQ
orf.1133802642656.1	contig_58	16821	17280	153	putative hspC2 heat shock protein	K13993			DB1	898.563	685.156	471.455	26.044	0.762502	0.688098
orf.1133802642704.1	contig_58	17464	18721	419	PAS/PAC sensor signal transduction histidine kinase				DB1	8.1016	7.14824	0	23.8686	LQ	LQ
orf.1133802642728.1	contig_58	18842	19661	273	putative small-conductance mechanosensitive channel	K03442			DB1	0	21.9422	10.5689	23.2978	INF20	0.481669
orf.1133802642648.1	contig_58	19688	20255	189					DB1	8.98035	15.8471	0	16.9055	LQ	LQ
orf.1133802642924.1	contig_58	21193	22453	420	rhodanese domain protein				DB1	0	3.56561	3.43489	17.786	LQ	LQ
orf.1133802642468.1	contig_58	22555	22753	66					DB1	0	0	21.8584	25.3377	LQ	INF20
orf.1133802642454.1	contig_58	23101	24136	345	zinc-binding alcohol dehydrogenase family protein	K13953		1	DB1	0	17.363	8.3632	17.4039	LQ	LQ
orf.1133802642428.1	contig_58	24194	24560	122	carboxymuconolactone decarboxylase domain protein				DB1	27.8244	61.3752	23.65	18.5691	2.20581	0.385335
orf.1133802642416.1	contig_58	24575	25331	252	putative metal-dependent hydrolase				DB1	6.73526	17.828	0	22.333	LQ	LQ
orf.1133802643140.1	contig_58	25401	26190	263					DB1	0	5.69413	5.48537	19.5021	LQ	LQ
orf.1133802643180.1	contig_58	26186	27683	499					DB1	10.2041	0	2.89109	22.2144	LQ	LQ
orf.1133802642086.1	contig_58	28974	29367	131	dsrE family protein	K06039			DB1	0	45.7269	0	19.259	INF20	ZERO20
orf.1133802643374.1	contig_58	29948	31280	444	phosphoglycerate mutase family protein	K01103			DB1	7.64543	20.2372	3.24922	18.7131	2.64697	0.160556
orf.1133802643396.1	contig_58	31455	32112	219					DB1	0	13.6763	0	20.6121	LQ	LQ
orf.1133802641884.1	contig_58	32149	33391	414					DB1	8.19945	14.4691	6.96933	22.8512	LQ	LQ
orf.1133802643700.1	contig_58	34517	35744	409	integrase family protein				DB1	0	7.32301	7.05453	22.8166	LQ	LQ
orf.1133802643706.1	contig_58	35745	36048	101					DB1	0	14.8273	0	17.6616	LQ	LQ
orf.1133802643718.1	contig_58	36004	36370	122	helix-turn-helix motif				DB1	0	12.275	11.825	18.2856	LQ	LQ
orf.1133802643730.1	contig_58	36466	36795	110					DB1	0	40.9666	0	21.3511	INF20	ZERO20
orf.1133803118134.1	contig_580	569	1025	152	ssrA-binding protein	K03664			DB1	44.6654	0	9.49113	18.7327	ZERO20	LQ
orf.1133803118124.1	contig_580	1050	2862	604	type II secretion system protein E	K02454			DB1	2.81008	9.91758	2.3885	17.2078	LQ	LQ
orf.1133803115188.1	contig_580	2937	4116	393	metal dependent phosphohydrolase	K03698			DB1	0	3.81057	0	18.6305	LQ	LQ
orf.1133803115208.1	contig_580	4134	5127	331	DNA polymerase III, delta' subunit	K02343			DB1	0	18.0973	0	15.7524	LQ	LQ
orf.1133803115238.1	contig_580	5221	6226	335	PSP1 C-terminal domain protein				DB1	10.133	13.4109	21.5321	17.5727	LQ	1.60556
orf.1133803115286.1	contig_580	6072	8148	692	methionine--tRNA ligase	K01874			DB1	4.90545	21.641	10.4238	18.2333	4.41162	0.481669
orf.1133803115306.1	contig_580	8151	8892	247		K02488			DB1	0	0	5.8407	16.3521	LQ	LQ
orf.1133803115330.1	contig_580	8657	9647	330	CobQ/CobB/MinD/ParA nucleotide binding domain protein	K04562			DB1	5.14329	4.53805	0	17.8701	LQ	LQ
orf.1133803115368.1	contig_580	10137	10935	266	divIVA domain	K04074			DB1	19.1423	0	0	21.7141	LQ	LQ
orf.1133803115386.1	contig_580	11245	11743	166	phosphodiesterase family protein	K07095			DB1	0	27.0643	8.69067	18.8738	INF20	0.321113
orf.1133803115402.1	contig_580	11746	12244	166					DB1	0	0	8.69067	22.0216	LQ	LQ
orf.1133803115480.1	contig_580	12237	14919	894	DNA mismatch repair protein mutS	K03555			DB1	1.89853	0	0	19.7738	LQ	LQ
orf.1133803115512.1	contig_580	14911	16597	562	N-acetylmuramoyl-L-alanine amidase	K01448			DB1	0	0	2.567	19.8529	LQ	LQ
orf.1133803115576.1	contig_580	17691	18834	381	S-methyl-5-thioribose-1-phosphate isomerase	K08963			DB1	8.90964	7.86118	0	17.9771	LQ	LQ
orf.1133803117644.1	contig_580	18803	19913	370	beta-lactamase				DB1	4.58726	0	0	18.2547	LQ	LQ
orf.1133803117618.1	contig_580	20006	21068	354	cell division protein ftsA	K03569			DB1	0	8.46076	0	18.5929	LQ	LQ
orf.1133803115700.1	contig_580	22353	23505	384	DNA polymerase III, beta subunit	K02338			DB1	4.42001	11.6997	0	19.3303	LQ	LQ
orf.1133803115758.1	contig_580	23534	25964	810	DNA gyrase, B subunit	K02470			DB1	4.19083	27.7325	10.6863	22.9685	6.61743	0.385335
orf.1133803115810.1	contig_580	26064	28551	829	DNA gyrase, A subunit	K02469			DB1	12.2843	5.41938	19.1425	20.8207	LQ	LQ
orf.1133803115836.1	contig_580	28547	29573	342	glycerol-3-phosphate dehydrogenase [NAD(P)+]	K00057			DB1	14.8885	8.75763	25.3097	21.6755	LQ	2.89001
orf.1133803117354.1	contig_580	29676	30210	178					DB1	0	42.0662	32.4191	24.2592	INF20	0.77067
orf.1133803117330.1	contig_580	30402	31416	338					DB1	0	13.2919	8.5364	24.2842	LQ	LQ
orf.1133803117302.1	contig_580	31437	32292	285	ABC-3 protein	K09816			DB1	0	21.0183	0	18.0974	INF20	ZERO20
orf.1133803115978.1	contig_580	33233	34220	329	selenide, water dikinase	K01008			DB1	0	13.6555	4.38496	18.5179	LQ	LQ
orf.1133803117246.1	contig_580	34216	35446	410	TIGR03790 family protein				DB1	0	3.65257	0	20.4437	LQ	LQ
orf.1133803117214.1	contig_580	35445	36762	439	phosphate transporter, putative	K03306			DB1	0	6.82258	0	17.5288	LQ	LQ
orf.1133803117180.1	contig_580	36815	37574	253	TIGR00153 family protein	K07220			DB1	0	5.91919	0	22.4722	LQ	LQ
orf.1133803116114.1	contig_580	37558	38896	446	bifunctional protein rfaE, domain II	K08590			DB1	3.80557	3.35775	3.23465	18.2195	LQ	LQ
orf.1133803116180.1	contig_580	38959	41098	713	ompA/motB domain protein				DB1	9.52194	50.4086	8.09342	22.0894	5.29394	0.160556
orf.1133803116216.1	contig_580	41989	42664	225					DB1	30.174	33.279	64.1179	22.4019	1.1029	1.92668
orf.1133803116232.1	contig_580	42653	43490	279					DB1	66.9181	37.5731	124.099	26.0268	0.561479	3.30287
orf.1133803116246.1	contig_580	43520	44057	179					DB1	28.4461	50.1974	24.1785	22.8267	1.76465	0.481669
orf.1133803116298.1	contig_580	44075	45827	584					DB1	26.1568	43.5932	56.8168	21.032	1.66661	1.30334
orf.1133803116924.1	contig_580	45846	46500	218	ribulose-phosphate 3-epimerase	K01783			DB1	7.78571	20.6086	13.2353	22.6918	2.64697	0.642225
orf.1133803116906.1	contig_580	46519	49207	896	peptidase M16-like	K07263			DB1	1.89429	18.3852	3.2202	19.8318	LQ	LQ
orf.1133803116848.1	contig_580	49196	50036	280	prolipoprotein diacylglyceryl transferase	K13292			DB1	6.06173	10.6968	0	22.4337	LQ	LQ
orf.1133803116466.1	contig_580	50767	52063	432	similar to cobalt-dependent proline dipeptidase				DB1	3.9289	0	0	17.5348	LQ	LQ
orf.1133803116748.1	contig_580	52146	53445	433	isoprenylcysteine carboxyl methyltransferase				DB1	3.91983	6.91711	3.33176	18.4167	LQ	LQ
orf.1133803116562.1	contig_580	54530	55193	221	LemA family protein	K03744			DB1	7.68003	6.77627	0	20.9254	LQ	LQ
orf.1133803116582.1	contig_580	55158	56115	319	domain of unknown function (DUF477)	K06872			DB1	10.6413	9.38906	0	14.2925	LQ	LQ
orf.1133803116602.1	contig_580	56011	56746	245		K08988			DB1	0	6.11247	17.6651	12.7382	LQ	LQ
orf.1133803116636.1	contig_580	56726	58283	519					DB1	3.2703	11.5419	5.55935	21.6163	LQ	LQ
orf.1133803116654.1	contig_580	58500	58851	117	sulfur relay protein, tusE/dsrC/dsvC family	K11179			DB1	130.56	447.987	345.25	27.1674	3.43126	0.77067
orf.1133803116546.1	contig_580	59003	59816	271	prokaryotic glutathione synthetase, ATP-grasp domain				DB1	6.26305	27.6302	5.32344	17.8606	4.41162	0.192668
orf.1133803116524.1	contig_580	59815	60103	96					DB1	17.6801	15.5995	0	23.8402	LQ	LQ
orf.1133803116514.1	contig_580	60157	60946	263					DB1	6.45356	11.3883	10.9707	19.3772	LQ	LQ
orf.1133803116754.1	contig_580	61035	61629	198					DB1	17.1443	15.1268	0	22.6582	LQ	LQ
orf.1133803116458.1	contig_580	61876	63151	425	nickel-dependent hydrogenase large subunit				DB1	7.98723	17.6183	0	22.1836	LQ	LQ
orf.1133803116422.1	contig_580	63166	63988	274	NADH ubiquinone oxidoreductase 20 kDa subunit	K14128			DB1	0	5.46553	5.26515	22.1571	LQ	LQ
orf.1133803116398.1	contig_580	63954	64866	304	oxidoreductase FAD-binding domain protein	K02823			DB1	16.7495	0	0	19.89	LQ	LQ
orf.1133803116370.1	contig_580	64846	65899	351	hydrogenase/sulfur reductase, beta subunit				DB1	9.67114	4.26654	0	23.1711	LQ	LQ
orf.1133803116910.1	contig_580	66010	67165	385	peptidase M24	K01262			DB1	0	11.6693	0	19.8844	LQ	LQ
orf.1133803116942.1	contig_580	67215	68259	348	phosphonate ABC transporter, periplasmic phosphonate-binding protein	K02044			DB1	0	8.60664	4.14555	19.0276	LQ	LQ
orf.1133803117050.1	contig_580	68255	72686	1477					DB1	4.59658	4.05567	3.90698	20.5202	LQ	LQ
orf.1133803116170.1	contig_580	72737	73787	350	UV damage endonuclease uvdE	K13281			DB1	0	8.55746	0	20.9943	LQ	LQ
orf.1133803117120.1	contig_580	73878	74634	252					DB1	0	11.8854	5.72481	22.2154	LQ	LQ
orf.1133803117144.1	contig_580	74640	75426	262					DB1	0	5.71586	0	21.3043	LQ	LQ
orf.1133803117170.1	contig_580	75853	76318	155					DB1	0	19.3233	0	22.124	LQ	LQ
orf.1133803116060.1	contig_580	76367	77036	223	hhH-GPD family protein	K07457			DB1	0	26.862	0	20.799	INF20	ZERO20
orf.1133803116042.1	contig_580	77032	77365	111					DB1	0	40.4745	12.9969	22.2573	INF20	0.321113
orf.1133803116032.1	contig_580	77386	78745	453	thiamine biosynthesis protein thiC	K03147			DB1	7.49354	79.3407	9.55398	19.3695	10.5879	0.120417
orf.1133803117280.1	contig_580	79205	81080	625	chaperone protein htpG	K04079			DB1	10.8626	45.5257	9.23297	21.4785	4.19104	0.202808
orf.1133803115928.1	contig_580	81188	82613	475	probable Na+/H+ antiporter (nhaD family)				DB1	3.57323	0	3.03716	17.3896	LQ	LQ
orf.1133803117352.1	contig_580	82810	83860	350	diguanylate cyclase				DB1	0	0	4.12186	20.4273	LQ	LQ
orf.1133803115838.1	contig_580	83907	84333	142	hemerythrin-like metal-binding protein	K07216			DB1	11.9527	31.6385	0	22.4679	2.64697	ZERO20
orf.1133803115824.1	contig_580	84329	86450	707					DB1	2.40069	2.11818	2.04053	20.4885	LQ	LQ
orf.1133803115784.1	contig_580	86440	87619	393	TPR repeat:response regulator receiver				DB1	0	0	11.0126	21.2756	LQ	LQ
orf.1133803115756.1	contig_580	87628	88912	428	GAF sensor signal transduction histidine kinase				DB1	11.8969	10.4969	3.37068	20.2387	LQ	LQ
orf.1133803115724.1	contig_580	88908	89721	271					DB1	0	0	5.32344	20.6151	LQ	LQ
orf.1133803115706.1	contig_580	89739	91338	533	tRNA methyl transferase	K01951			DB1	0	11.2387	13.5333	18.0657	LQ	LQ
orf.1133803115682.1	contig_580	91334	92795	487	inosine-5'-monophosphate dehydrogenase	K00088			DB1	13.9407	15.3753	17.7739	19.4313	LQ	LQ
orf.1133803115624.1	contig_580	92994	94776	594	aspartate--tRNA ligase	K01876			DB1	0	22.6902	9.71483	18.8532	INF20	0.42815
orf.1133803115568.1	contig_580	94903	96172	423	histidine--tRNA ligase	K01892			DB1	0	28.3226	3.41052	20.4771	INF20	0.120417
orf.1133803115524.1	contig_580	96438	99363	975	diguanylate cyclase (GGDEF) domain				DB1	6.96322	4.60786	2.95929	21.0679	LQ	LQ
orf.1133803115460.1	contig_580	99501	100494	331	ethylbenzene hydroxylase				DB1	30.7665	4.52434	8.71693	18.9955	0.147054	LQ
orf.1133803117826.1	contig_580	100859	101396	179					DB1	0	8.36623	0	14.9044	LQ	LQ
orf.1133803115398.1	contig_580	101403	104100	899	methyl-accepting chemotaxis sensory transducer with cache sensor	K03406			DB1	3.77594	1.6658	4.81419	21.3731	LQ	LQ
orf.1133803117936.1	contig_580	105099	105405	102					DB1	0	14.6819	0	14.3577	LQ	LQ
orf.1133803115282.1	contig_580	105566	106187	207	HAD-superfamily hydrolase, subfamily IA, variant 3				DB1	8.19945	14.4691	0	21.8814	LQ	LQ
orf.1133803118020.1	contig_580	106717	108400	561	L-aspartate oxidase	K00278			DB1	0	0	2.57157	19.0913	LQ	LQ
orf.1133803115202.1	contig_580	108616	109978	454	pentapeptide repeat domain protein	K15352			DB1	0	16.4929	3.17765	16.7691	LQ	LQ
orf.1133803115174.1	contig_580	110332	110863	177	S23 ribosomal				DB1	0	8.46076	0	20.1503	LQ	LQ
orf.1133803115164.1	contig_580	110691	111504	271	putaive exported protein				DB1	6.26305	5.52603	10.6469	15.3704	LQ	LQ
orf.1133803118128.1	contig_580	112293	112536	81	prevent-host-death family protein				DB1	20.9541	0	0	26.4681	ZERO20	LQ
orf.1133803118138.1	contig_580	112819	113146	109					DB1	0	13.739	0	25.516	LQ	LQ
orf.1133803118146.1	contig_580	113109	113355	82					DB1	41.3972	18.2629	17.5933	25.9037	0.441162	LQ
orf.1133802765286.1	contig_601	677	1835	386	pseudouridylate synthase, 23S RNA-specific	K06180			DB1	0	3.87968	0	14.0768	LQ	LQ
orf.1133802765256.1	contig_601	1513	2815	434	aminotransferase class V	K04487			DB1	0	6.90118	3.32408	17.2754	LQ	LQ
orf.1133802765226.1	contig_601	2685	3105	140	putative nickel-responsive regulator	K07722			DB1	0	21.3936	20.6093	16.4348	INF20	0.963338
orf.1133802764208.1	contig_601	3354	4617	421					DB1	0	3.55714	0	19.8009	LQ	LQ
orf.1133802764254.1	contig_601	6091	6454	121					DB1	0	24.753	0	17.8755	INF20	ZERO20
orf.1133802764438.1	contig_601	7990	9673	561		K02006			DB1	3.02546	0	0	18.1832	LQ	LQ
orf.1133802764720.1	contig_601	12027	12279	84					DB1	0	53.4841	0	13.9615	INF50	ZERO50
orf.1133802764646.1	contig_601	13992	15093	367	CRISPR-associated endonuclease cas1, DVULG subtype	K15342			DB1	0	0	7.86186	21.768	LQ	LQ
orf.1133802764758.1	contig_601	15725	16016	97	asr3467 protein				DB1	17.4978	0	14.8727	18.9198	LQ	LQ
orf.1133802764424.1	contig_601	18127	18997	290	prophage antirepressor				DB1	0	0	4.97466	19.8002	LQ	LQ
orf.1133802764404.1	contig_601	18992	19841	283	CRISPR-associated protein Cas4	K07464			DB1	5.99748	5.29171	5.09771	14.7526	LQ	LQ
orf.1133802764280.1	contig_601	19684	20845	387	conserved hypothetical protein				DB1	8.7715	3.86965	3.72778	20.9898	LQ	LQ
orf.1133802764250.1	contig_601	20898	22827	643	CRISPR-associated protein, CT1133				DB1	0	2.32901	2.24363	20.8185	LQ	LQ
orf.1133802764204.1	contig_601	22823	23597	258	CRISPR-associated protein cas5				DB1	6.57863	11.609	0	19.9598	LQ	LQ
orf.1133802764088.1	contig_601	23590	26017	809	CRISPR-associated helicase cas3	K07012			DB1	0	5.55336	7.13301	20.5569	LQ	LQ
orf.1133802764020.1	contig_601	25985	26459	158	HIRAN protein				DB1	0	9.4782	0	17.5463	LQ	LQ
orf.1133802764004.1	contig_601	26725	27175	150	S23 ribosomal protein				DB1	0	0	9.61768	22.3876	LQ	LQ
orf.1133803521516.1	contig_615	0	689	230			2192	2	DB1	29.5609	0	12.563	29.7173	ZERO20	LQ
orf.1133803520930.1	contig_615	1321	2551	410	NHL repeat protein				DB1	8.27944	10.9577	3.51866	21.206	LQ	LQ
orf.1133803520966.1	contig_615	2566	4642	692					DB1	7.35818	10.8205	6.25427	20.2644	LQ	LQ
orf.1133803520998.1	contig_615	4666	5797	377	PPIC-type PPIASE domain protein	K03769			DB1	4.50208	7.94459	3.82666	19.6394	LQ	LQ
orf.1133803521028.1	contig_615	5864	6935	357	NHL repeat containing protein				DB1	0	4.19483	0	20.1041	LQ	LQ
orf.1133803521070.1	contig_615	6931	8692	587			3233	8	DB1	0	0	4.91534	18.6602	LQ	LQ
orf.1133803521100.1	contig_615	14268	15723	485	two component, sigma-54 specific, transcriptional regulator, fis family				DB1	3.49956	3.08774	11.8982	16.6608	LQ	LQ
orf.1133803521052.1	contig_615	15899	17765	622		K07709			DB1	5.45751	9.63058	0	19.7372	LQ	LQ
orf.1133803520988.1	contig_615	18296	19550	418	tyrosine--tRNA ligase	K01866			DB1	0	14.3307	6.90264	21.5789	LQ	LQ
orf.1133803520958.1	contig_615	19553	21113	520		K06950			DB1	6.52802	23.0393	5.54866	20.982	3.52929	0.240834
orf.1133803520920.1	contig_615	21861	22170	103		K09888			DB1	32.957	58.1575	28.0127	25.824	1.76465	0.481669
orf.1133803520906.1	contig_615	22260	22578	106					DB1	16.0121	56.5115	27.2198	23.2042	3.52929	0.481669
orf.1133803520890.1	contig_615	22654	23695	347	bifunctional protein glmU	K04042			DB1	4.89131	12.9472	0	21.793	LQ	LQ
orf.1133803470522.1	contig_6183	470	2150	560	N-6 DNA methylase	K03427			DB1	0	16.0452	5.15233	19.5768	LQ	LQ
orf.1133803470470.1	contig_6183	2110	5257	1049		K01153			DB1	0	12.8484	0	19.7643	LQ	LQ
orf.1133803469858.1	contig_6183	5592	6321	243	putative methyltransferase	K15256			DB1	0	6.16278	0	16.5163	LQ	LQ
orf.1133803469890.1	contig_6183	6324	7290	322	tRNA (mo5U34)-methyltransferase	K15257			DB1	0	0	4.48028	17.8953	LQ	LQ
orf.1133803470324.1	contig_6183	7247	7688	147	dnaJ-like, subfamily C, member 28, conserved domain protein				DB1	11.5462	0	0	20.4247	LQ	LQ
orf.1133803470310.1	contig_6183	7719	9006	429	radical SAM superfamily				DB1	0	3.4908	0	13.9648	LQ	LQ
orf.1133803469944.1	contig_6183	8433	8766	111					DB1	0	0	12.9969	0.170507	LQ	LQ
orf.1133803470280.1	contig_6183	8824	9616	264	ribonuclease III	K03685			DB1	0	0	10.9292	20.8149	LQ	LQ
orf.1133803470246.1	contig_6183	9912	11520	536	putative chemotaxis phosphatase, cheZ				DB1	3.16658	5.58789	10.7661	19.7114	LQ	LQ
orf.1133803470206.1	contig_6183	11526	11934	136					DB1	37.4401	0	0	25.0658	ZERO20	LQ
orf.1133803470192.1	contig_6183	12073	12892	273	motA3	K02556			DB1	0	5.48555	10.5689	19.1469	LQ	LQ
orf.1133803470168.1	contig_6183	12866	13826	320	motB3	K02557			DB1	10.608	4.67986	4.50829	18.5383	LQ	LQ
orf.1133803470138.1	contig_6183	13968	14526	186	isochorismatase hydrolase				DB1	0	0	7.75619	19.7415	LQ	LQ
orf.1133803470176.1	contig_6183	14701	16111	470	asparagine--tRNA ligase	K01893			DB1	3.61125	9.55886	3.06947	18.2707	LQ	LQ
orf.1133803470202.1	contig_6183	16104	16944	280	outer membrane protein	K01448			DB1	0	5.34841	0	17.022	LQ	LQ
orf.1133803470228.1	contig_6183	16901	17909	336	dhs1				DB1	0	4.45701	0	16.4666	LQ	LQ
orf.1133803470248.1	contig_6183	17845	18787	314	gumN family protein	K09973			DB1	5.40537	4.76928	0	15.2293	LQ	LQ
orf.1133803470292.1	contig_6183	19928	20567	213	variant pep-cterm putative exosortase signal, roseobacter type domain protein				DB1	39.8424	21.0923	0	17.4122	0.529394	ZERO20
orf.1133803470332.1	contig_6183	20966	21656	230	PEP-CTERM putative exosortase interaction domain				DB1	0	19.5333	6.2724	20.5945	LQ	LQ
orf.1133803469882.1	contig_6183	21645	22497	284	inositol monophosphatase	K01092			DB1	5.97636	0	0	18.1243	LQ	LQ
orf.1133803469850.1	contig_6183	22647	24078	477	histidine kinase-, DNA gyrase B-, and HSP90-like ATPase	K15011			DB1	0	3.13953	3.02443	20.7257	LQ	LQ
orf.1133803469790.1	contig_6183	24751	25012	87					DB1	19.509	0	0	14.6359	LQ	LQ
orf.1133802940852.1	contig_634	0	900	300		K07056			DB1	0	9.9837	9.61768	21.5989	LQ	LQ
orf.1133802940882.1	contig_634	1203	1803	200	ftsJ-like methyltransferase	K02427			DB1	8.48643	14.9756	0	17.4681	LQ	LQ
orf.1133802940902.1	contig_634	1866	2625	253	UPF0082 protein DP2908				DB1	6.70864	23.6768	22.8087	19.1157	3.52929	0.963338
orf.1133802940916.1	contig_634	2625	3135	170	crossover junction endodeoxyribonuclease ruvC	K01159			DB1	0	8.80915	0	19.4726	LQ	LQ
orf.1133802940936.1	contig_634	3131	3740	203	holliday junction DNA helicase ruvA	K03550			DB1	0	0	7.10666	17.7546	LQ	LQ
orf.1133802940954.1	contig_634	3703	4786	361	holliday junction DNA helicase ruvB	K03551			DB1	0	12.4451	3.99627	20.5319	LQ	LQ
orf.1133802940978.1	contig_634	4922	5768	282	3-methyl-2-oxobutanoate hydroxymethyltransferase	K00606			DB1	18.0562	21.2419	5.11579	20.3809	1.17643	0.240834
orf.1133802941002.1	contig_634	5783	6551	256	motA/tolQ/exbB proton channel	K02556			DB1	13.26	5.84983	11.2707	20.249	LQ	LQ
orf.1133802941028.1	contig_634	6568	7342	258	ompA/motB domain protein	K02557			DB1	0	29.0224	11.1833	19.2889	INF20	0.385335
orf.1133802941048.1	contig_634	7348	7957	203	type IV pilus assembly pilZ				DB1	0	0	14.2133	26.0057	LQ	LQ
orf.1133802941070.1	contig_634	7993	8848	285	hydrolyase, tartrate alpha subunit/fumarate domain protein, Fe-S type	K01677			DB1	5.95539	15.7637	15.1858	19.3488	LQ	LQ
orf.1133802941092.1	contig_634	8844	9429	195	hydrolyase, tartrate beta subunit/fumarate domain protein, Fe-S type	K01676			DB1	8.70403	7.67977	14.7964	21.1516	LQ	LQ
orf.1133802942608.1	contig_634	9445	10813	456	peptidase, S41 family	K03797			DB1	7.44424	36.1252	6.32742	23.3123	4.85278	0.175152
orf.1133802942568.1	contig_634	11158	12592	478	peptidase M23				DB1	3.55081	3.13296	0	17.6716	LQ	LQ
orf.1133802942534.1	contig_634	12438	13365	309	related to cell division protein (ftsX)	K09811			DB1	0	9.69291	0	19.1288	LQ	LQ
orf.1133802942506.1	contig_634	13380	14178	266	cell division ATP-binding protein ftsE	K09812			DB1	0	0	5.4235	15.8645	LQ	LQ
orf.1133802941256.1	contig_634	14315	15344	343	putative fis family transcriptional regulator (fragment)				DB1	0	8.7321	4.20598	18.4736	LQ	LQ
orf.1133802941308.1	contig_634	15378	17508	710	tetratricopeptide TPR_4				DB1	0	4.21847	2.0319	20.2292	LQ	LQ
orf.1133802941338.1	contig_634	17503	18931	476	two component, sigma54 specific, transcriptional regulator, fis family	K10943			DB1	0	9.43837	3.03078	20.5833	LQ	LQ
orf.1133802941362.1	contig_634	19022	19466	148	flagellar basal-body rod protein flgB	K02387			DB1	0	20.2372	9.74765	20.3609	INF20	0.481669
orf.1133802941378.1	contig_634	19459	19903	148	flagellar basal-body rod protein flgC	K02388			DB1	11.4681	0	38.9906	22.4638	LQ	INF20
orf.1133802941386.1	contig_634	19922	20279	119	flagellar hook-basal body complex protein fliE	K02408			DB1	14.2629	0	0	16.9927	LQ	LQ
orf.1133802941438.1	contig_634	20416	22015	533	flagellar M-ring protein fliF	K02409			DB1	6.3688	14.0484	16.24	20.3754	LQ	LQ
orf.1133802941460.1	contig_634	22018	23044	342	flagellar motor switch protein fliG	K02410			DB1	9.92565	8.75763	12.6548	17.6115	LQ	LQ
orf.1133802941478.1	contig_634	23015	23756	247	flagellar assembly protein fliH	K02411			DB1	0	24.2519	11.6814	18.6085	INF20	0.481669
orf.1133802941516.1	contig_634	23752	25117	455	ATPase fliI/yscN family	K02412			DB1	7.4606	0	6.34133	18.8435	LQ	LQ
orf.1133802941602.1	contig_634	26507	28292	595	flagellar hook-length control protein fliK	K02414			DB1	17.1155	50.338	80.0126	20.7021	2.94108	1.58951
orf.1133802941626.1	contig_634	28332	29022	230	flagellar hook capping protein	K02389			DB1	29.518	39.0667	62.724	20.3392	1.32349	1.60556
orf.1133802941670.1	contig_634	29070	31491	807	fagellar hook-basal body proteins	K02390			DB1	39.9609	64.9497	121.562	18.547	1.62533	1.87163
orf.1133802941976.1	contig_634	31584	31734	50					DB1	33.9457	0	0	18.8539	ZERO20	LQ
orf.1133802941694.1	contig_634	31933	32596	221					DB1	15.3601	6.77627	39.167	16.4796	LQ	5.78003
orf.1133802941766.1	contig_634	32725	35545	940	isoleucine--tRNA ligase	K01870			DB1	1.80562	49.3875	1.53474	18.7568	27.352	0.0310754
orf.1133802941780.1	contig_634	35545	36052	169	signal peptidase II	K03101			DB1	0	8.86127	0	20.9479	LQ	LQ
orf.1133802941814.1	contig_634	36106	37108	334	[acyl-carrier-protein] S-malonyltransferase	K00645			DB1	0	13.4511	8.63863	19.1448	LQ	LQ
orf.1133802941848.1	contig_634	37210	38572	454	signal recognition particle protein	K03106			DB1	0	59.3744	31.7765	22.2015	INF50	0.535188
orf.1133802941856.1	contig_634	38505	38883	126	ribosomal protein S16	K02959			DB1	0	190.166	183.194	24.4131	INF100	0.963338
orf.1133802941860.1	contig_634	38912	39143	77	RNA-binding protein	K06960			DB1	0	272.283	112.414	21.7007	INF100	0.412859
orf.1133802941880.1	contig_634	39158	39710	184	16S rRNA processing protein rimM	K02860			DB1	0	73.25	78.405	19.4941	INF50	1.07038
orf.1133802941898.1	contig_634	39706	40459	251	tRNA (guanine-N(1)-)-methyltransferase	K00554			DB1	6.76209	17.8991	40.2333	17.5289	LQ	2.24779
orf.1133802941912.1	contig_634	40404	41037	211					DB1	0	14.1948	34.1861	19.089	LQ	2.40834
orf.1133802941918.1	contig_634	41155	41545	130	ribosomal protein L19	K02884			DB1	0	0	77.6812	14.0124	LQ	INF50
orf.1133802941934.1	contig_634	41216	42197	327	ribonuclease HII	K03470			DB1	5.19048	18.3187	30.8825	18.984	LQ	1.68584
orf.1133802941940.1	contig_634	42124	42556	144	TIGR00252 family protein	K07460			DB1	11.7867	10.3997	0	18.8504	LQ	LQ
orf.1133802941962.1	contig_634	42565	43582	339	4-hydroxythreonine-4-phosphate dehydrogenase	K00097			DB1	0	8.83513	8.51122	15.9197	LQ	LQ
orf.1133802942022.1	contig_634	44251	46132	627	tetratricopeptide repeat protein				DB1	2.70699	7.16534	11.5044	19.2018	LQ	LQ
orf.1133802942056.1	contig_634	46121	46937	272					DB1	0	0	10.6077	17.6226	LQ	LQ
orf.1133802942122.1	contig_634	46933	49447	838	radical SAM domain protein				DB1	0	1.78706	1.72154	19.5215	LQ	LQ
orf.1133802942164.1	contig_634	49436	50966	510	ribonuclease, rne/rng family	K08301			DB1	0	2.93638	5.65746	19.2526	LQ	LQ
orf.1133802942280.1	contig_634	51211	55381	1390	multi-sensor hybrid histidine kinase				DB1	1.22107	5.38689	3.11364	19.6505	LQ	LQ
orf.1133802942306.1	contig_634	55799	56195	132					DB1	0	11.3451	21.8584	21.2264	LQ	1.92668
orf.1133802942316.1	contig_634	56226	56382	52					DB1	32.6401	0	0	20.8864	ZERO20	LQ
orf.1133802941322.1	contig_634	57370	59608	746	adenylyl cyclase class-3/4/guanylyl cyclase:CHASE2	K01768			DB1	0	2.00745	0	18.6751	LQ	LQ
orf.1133802941270.1	contig_634	59710	62017	769					DB1	0	7.78962	7.50404	17.3121	LQ	LQ
orf.1133802941220.1	contig_634	62030	63398	456	tetratricopeptide repeat protein				DB1	0	3.28411	0	19.3752	LQ	LQ
orf.1133802942552.1	contig_634	63540	63927	129	ribosomal protein L21	K02888			DB1	39.4718	290.224	55.9167	24.99	7.3527	0.192668
orf.1133802942562.1	contig_634	63936	64269	111	ribosomal protein L27	K02899			DB1	45.8726	391.253	129.969	23.7381	8.52913	0.332185
orf.1133802942592.1	contig_634	64307	65336	343	obg family GTPase cgtA	K03979			DB1	9.89671	148.446	54.6778	22.4116	14.9995	0.368335
orf.1133802942622.1	contig_634	65332	66550	406	glutamate 5-kinase	K00931			DB1	4.18051	33.197	3.55333	20.7058	7.94091	0.107038
orf.1133802942656.1	contig_634	66550	67831	427	gamma-glutamyl phosphate reductase	K00147			DB1	0	14.0286	16.8929	18.8416	LQ	LQ
orf.1133802942676.1	contig_634	67909	68563	218	nicotinate-nucleotide adenylyltransferase	K00969			DB1	0	6.86952	0	19.9786	LQ	LQ
orf.1133802941018.1	contig_634	68559	69303	248	TIGR00294 family protein	K09007			DB1	0	6.03853	5.81714	20.6523	LQ	LQ
orf.1133802942720.1	contig_634	69350	69893	181	RNA-binding S4 domain protein	K04762			DB1	0	0	7.97045	16.6246	LQ	LQ
orf.1133802942736.1	contig_634	69926	70613	229	bifunctional purine biosynthesis protein purH	K00602			DB1	22.2352	45.7768	6.29979	19.8533	2.05876	0.13762
orf.1133802942754.1	contig_634	70609	71191	194	formyl transferase domain protein	K11175			DB1	0	46.3161	29.7454	26.1346	INF20	0.642225
orf.1133802942774.1	contig_634	71215	71761	182	bifunctional protein pyrR	K02825			DB1	9.32575	16.4567	7.92666	21.6035	LQ	LQ
orf.1133802942808.1	contig_634	71757	73146	463	histidine kinase				DB1	3.66584	29.1101	9.34764	20.7575	7.94091	0.321113
orf.1133802942868.1	contig_634	73142	75329	729	peptidase U32	K08303			DB1	0	2.05426	3.95789	15.7557	LQ	LQ
orf.1133794861042.1	contig_69434	62	1226	388					DB1	4.37445	0	0	19.2493	LQ	LQ
orf.1133794627390.1	contig_69455	0	585	195					DB1	8.70403	0	0	21.338	LQ	LQ
orf.1133794627394.1	contig_69455	693	924	77					DB1	22.0427	0	0	19.3083	ZERO20	LQ
orf.1133802651848.1	contig_7004	263	998	245	flagellar basal-body rod protein flgF	K02392			DB1	0	48.8998	29.4419	22.8192	INF20	0.602086
orf.1133802651872.1	contig_7004	1071	1872	267	flagellar basal-body rod protein flgG	K02392			DB1	25.4275	28.0441	48.6287	18.1011	1.1029	1.73401
orf.1133802651894.1	contig_7004	1831	2605	258	flagella basal body P-ring formation protein flgA	K02386			DB1	0	11.609	22.3667	17.0279	LQ	1.92668
orf.1133802652016.1	contig_7004	2555	3341	262	flagellar L-ring protein	K02393			DB1	6.47819	0	22.0252	18.8937	LQ	INF20
orf.1133802683542.1	contig_711	27	1035	336	methyl-accepting chemotaxis sensory transducer				DB1	5.05145	0	4.29361	19.5258	LQ	LQ
orf.1133802683518.1	contig_711	1185	2508	441	response regulator receiver modulated metal dependent phosphohydrolase	K07814			DB1	23.0923	6.79163	6.54264	22.0003	0.294108	LQ
orf.1133802679876.1	contig_711	2754	4545	597	GTP-binding protein TypA	K06207			DB1	0	32.6101	7.24951	20.5958	INF20	0.222309
orf.1133802683224.1	contig_711	4605	6015	470	yihY family protein	K07058			DB1	0	0	6.13894	21.5817	LQ	LQ
orf.1133802683088.1	contig_711	6001	7213	404	diguanylate cyclase (GGDEF) domain				DB1	4.2012	22.2409	7.14184	21.8295	5.29394	0.321113
orf.1133802680066.1	contig_711	7240	7678	146					DB1	0	10.2572	0	20.6255	LQ	LQ
orf.1133802680200.1	contig_711	7806	9192	462	magnesium transporter	K06213			DB1	3.67378	16.2073	6.24525	21.3737	LQ	LQ
orf.1133802680230.1	contig_711	9204	10317	371	peptidase S1 and S6 chymotrypsin/hap				DB1	0	4.03654	0	19.7223	LQ	LQ
orf.1133802680266.1	contig_711	10335	11709	458	polyferredoxin-like protein				DB1	0	19.6186	0	17.1026	LQ	LQ
orf.1133802682826.1	contig_711	11818	12877	353					DB1	4.80817	12.7271	0	21.0381	LQ	LQ
orf.1133802682794.1	contig_711	12916	13372	152	pilZ domain				DB1	22.3327	9.85234	9.49113	22.0906	0.441162	LQ
orf.1133802680444.1	contig_711	13768	14311	181					DB1	0	16.5476	0	17.9317	LQ	LQ
orf.1133802682598.1	contig_711	15700	17506	602	ABC transporter related protein	K15738			DB1	0	7.4629	0	19.9509	LQ	LQ
orf.1133802680668.1	contig_711	17569	18358	263					DB1	0	11.3883	5.48537	21.8746	LQ	LQ
orf.1133802682508.1	contig_711	18619	20521	634	aminodeoxychorismate synthase, component I	K03342			DB1	0	4.72415	2.27548	19.2126	LQ	LQ
orf.1133802680864.1	contig_711	20941	21337	132					DB1	0	22.6902	0	21.8321	INF20	ZERO20
orf.1133802680888.1	contig_711	21404	22439	345					DB1	4.91967	4.34074	4.1816	20.7503	LQ	LQ
orf.1133802681024.1	contig_711	22600	23482	294	fmdE, molybdenum formylmethanofuran dehydrogenase operon				DB1	5.77308	5.09373	4.90698	21.1399	LQ	LQ
orf.1133802681054.1	contig_711	23631	24393	254	aquaporin Z	K06188			DB1	6.68223	0	0	23.3756	LQ	LQ
orf.1133802681204.1	contig_711	24712	26374	554	alpha amylase catalytic region				DB1	9.19108	0	5.20813	15.1363	LQ	LQ
orf.1133802682070.1	contig_711	26367	27219	284	2-oxoacid:acceptor oxidoreductase, beta subunit, pyruvate/2-ketoisovalerate family	K00175			DB1	5.97636	10.5462	10.1595	21.6618	LQ	LQ
orf.1133802682044.1	contig_711	27196	29254	686	2-oxoacid:acceptor oxidoreductase, alpha subunit	K00174			DB1	9.89671	8.7321	2.10299	18.7003	LQ	LQ
orf.1133802681878.1	contig_711	28958	29435	159					DB1	10.6748	9.41859	0	13.4022	LQ	LQ
orf.1133802681864.1	contig_711	29439	30960	507	radical SAM domain protein				DB1	3.3477	5.90752	5.69093	20.6062	LQ	LQ
orf.1133802681816.1	contig_711	30956	31436	160	uspA				DB1	0	9.35972	0	25.1938	LQ	LQ
orf.1133802681694.1	contig_711	31604	33392	596	glycoside hydrolase family 13 domain protein	K00700			DB1	2.84779	0	0	18.5079	LQ	LQ
orf.1133802681642.1	contig_711	33463	34588	375					DB1	4.5261	11.9804	3.84707	21.6086	LQ	LQ
orf.1133802681610.1	contig_711	34584	35133	183					DB1	27.8244	0	0	17.69	ZERO20	LQ
orf.1133802681488.1	contig_711	35189	35414	75					DB1	22.6305	0	0	21.7041	ZERO20	LQ
orf.1133802681484.1	contig_711	35367	35751	128					DB1	26.5201	23.3993	11.2707	16.2776	0.882324	0.481669
orf.1133802681472.1	contig_711	35787	36177	130	periplasmic or secreted lipoprotein	K04065			DB1	39.1681	23.0393	0	24.7262	0.588216	ZERO20
orf.1133802681460.1	contig_711	36253	38344	697	ompA/motB domain protein				DB1	7.30539	4.29715	4.1396	20.4822	LQ	LQ
orf.1133802681404.1	contig_711	38367	38592	75	lipoprotein				DB1	45.261	0	0	17.8136	ZERO20	LQ
orf.1133802681292.1	contig_711	38626	39166	180					DB1	18.8587	8.31975	8.01473	20.5469	LQ	LQ
orf.1133802681268.1	contig_711	39241	39487	82					DB1	20.6986	0	0	19.7901	ZERO20	LQ
orf.1133802681092.1	contig_711	41917	44575	886	cheR methyltransferase, SAM binding domain	K13924			DB1	3.83134	8.45121	1.62828	19.2451	LQ	LQ
orf.1133802680870.1	contig_711	46335	47403	356	putative ABC-type transporter, multidrug permease component				DB1	4.76766	0	0	18.6707	LQ	LQ
orf.1133802680836.1	contig_711	47363	48044	227	ABC-type transporter, ATP-binding protein				DB1	0	6.59716	0	21.903	LQ	LQ
orf.1133802680800.1	contig_711	48619	50884	755	similar to sigma 54 response regulatory protein	K00575			DB1	2.24806	13.8846	1.9108	19.3975	LQ	LQ
orf.1133802682588.1	contig_711	51059	51920	287	putative peptidoglycan binding domain				DB1	17.7417	10.4359	5.02666	17.2732	LQ	LQ
orf.1133802682720.1	contig_711	52129	52813	228	putative phenylphosphate synthetase stimulating protein (fragment)	K04767			DB1	7.44424	78.8187	12.6548	21.143	10.5879	0.160556
orf.1133802680464.1	contig_711	52862	54884	674	penicillin-binding protein, 1A family	K05366			DB1	0	2.22189	0	17.8287	LQ	LQ
orf.1133802680402.1	contig_711	54996	55407	137	cytochrome c3		49ppcA	4	DB1	185.834	153.035	126.364	21.4565	0.823502	0.825718
orf.1133802680282.1	contig_711	55622	56468	282	cytochrome c-type biogenesis protein CcsB				DB1	12.0375	26.5524	20.4631	20.1884	2.20581	0.77067
orf.1133802680256.1	contig_711	56492	57902	470	resB family protein	K07399			DB1	3.61125	22.304	3.06947	21.2666	6.17627	0.13762
orf.1133802683004.1	contig_711	58144	58357	71	ribosomal protein L28	K02902			DB1	0	63.277	0	18.9898	INF50	ZERO50
orf.1133802680208.1	contig_711	58445	60641	732	relA/spoT family protein	K00951			DB1	0	4.09168	3.94167	20.1296	LQ	LQ
orf.1133802680056.1	contig_711	60651	62586	645	proline--tRNA ligase	K01881			DB1	10.5258	9.28716	20.13	19.4308	LQ	2.16751
orf.1133802680002.1	contig_711	62446	63583	379	4-hydroxy-3-methylbut-2-en-1-yl diphosphate synthase	K03526			DB1	4.47833	19.7567	3.80647	13.7983	LQ	LQ
orf.1133802683274.1	contig_711	63944	65048	368	S-adenosylmethionine:tRNA ribosyltransferase-isomerase	K07568			DB1	4.61219	8.13889	3.92025	17.7744	LQ	LQ
orf.1133802679822.1	contig_711	65176	65479	101	putative regulatory protein, fmdB family				DB1	0	103.791	14.2837	20.6322	INF100	0.13762
orf.1133802683506.1	contig_711	65569	65962	131					DB1	12.9564	0	0	16.2426	LQ	LQ
orf.1133802683520.1	contig_711	65874	66831	319	metal dependent phosphohydrolase				DB1	15.9619	14.0836	9.04484	20.7521	LQ	LQ
orf.1133802683544.1	contig_711	66837	67809	324	response regulator receiver modulated diguanylate cyclase				DB1	10.4771	13.8663	8.90526	23.217	LQ	LQ
orf.1133784619774.1	contig_722	1	379	126					DB1	26.941	0	0	2.82673	ZERO20	LQ
orf.1133784622098.1	contig_722	1886	5399	1171	filamentous haemagglutinin family N-terminal domain				DB1	7.24716	5.11547	1.23198	24.7267	LQ	LQ
orf.1133784621834.1	contig_722	5507	7226	573	hemolysin activation/secretion protein				DB1	0	5.22707	0	21.1381	LQ	LQ
orf.1133784621784.1	contig_722	7577	9116	513	cytochrome c, 5 heme-binding sites		2225	5	DB1	0	14.5961	8.43656	19.7783	LQ	LQ
orf.1133784620342.1	contig_722	9580	9889	103					DB1	362.527	276.248	3445.56	19.4355	0.762007	12.4727
orf.1133784620352.1	contig_722	9944	10157	71					DB1	310.771	147.646	2194.46	18.5786	0.475097	14.8629
orf.1133784620364.1	contig_722	10066	10549	161					DB1	780.119	474.381	6155.91	22.8862	0.608088	12.9767
orf.1133784620494.1	contig_722	10882	11536	218					DB1	2039.86	1318.95	7352.23	22.7743	0.646588	5.57431
orf.1133784620484.1	contig_722	10949	11153	68					DB1	24.9601	22.0229	0	0.595428	0.882324	ZERO20
orf.1133784621470.1	contig_722	12033	12258	75					DB1	45.261	39.9348	19.2354	19.8633	0.882324	0.481669
orf.1133784621462.1	contig_722	12245	13352	369	response regulator containing a cheY-like receiver domain and an HD-GYP domain	K07814			DB1	9.19938	4.05842	7.81925	21.7955	LQ	LQ
orf.1133784621440.1	contig_722	13306	15352	682	histidine kinase-, DNA gyrase B-, and HSP90-like ATPase	K11527			DB1	2.48869	2.19583	4.23065	19.8587	LQ	LQ
orf.1133784621390.1	contig_722	15478	16399	307	putative membrane protein				DB1	0	4.87803	0	19.6816	LQ	LQ
orf.1133784621364.1	contig_722	16456	17296	280	1-(5-phosphoribosyl)-5-[(5-phosphoribosylamino)methylideneamino]imidazole-4-carboxamide isomerase	K01814			DB1	0	10.6968	0	20.7313	LQ	LQ
orf.1133784621340.1	contig_722	17292	18018	242					DB1	14.0272	24.753	77.4978	26.0908	1.76465	3.13085
orf.1133784621312.1	contig_722	18014	20180	722	translation elongation factor G	K02355			DB1	9.40324	126.525	13.9869	21.1839	13.4554	0.110547
orf.1133784621152.1	contig_722	20380	20980	200					DB1	0	22.4633	7.21326	21.2503	INF20	0.321113
orf.1133784621126.1	contig_722	21406	22153	249	rdd family protein				DB1	13.6328	30.0714	0	15.7112	2.20581	ZERO20
orf.1133784621104.1	contig_722	21926	22928	334					DB1	5.08169	0	4.31932	15.59	LQ	LQ
orf.1133784621140.1	contig_722	23257	23662	135					DB1	0	22.186	10.6863	21.3106	INF20	0.481669
orf.1133784621154.1	contig_722	23642	24299	219	protein-L-isoaspartate O-methyltransferase	K00573			DB1	7.75016	20.5145	0	18.3897	2.64697	ZERO20
orf.1133784620834.1	contig_722	24311	25049	246					DB1	0	6.08762	5.86444	19.5365	LQ	LQ
orf.1133784620814.1	contig_722	25065	26370	435	5-methylthioadenosine/S-adenosylhomocysteine deaminase 2	K12960			DB1	0	3.44266	0	18.668	LQ	LQ
orf.1133784620682.1	contig_722	26382	27138	252	precorrin-3B C(17)-methyltransferase	K05934			DB1	0	0	17.1744	16.25	LQ	LQ
orf.1133784620662.1	contig_722	27128	28190	354	cobalamin (vitamin B12) biosynthesis cbiG protein	K02189			DB1	4.79459	0	4.07529	17.1579	LQ	LQ
orf.1133784620634.1	contig_722	28110	28881	257	precorrin-4 C(11)-methyltransferase	K05936			DB1	6.60422	0	5.61343	18.2121	LQ	LQ
orf.1133784620616.1	contig_722	28870	29623	251	precorrin-2 C(20)-methyltransferase	K03394			DB1	0	0	5.74762	18.2999	LQ	LQ
orf.1133784620602.1	contig_722	29598	30858	420	precorrin-6y C5,15-methyltransferase (decarboxylating), cbiE subunit	K00595			DB1	12.1235	3.56561	6.86977	16.9726	LQ	LQ
orf.1133784620568.1	contig_722	30811	31927	372	cobalamin biosynthesis protein cbiD	K02188			DB1	0	4.02569	11.6343	13.3192	LQ	LQ
orf.1133784620534.1	contig_722	31910	33302	464	precorrin-8X methylmutase cbiC/cobH	K06042			DB1	0	0	6.21833	14.3667	LQ	LQ
orf.1133784620516.1	contig_722	32562	34053	497	cobyrinic acid a,c-diamide synthase	K02224			DB1	3.41506	3.01319	2.90272	11.2831	LQ	LQ
orf.1133784620372.1	contig_722	33934	35050	372	ABC transporter, substrate-binding protein	K02016			DB1	0	0	3.8781	18.2659	LQ	LQ
orf.1133784620338.1	contig_722	35053	35851	266	ABC transporter related	K02013			DB1	6.38077	16.8897	5.4235	18.3189	LQ	LQ
orf.1133784620318.1	contig_722	35843	36923	360	transport system permease protein	K02015			DB1	0	12.4796	16.0295	17.0131	LQ	LQ
orf.1133784620286.1	contig_722	36968	38042	358	sirohydrochlorin cobaltochelatase	K02190			DB1	0	20.9156	4.02975	17.3051	INF20	0.192668
orf.1133784620162.1	contig_722	37993	38983	330					DB1	0	9.07609	0	17.5632	LQ	LQ
orf.1133784621872.1	contig_722	39505	41005	500	subtilase family	K14645			DB1	10.1837	5.99022	2.8853	17.3338	LQ	LQ
orf.1133784619974.1	contig_722	41088	42375	429			64omcS	4	DB1	27.6946	90.7609	13.4513	19.2362	3.2772	0.148206
orf.1133784619918.1	contig_722	42589	43894	435		K03286			DB1	7.80361	0	3.31644	17.4564	LQ	LQ
orf.1133784622148.1	contig_722	44383	44650	89	DNA-binding helix-turn-helix protein				DB1	0	50.4794	0	22.5562	INF50	ZERO50
orf.1133793075922.1	contig_72377	0	1119	373	transposase IS4 family protein				DB1	18.2015	40.1489	23.2062	20.5796	2.20581	0.578003
orf.1133802293588.1	contig_771	2	164	54					DB1	0	27.7325	0	34.7362	INF20	ZERO20
orf.1133802293742.1	contig_771	388	1762	458					DB1	548.468	653.954	570.131	25.2341	1.19233	0.871821
orf.1133802296336.1	contig_771	3372	3819	149	toxin-antitoxin system, toxin component, PIN family				DB1	0	10.0507	0	23.7579	LQ	LQ
orf.1133802293926.1	contig_771	4231	4549	106	post-segregation antitoxin ccdA				DB1	0	28.2558	13.6099	23.3644	INF20	0.481669
orf.1133802293936.1	contig_771	4533	4863	110	ccdB-like toxin protein				DB1	0	13.6141	0	21.3848	LQ	LQ
orf.1133802293972.1	contig_771	4840	6133	431	putative transcriptional regulator	K03655			DB1	11.8141	17.373	0	23.3119	LQ	LQ
orf.1133802294108.1	contig_771	6129	7587	486	exodeoxyribonuclease III	K01142			DB1	6.98471	3.08139	5.93684	18.2735	LQ	LQ
orf.1133802294160.1	contig_771	8131	9508	459	DNA polymerase III delta	K02340			DB1	11.0934	3.26265	3.14303	19.8081	LQ	LQ
orf.1133802294178.1	contig_771	9973	10288	105	ATP-dependent clp protease adaptor protein clpS	K06891			DB1	32.3293	28.5249	0	25.5955	0.882324	ZERO20
orf.1133802294336.1	contig_771	10486	12769	761	ATP-dependent clp protease ATP-binding subunit clpA	K03694			DB1	22.3034	43.2933	24.6445	19.3294	1.94111	0.569245
orf.1133802294380.1	contig_771	12912	14124	404					DB1	50.4144	55.6023	67.8475	19.0024	1.1029	1.22023
orf.1133802294508.1	contig_771	14266	15226	320	2-dehydropantoate 2-reductase	K00077			DB1	5.30402	0	18.0331	17.0925	LQ	LQ
orf.1133802295590.1	contig_771	15137	16061	308	biotin--[acetyl-coA-carboxylase] ligase	K03524			DB1	0	0	4.68393	17.1957	LQ	LQ
orf.1133802294710.1	contig_771	16446	18480	678	DNA ligase (NAD+)	K01972			DB1	2.50337	11.0439	4.25561	15.9826	LQ	LQ
orf.1133802294732.1	contig_771	18765	19050	95	acylphosphatase	K01512			DB1	17.8662	15.7637	0	13.8997	LQ	LQ
orf.1133802294912.1	contig_771	19954	21802	616	DNA primase	K02316			DB1	0	2.4311	4.68393	18.4707	LQ	LQ
orf.1133802294948.1	contig_771	21863	23459	532	RNA polymerase sigma factor, sigma-70 family	K03086			DB1	6.38077	28.1495	16.2705	20.8755	4.41162	0.578003
orf.1133802294974.1	contig_771	23407	24580	391	DNA protecting protein dprA	K04096			DB1	4.34088	15.3203	0	20.4648	LQ	LQ
orf.1133802295144.1	contig_771	24805	27100	765	DNA topoisomerase I	K03168			DB1	6.65602	3.91518	5.65746	21.1353	LQ	LQ
orf.1133802295154.1	contig_771	27180	27549	123		K02388			DB1	27.5981	24.3505	70.3733	19.0577	0.882324	2.89001
orf.1133802294944.1	contig_771	27812	29108	432	dihydroorotase	K01465			DB1	0	41.5988	6.67894	20.3546	INF20	0.160556
orf.1133802294920.1	contig_771	29104	30043	313	aspartate carbamoyltransferase	K00609			DB1	5.42264	14.3536	13.8273	21.1391	LQ	LQ
orf.1133802295392.1	contig_771	31345	32464	373	type IV pilus assembly protein pilM	K02662			DB1	18.2015	16.0596	7.7354	19.5824	LQ	LQ
orf.1133802295514.1	contig_771	32550	33138	196	fimbrial assembly family protein	K02663			DB1	25.9789	7.64059	0	23.1841	0.294108	LQ
orf.1133802295524.1	contig_771	33026	33779	251	pilus assembly protein pilO	K02664			DB1	0	11.9327	11.4952	18.8369	LQ	LQ
orf.1133802295546.1	contig_771	33720	34368	216		K02665			DB1	7.8578	48.5319	13.3579	23.0422	6.17627	0.275239
orf.1133802295592.1	contig_771	34370	36221	617	related to fimbrial assembly protein pilQ [precursor]	K02666			DB1	13.7543	14.5629	14.029	21.437	LQ	LQ
orf.1133802295744.1	contig_771	36271	38044	591	type II and III secretion system protein	K12282			DB1	22.9751	30.4072	14.6462	20.5162	1.32349	0.481669
orf.1133802294346.1	contig_771	38141	38744	201	protein-export chaperone secB	K03071			DB1	33.7768	59.6042	14.3547	21.5555	1.76465	0.240834
orf.1133802294328.1	contig_771	38855	41711	952	excinuclease ABC, A subunit	K03701			DB1	0	9.43837	3.03078	18.9764	LQ	LQ
orf.1133802294162.1	contig_771	41707	43162	485	ribosomal RNA small subunit methyltransferase B	K03500			DB1	0	3.08774	0	18.9762	LQ	LQ
orf.1133802293994.1	contig_771	44126	45947	607					DB1	16.7771	66.6128	68.9241	23.3463	3.97046	1.0347
orf.1133802296320.1	contig_771	46392	47259	289	glycyl-tRNA synthetase alpha subunit	K01878			DB1	11.7459	25.9093	19.9675	23.7924	2.20581	0.77067
orf.1133802293908.1	contig_771	47443	47896	151					DB1	22.4806	178.517	9.55398	23.3801	7.94091	0.0535188
orf.1133802293786.1	contig_771	47918	48905	329		K07090			DB1	36.1125	182.074	35.0797	21.1189	5.04185	0.192668
orf.1133802296402.1	contig_771	49698	50124	142					DB1	0	52.7308	0	22.0623	INF50	ZERO50
orf.1133802296430.1	contig_771	50341	50977	212	carbonate dehydratase	K01673			DB1	0	21.1918	0	24.4568	INF20	ZERO20
orf.1133803172372.1	contig_776	8	971	321	multi-sensor signal transduction histidine kinase				DB1	5.28749	13.9958	13.4827	19.0771	LQ	LQ
orf.1133803172340.1	contig_776	967	2179	404	ABC-type nitrate/sulfonate/bicarbonate transport systems periplasmic components-like protein	K02051			DB1	4.2012	11.1205	3.57092	19.8024	LQ	LQ
orf.1133803171678.1	contig_776	2394	4176	594	pyruvate kinase	K00873			DB1	8.57215	10.0845	0	20.4625	LQ	LQ
orf.1133803171694.1	contig_776	4249	4585	112					DB1	0	13.371	0	22.121	LQ	LQ
orf.1133803172228.1	contig_776	4641	4917	92					DB1	0	32.5555	0	18.065	INF20	ZERO20
orf.1133803172180.1	contig_776	6233	6527	98					DB1	0	15.2812	0	25.4989	LQ	LQ
orf.1133803172172.1	contig_776	6597	7485	296	lysine--tRNA ligase-like protein genX	K04568			DB1	0	5.05931	4.87382	20.8524	LQ	LQ
orf.1133803172144.1	contig_776	7499	8066	189	translation elongation factor P	K02356			DB1	0	39.6179	0	20.9807	INF20	ZERO20
orf.1133803172132.1	contig_776	8190	8583	131	moaE protein				DB1	12.9564	11.4317	11.0126	17.3007	LQ	LQ
orf.1133803172120.1	contig_776	8579	11225	882	membrane alanyl aminopeptidase	K01256			DB1	7.69744	6.79163	4.90698	19.7511	LQ	LQ
orf.1133803172062.1	contig_776	11221	13498	759	lytic transglycosylase catalytic	K08307			DB1	0	13.8114	1.90073	19.4673	LQ	LQ
orf.1133803171994.1	contig_776	13630	14836	402	cation diffusion facilitator family transporter				DB1	0	7.45052	0	16.9632	LQ	LQ
orf.1133803171952.1	contig_776	14950	15505	185	type IV pilus assembly pilZ				DB1	0	24.2847	0	19.9035	INF20	ZERO20
orf.1133803172040.1	contig_776	15635	16181	182	7,8-dihydro-8-oxoguanine-triphosphatase	K03574			DB1	0	24.685	7.92666	19.4865	INF20	0.321113
orf.1133803171918.1	contig_776	16211	16760	183				1	DB1	27.8244	40.9168	0	20.5906	1.47054	ZERO20
orf.1133803172092.1	contig_776	16797	18522	575	related to long-chain-fatty-acid--coA ligase	K01897			DB1	2.9518	18.2311	2.50896	19.5828	LQ	LQ
orf.1133803172130.1	contig_776	18448	19798	450	membrane protein involved in aromatic hydrocarbon degradation	K06076			DB1	11.3152	33.279	3.20589	19.5203	2.94108	0.0963338
orf.1133803172158.1	contig_776	19867	21118	417	traB family protein				DB1	0	39.5039	3.4596	17.5383	INF20	0.0875762
orf.1133803172196.1	contig_776	21453	22317	288	carboxyvinyl-carboxyphosphonate phosphorylmutase				DB1	0	31.1991	10.0184	17.62	INF20	0.321113
orf.1133803172216.1	contig_776	22231	23086	285	5'/3'-nucleotidase surE	K03787			DB1	0	10.5092	10.1239	15.5717	LQ	LQ
orf.1133803171674.1	contig_776	24070	25660	530					DB1	0	0	16.3319	23.6916	LQ	LQ
orf.1133803171634.1	contig_776	25676	27068	464	type I restriction modification DNA specificity domain protein	K01154			DB1	0	0	3.10916	21.4261	LQ	LQ
orf.1133803171596.1	contig_776	26946	27381	145	putative transcriptional regulator				DB1	0	0	19.8986	21.8413	LQ	LQ
orf.1133803171588.1	contig_776	27374	28172	266					DB1	0	0	5.4235	35.8172	LQ	LQ
orf.1133802714760.1	contig_781	271	1351	360	flagellar P-ring protein	K02394			DB1	18.8587	45.7586	76.14	18.4881	2.42639	1.66395
orf.1133802714774.1	contig_781	1363	1711	116		K02395			DB1	0	38.7299	49.7466	22.7859	INF20	1.28445
orf.1133802714784.1	contig_781	1707	2277	190					DB1	8.93308	47.2912	98.7077	22.5819	5.29394	2.08723
orf.1133802714946.1	contig_781	2281	4807	842	flagellar hook-associated protein flgK	K02396			DB1	24.1893	28.4571	32.5539	21.5707	1.17643	1.14396
orf.1133802714996.1	contig_781	4808	6827	673	putative flagellin protein	K02397			DB1	32.7856	24.4771	36.4414	22.5362	0.746582	1.48879
orf.1133802715108.1	contig_781	6875	7160	95	carbon storage regulator	K03563			DB1	17.8662	15.7637	15.1858	18.3054	LQ	LQ
orf.1133802715120.1	contig_781	7120	7642	174	flagellar assembly factor fliW	K13626			DB1	19.509	34.4266	41.4555	17.7178	1.76465	1.20417
orf.1133802719400.1	contig_781	7744	8089	115	flagellar biosynthesis anti-sigma factor flgM	K02398			DB1	147.59	156.267	137.993	25.4233	1.05879	0.88306
orf.1133802715304.1	contig_781	8171	10907	912	DNA-directed DNA polymerase	K02335			DB1	0	8.21028	1.58185	19.0484	LQ	LQ
orf.1133802715358.1	contig_781	10983	12888	635	ppiC-type peptidyl-prolyl cis-trans isomerase	K03770			DB1	2.67289	9.43342	0	21.4861	LQ	LQ
orf.1133802719048.1	contig_781	12969	13284	105	heat shock protein dnaJ domain protein	K03686			DB1	0	14.2624	0	25.5047	LQ	LQ
orf.1133802719036.1	contig_781	13290	14001	237	acyl-phosphate glycerol 3-phosphate acyltransferase	K08591			DB1	0	12.6376	6.08714	17.144	LQ	LQ
orf.1133802715510.1	contig_781	13863	14544	227	guanine deaminase				DB1	0	19.7915	0	19.0432	LQ	LQ
orf.1133802718890.1	contig_781	14540	16349	603	integral membrane sensor hybrid histidine kinase				DB1	0	9.93403	0	21.9865	LQ	LQ
orf.1133802715708.1	contig_781	16735	17467	244					DB1	0	18.4126	11.825	17.8509	LQ	LQ
orf.1133802715728.1	contig_781	17482	18223	247	4Fe-4S ferredoxin iron-sulfur binding domain protein				DB1	6.8716	18.1889	35.0442	18.2885	LQ	1.92668
orf.1133802718688.1	contig_781	18250	18952	234	HEAT				DB1	7.25336	19.1994	12.3304	17.1742	LQ	LQ
orf.1133802718666.1	contig_781	18959	20150	397	flavodoxin/nitric oxide synthase				DB1	17.1011	11.3165	7.26777	22.9772	LQ	LQ
orf.1133802718630.1	contig_781	20307	20820	171	ferroxidase	K02217			DB1	29.7769	43.7882	25.3097	15.5405	1.47054	0.578003
orf.1133802718616.1	contig_781	20823	21219	132	superoxide reductase	K05919			DB1	90.0076	136.141	43.7167	24.8343	1.51255	0.321113
orf.1133802718498.1	contig_781	21420	21861	147	ferric uptake regulator, fur family	K03711			DB1	34.6385	91.6871	39.2558	26.1207	2.64697	0.42815
orf.1133802715958.1	contig_781	22379	23027	216					DB1	0	34.6656	0	18.8911	INF20	ZERO20
orf.1133802715974.1	contig_781	23036	23576	180					DB1	0	24.9593	0	16.1231	INF20	ZERO20
orf.1133802716118.1	contig_781	23352	25101	583	aspartyl/glutamyl-tRNA(asn/gln) amidotransferase, B subunit	K02434			DB1	14.5565	28.2558	9.89812	21.1987	1.94111	0.350305
orf.1133802716136.1	contig_781	25097	25847	250	DNA repair protein radC	K03630			DB1	20.3674	11.9804	11.5412	17.0549	0.588216	LQ
orf.1133802716170.1	contig_781	25828	26995	389	putative coproporphyrinogen dehydrogenase	K02495			DB1	0	3.84976	3.70862	22.2197	LQ	LQ
orf.1133802718218.1	contig_781	27000	27843	281	metal dependent phosphohydrolase				DB1	0	10.6588	5.13399	21.4865	LQ	LQ
orf.1133802718096.1	contig_781	27839	29792	651	type II secretion system protein E	K02652			DB1	10.4288	2.30039	6.64816	21.6717	LQ	LQ
orf.1133802718042.1	contig_781	29850	34176	1442	pyruvate phosphate dikinase PEP/pyruvate-binding protein	K01006			DB1	4.70814	8.30821	7.00316	22.6956	LQ	LQ
orf.1133802717814.1	contig_781	34246	35272	342	glyceraldehyde-3-phosphate dehydrogenase, type I	K00134			DB1	24.8141	21.8941	25.3097	21.2851	0.882324	1.15601
orf.1133802717680.1	contig_781	35357	36239	294					DB1	0	0	9.81396	19.6735	LQ	LQ
orf.1133802717660.1	contig_781	36193	37795	534	starch synthase	K00703			DB1	6.35688	5.60882	2.70159	18.5012	LQ	LQ
[truncated: 16,654 more rows]
